# Supplementary material for: Global biogeography of chemosynthetic symbionts reveals both localized and globally distributed symbiont groups
Source: Proc Natl Acad Sci U S A. 2021 Jul 16;118(29):e2104378118. doi: 10.1073/pnas.2104378118 (PMC8307296; doi:10.1073/pnas.2104378118)
Supplement: Supplementary File [file pnas.2104378118.sd01.xlsx]

## Sheet: MAG Metadata
SI Dataset S1: MAG Metadata
Genome/MAG	BioSample #	Assemlby #	Bioproject #	New (N=No, Y=Yes)	Library/Sample	Host	Location	Storage	Latitude	Longitude	Sampling Date	Symbiont Species	MAG Coverage	Contigs in MAG	Total Length of MAG	Maximum Length of Contigs	N50	N90	Gene Number	Completion Percentage	Redundancy Percentage	Used in Pangenome (N= No, Y=Yes)
Allochromatium_vinosum_GCA_000025485.fa		GCA 000025485	PRJNA32547	N	N/A	N/A	N/A	-	N/A	N/A	N/A	N/A	N/A	3	3669074	3526903	3526903	102242	3261	99.16	1.12	N
Anodontia_alba_STRI_SYM_2PP4.fa	SAMN16825223	GCA_016843295.1	PRJNA679177	Y	2PP4	Anondontia alba	STRI station, Bocas del Toro, Panama	RNAlater	9.35	-82.257	2.12.18	Ca. T. endolucinida	497.234	230	4390973	100792	31503	8994	4151	100	0.56	Y
Callucina_winkworthi_Mauritius_SYMTRANSOCEAN_L082.fa	SAMN16825224	GCA_016843265.1	PRJNA679177	Y	L082	Callucina winckworthi	Just N of Trou d'Eau Douce, near Palmar, Mauritius	100% EtOH	-20.2167	57.8	2015-05-01	Ca. T. taylori	78.878	416	4681981	102656	21873	4452	4525	94.57	2.43	Y
Chavani_striata_OkinawaJapan_SYMTRANSOCEAN_L201.fa	SAMN16825225	GCA_016843245.1	PRJNA679177	Y	L201	Chavania striata	Awase, Koza, OKinawa city, Okinawa, Japan	100% EtOH	26.313	127.842	17.05.03	Ca. T. taylori	24.25	172	4674051	128897	40627	15907	4240	99.72	0.32	Y
Clathrolucina_costata_Bastimentos_SYM_clacobastim108.fa	SAMN16825226	GCA_016843225.1	PRJNA679177	Y	clacobastim108	Clathrolucina costata	Bastimentos	DNA shield	9.19	-82.104	December 13 2018	Ca. T. endolucinida	212.834	353	4799857	144510	23405	6213	4614	99.34	1.69	Y
Clathrolucina_costata_Bastimentos_SYM_clacobastim110.fa	SAMN16825227	GCA_016843205.1	PRJNA679177	Y	clacobastim110	Clathrolucina costata	Bastimentos	DNA shield	9.19	-82.104	December 13 2018	Ca. T. endolucinida	269.379	235	4128163	148983	31056	7945	3963	99.72	0.56	Y
Clathrolucina_costata_Bastimentos_SYM_clacobastim111COMBINEDruns.fa	SAMN16825228	GCA_016843185.1	PRJNA679177	Y	clacobastim111COMBINEDruns	Clathrolucina costata	Bastimentos	DNA shield	9.19	-82.104	December 13 2018	Ca. T. endolucinida	328.767	960	7409294	108091	14342	3302	6250	99.72	1.31	Y
Clathrolucina_costata_Bastimentos_SYMTRANSOCEAN_clacobastim108.fa	SAMN16825229	GCA_016843165.1	PRJNA679177	Y	clacobastim108	Clathrolucina costata	Bastimentos	DNA shield	9.19	-82.104	December 13 2018	Ca. T. taylori	25.027	481	4639751	89742	16458	4105	4487	97.19	1.34	Y
Clathrolucina_costata_Bastimentos_SYMTRANSOCEAN_clacobastim110.fa	SAMN16825230	GCA_016843125.1	PRJNA679177	Y	clacobastim110	Clathrolucina costata	Bastimentos	DNA shield	9.19	-82.104	December 13 2018	Ca. T. taylori	138.033	146	5000595	269635	100164	22741	4631	98.17	0.56	Y
Clathrolucina_costata_Bastimentos_SYMTRANSOCEAN_clacobastim111COMBINEDruns.fa	SAMN16825231	GCA_016843075.1	PRJNA679177	Y	clacobastim111COMBINEDruns	Clathrolucina costata	Bastimentos	DNA shield	9.19	-82.104	December 13 2018	Ca. T. taylori	71.955	29	4688450	767318	328874	85521	4225	99.44	0	Y
Clathrolucina_costata_BocasdelDrago_SYM_clacodrago038.fa	SAMN16825232	GCA_016843105.1	PRJNA679177	Y	clacodrago038	Clathrolucina costata	Bocas del Drago	DNA shield	9.41	-82.104	November 30 2018	Ca. T. endolucinida	269.405	618	6142966	139560	32212	3480	5259	99.72	1.31	Y
Clathrolucina_costata_BocasdelDrago_SYMTRANSOCEAN_clacodrago038.fa	SAMN16825233	GCA_016843065.1	PRJNA679177	Y	clacodrago038	Clathrolucina costata	Bocas del Drago	DNA shield	9.41	-82.104	November 30 2018	Ca. T. taylori	18.384	515	4532933	57319	12439	4088	4451	95.46	3.01	Y
Clathrolucina_costata_BocasdelToro_SYM_clacobocaspm43run1.fa	SAMN16825234	GCA_016843045.1	PRJNA679177	Y	clacobocaspm43run1	Clathrolucina costata	Bocas del Toro, Panama, South Side	DNA shield	9.33	-82.105	June 15 2001	Ca. T. endolucinida	170.196	593	5891513	216836	43242	3003	5143	99.72	0.56	Y
Clathrolucina_costata_BocasdelToro_SYMTRANSOCEAN_clacobocaspm43run1.fa	SAMN16825235	GCA_016843025.1	PRJNA679177	Y	clacobocaspm43run1	Clathrolucina costata	Bocas del Toro, Panama, South Side	DNA shield	9.33	-82.105	June 15 2001	Ca. T. taylori	20.949	79	4787190	402859	116917	41387	4352	100	0.56	Y
Clathrolucina_costata_CahuitaNorth_SYMTRANSOCEAN_clacocahuit002.fa	SAMN16825236	GCA_016842995.1	PRJNA679177	Y	clacocahuit002	Clathrolucina costata	Cahuita North	DNA shield	9.75	-82.859	2019-03-23	Ca. T. taylori	297.617	5	4603451	2241785	1190010	345377	4133	100	0	Y
Clathrolucina_costata_Carenero_SYMTRANSOCEAN_unknocarene035.fa	SAMN16825237	GCA_016842985.1	PRJNA679177	Y	unknocarene035	Clathrolucina costata	Carenero	DNA shield	9.33	-82.23	November 30 2018	Ca. T. taylori	70.98	829	4794600	58427	8610	2530	4952	93.63	4.93	Y
Clathrolucina_costata_Carenero_SYM_unknocarene035.fa	SAMN16825238	GCA_016842965.1	PRJNA679177	Y	unknocarene035	Clathrolucina costata	Carenero	DNA shield	9.33	-82.23	November 30 2018	Ca. T. endolucinida	137.421	575	6247880	102203	18625	4453	5959	99.34	3	Y
Clathrolucina_costata_Cristobal_SYM_clacocristo007.fa	SAMN16825239	GCA_016842945.1	PRJNA679177	Y	clacocristo007	Clathrolucina costata	Cristobal; Steven Seagal	DNA shield	9.29	-82.29	November 29 2018	Ca. T. endolucinida	193.285	190	4916581	341463	66328	11652	4521	99.72	0.56	Y
Clathrolucina_costata_Cristobal_SYM_clacocristo008.fa	SAMN16825240	GCA_016842925.1	PRJNA679177	Y	clacocristo008	Clathrolucina costata	Cristobal; Steven Seagal	DNA shield	9.29	-82.29	November 29 2018	Ca. T. endolucinida	218.343	130	4853007	308819	85773	21822	4501	99.72	1.72	Y
Clathrolucina_costata_Cristobal_SYM_clacocristo016.fa	SAMN16825241	GCA_016842895.1	PRJNA679177	Y	clacocristo016	Clathrolucina costata	Cristobal; Steven Seagal	DNA shield	9.29	-82.29	November 29 2018	Ca. T. endolucinida	228.273	129	4843467	276504	105444	22467	4521	99.72	0.56	Y
Clathrolucina_costata_Cristobal_SYMTRANSOCEAN_clacocristo007.fa	SAMN16825242	GCA_016842885.1	PRJNA679177	Y	clacocristo007	Clathrolucina costata	Cristobal; Steven Seagal	DNA shield	9.29	-82.29	November 29 2018	Ca. T. taylori	19.839	299	5694945	324112	89181	4700	4825	100	0.56	Y
Clathrolucina_costata_Cristobal_SYMTRANSOCEAN_clacocristo008.fa	SAMN16825243	GCA_016842865.1	PRJNA679177	Y	clacocristo008	Clathrolucina costata	Cristobal; Steven Seagal	DNA shield	9.29	-82.29	November 29 2018	Ca. T. taylori	14.545	104	4399417	282969	74780	19915	3986	100	0.71	Y
Clathrolucina_costata_Cristobal_SYMTRANSOCEAN_clacocristo010.fa	SAMN16825244	GCA_016842845.1	PRJNA679177	Y	clacocristo010	Clathrolucina costata	Cristobal; Steven Seagal	DNA shield	9.29	-82.29	November 29 2018	Ca. T. taylori	33.955	40	4598478	347548	191177	62116	4150	100	0	Y
Clathrolucina_costata_Cristobal_SYMTRANSOCEAN_clacocristo016.fa	SAMN16825245	GCA_016842825.1	PRJNA679177	Y	clacocristo016	Clathrolucina costata	Cristobal; Steven Seagal	DNA shield	9.29	-82.29	November 29 2018	Ca. T. taylori	6.253	1510	2634716	7156	1806	1139	3555	59.69	1.45	N
Clathrolucina_costata_IslaSolarte_SYM_clacosolart023.fa	SAMN16825246	GCA_016842805.1	PRJNA679177	Y	clacosolart023	Clathrolucina costata	Isla Solarte	DNA shield	9.33	-82.177	November 30 2018	Ca. T. endolucinida	256.375	115	4825210	575947	89052	24456	4483	99.72	0.56	Y
Clathrolucina_costata_IslaSolarte_SYM_clacosolart025.fa	SAMN16825247	GCA_016842785.1	PRJNA679177	Y	clacosolart025	Clathrolucina costata	Isla Solarte	DNA shield	9.33	-82.177	November 30 2018	Ca. T. endolucinida	217.858	195	4728218	205624	61281	12412	4353	99.72	0.56	Y
Clathrolucina_costata_IslaSolarte_SYMTRANSOCEAN_clacosolart023.fa	SAMN16825248	GCA_016842765.1	PRJNA679177	Y	clacosolart023	Clathrolucina costata	Isla Solarte	DNA shield	9.33	-82.177	November 30 2018	Ca. T. taylori	5.604	1484	3095766	9514	2213	1224	3985	70.69	1.83	N
Clathrolucina_costata_IslaSolarte_SYMTRANSOCEAN_clacosolart025.fa	SAMN16825249	GCA_016842745.1	PRJNA679177	Y	clacosolart025	Clathrolucina costata	Isla Solarte	DNA shield	9.33	-82.177	November 30 2018	Ca. T. taylori	11.372	929	3353498	15184	4056	2055	3738	80.3	3.84	N
Clathrolucina_costata_Jamaica_SYMTRANSOCEAN_clacojamaic003.fa	SAMN16825250	GCA_016842725.1	PRJNA679177	Y	clacojamaic003	Clathrolucina costata	Jamaica	DNA shield	18.4621	-77.4137	07.07.2019	Ca. T. taylori	150.634	26	4620063	1110554	724108	320034	4143	100	0	Y
Clathrolucina_costata_PuntaPuebla_SYM_clacopuebla005.fa	SAMN16825251	GCA_016842705.1	PRJNA679177	Y	clacopuebla005	Clathrolucina costata	Punta Puebla	DNA shield	9.37	-82.29	November 29 2018	Ca. T. endolucinida	181.215	650	6748886	154838	29323	3677	5760	99.72	1.12	Y
Clathrolucina_costata_PuntaPuebla_SYMTRANSOCEAN_clacopuebla005.fa	SAMN16825252	GCA_016842655.1	PRJNA679177	Y	clacopuebla005	Clathrolucina costata	Punta Puebla	DNA shield	9.37	-82.29	November 29 2018	Ca. T. taylori	10.46	737	3745382	34583	6304	2603	3934	90.93	1.69	Y
Clathrolucina_costata_StMartin_SYM1_clacostmartm61COMBINEDruns.fa	SAMN16825253	GCA_016842685.1	PRJNA679177	Y	clacostmartm61COMBINEDruns	Clathrolucina costata	French Antilles, St. Martin, Le Galion, Bay side	DNA shield	18.08	-63.02	April 21 2012	Ca. T. endolucinida	453.687	196	5185471	222565	69296	12706	4767	99.72	2.9	Y
Clathrolucina_costata_STMARTIN_SYMTRANSOCEAN_clacostmartm61COMBINEDruns.fa	SAMN16825254	GCA_016842645.1	PRJNA679177	Y	clacostmartm61COMBINEDruns	Clathrolucina costata	French Antilles, St. Martin, Le Galion, Bay side	DNA shield	18.08	-63.02	April 21 2012	Ca. T. taylori	17.264	950	4678891	201239	8134	1924	5165	86.19	2.76	N
Clathrolucina_costata_STRI_SYM_clacostrist055.fa	SAMN16825255	GCA_016842625.1	PRJNA679177	Y	clacostrist055	Clathrolucina costata	STRI station	DNA shield	9.35	-82.257	December 1 2018	Ca. T. endolucinida	292.953	280	5204168	146446	44313	6514	4719	99.72	1.69	Y
Clathrolucina_costata_STRI_SYM_clacostrist064.fa	SAMN16825256	GCA_016842605.1	PRJNA679177	Y	clacostrist064	Clathrolucina costata	STRI station	DNA shield	9.35	-82.257	December 2 2018	Ca. T. endolucinida	231.465	135	4778430	187910	70231	20177	4428	99.72	1.12	Y
Clathrolucina_costata_STRI_SYMTRANSOCEAN_clacostrist055.fa	SAMN16825257	GCA_016842565.1	PRJNA679177	Y	clacostrist055	Clathrolucina costata	STRI station	DNA shield	9.35	-82.257	December 1 2018	Ca. T. taylori	7.861	747	3536144	24745	5556	2511	3778	82.77	1.14	N
Clathrolucina_costata_STRI_SYMTRANSOCEAN_clacostrist064.fa	SAMN16825258	GCA_016842545.1	PRJNA679177	Y	clacostrist064	Clathrolucina costata	STRI station	DNA shield	9.35	-82.257	December 2 2018	Ca. T. taylori	16.515	993	3719948	47484	4172	2043	4131	78.81	2.31	N
Ctena_GCA_003058485.fa		GCA 003058485	PRJNA377790	N	N/A	Ctena	-	-	24.6	-81.57		CTENA1	N/A	42	4588872	294303	210482	72818	4143	97.47	1.12	Y
Ctena_GCA_003058495.fa		GCA 003058495	PRJNA377790	N	N/A	Ctena	-	-	24.6	-81.57		CTENA1	N/A	51	4531345	222755	139078	50796	4106	98.6	0.56	Y
Ctena_GCA_003058525.fa		GCA 003058525	PRJNA377790	N	N/A	Ctena	-	-	24.6	-81.57		CTENA4	N/A	112	4740110	203444	90005	23835	4436	100	0.56	Y
Ctena_GCA_003058535.fa		GCA 003058535	PRJNA377790	N	N/A	Ctena	-	-	24.6	-81.57		CTENA4	N/A	593	3980331	33929	8774	3337	4103	86.73	0.76	N
Ctena_GCA_003058545.fa		GCA 003058545	PRJNA377790	N	N/A	Ctena	-	-	24.6	-81.57		CTENA2	N/A	122	4216497	195986	50450	17296	3931	98.97	3.09	Y
Ctena_GCA_003094475.fa		GCA 003094475	PRJNA377790	N	N/A	Ctena	-	-	24.6	-81.57		CTENA2	N/A	350	3913665	50888	15991	5506	3889	93.13	2.53	Y
Ctena_GCA_003094495.fa		GCA 003094495	PRJNA377790	N	N/A	Ctena	-	-	24.6	-81.57		CTENA2	N/A	235	3990437	77459	25657	8535	3855	95.61	1.03	Y
Ctena_GCA_003094515.fa		GCA 003094515	PRJNA377790	N	N/A	Ctena	-	-	24.6	-81.57		CTENA3	N/A	309	4018289	75046	19391	6408	3953	96.66	6.23	Y
Ctena_GCA_003094535.fa		GCA 003094535	PRJNA377790	N	N/A	Ctena	-	-	24.6	-81.57		CTENA2	N/A	182	4293232	119535	35878	11866	4047	98.6	2.37	Y
Ctena_GCA_003094555.fa		GCA 003094555	PRJNA377790	N	N/A	Ctena	-	-	24.6	-81.57		CTENA3	N/A	193	4068818	147754	34074	10009	3885	98.6	1.72	Y
Ctena_GCA_003094575.fa		GCA 003094575	PRJNA377790	N	N/A	Ctena	-	-	24.6	-81.57		CTENA3	N/A	656	3370783	22298	6110	2770	3650	85.03	1.72	Y
Ctena_orbiculata_KeyLargo_SYMTRANSOCEAN_cteorfloridm17.fa	SAMN16825259	GCA_016842585.1	PRJNA679177	Y	cteorfloridm17	Ctena orbiculata	USA, Florida, Levy County, Cedar Keys, Seahorse Key, E. side	DNA shield	29.099	-83.0597	2008	Ca. T. taylori	153.486	852	6474657	111868	15109	2955	6146	95.34	15.93	N
Divalinga_quadrisulcata_Jamaica_SYM_divaljamaic004.fa	SAMN16825260	GCA_016842515.1	PRJNA679177	Y	divaljamaic004	Divalinga quadrisulcata	Jamaica	DNA shield	18.4621	-77.4137	07.07.2019	Ca. T. endolucinida	96.091	15	4537992	1474303	1305582	149624	4093	99.72	0.56	Y
Loripes_clausus_Mozambique_SYMTRANSOCEAN_L003.fa	SAMN16825261	GCA_016842485.1	PRJNA679177	Y	L003	Loripes clausus	MOZAMBIQUE: BAIE DE MAPUTO: Inhaca	100% EtOH	-25.9917	32.9317	03,09DEC2011	Ca. T. taylori	98.959	165	3364542	109722	33743	10234	3176	88.86	0	N
Loripes_clausus_Mozambique_SYMTRANSOCEAN_L191.fa	SAMN16825262	GCA_016842465.1	PRJNA679177	Y	L191	Loripes clausus	Ibo island, cabo delgado, mozambique	100% EtOH	-12.327	40.597	2006-03-07	Ca. T. taylori	189.744	3	4592314	3403288	3403288	784355	4095	100	0	Y
Loripes_clausus_Mozambique_SYMTRANSOCEAN_L192.fa	SAMN16825263	GCA_016842505.1	PRJNA679177	Y	L192	Loripes clausus	Ibo island, cabo delgado, mozambique	100% EtOH	-12.327	40.597	2006-03-07	Ca. T. taylori	187.687	189	3586231	105988	28405	9687	3338	91.57	0	Y
Loripes_clausus_Mozambique_SYMTRANSOCEAN_L193.fa	SAMN16825264	GCA_016843135.1	PRJNA679177	Y	L193	Loripes clausus	Ibo island, cabo delgado, mozambique	100% EtOH	-12.327	40.597	2006-03-07	Ca. T. taylori	43.879	525	4387890	66697	13905	3667	4279	97.75	0.84	Y
Loripes_orbiculatus_Dorset_SYM_L175.fa	SAMN16825265	GCA_016848925.1	PRJNA679177	Y	L175	Loripes orbiculatus	The fleet, portland causeway, weymouth, Dorset	100% EtOH	50.56	-2.39	2005-05-01	Ca. T. lotti	108.509	41	4940253	409715	174969	58882	4389	100	0.56	Y
Loripes_orbiculatus_FetoviaItaly_SYM1_ELBAC10.fa	SAMN16825266	GCA_016842425.1	PRJNA679177	Y	ELBAC10	Loripes orbiculatus	Fetovia Bay, Italy	RNAlater	42.73	10.15	July 2018	Ca. T. lotti	197.726	139	5255630	313133	85460	19250	4818	97.94	2.25	Y
Loripes_orbiculatus_FetoviaItaly_SYM2_ELBAC10.fa	SAMN16825267	GCA_016842445.1	PRJNA679177	Y	ELBAC10	Loripes orbiculatus	Fetovia Bay, Italy	RNAlater	42.73	10.15	July 2018	Ca. T. weberae	245.808	238	4438205	115496	46553	8240	4115	99.02	1.12	Y
Loripes_orbiculatus_KsamilAlbania_SYM_KSA1.fa	SAMN16825268	GCA_016842385.1	PRJNA679177	Y	KSA1	Loripes orbiculatus	Ksamil,Albania	RNAlater	39.7814	19.9975	August 2017	Ca. T. weberae	780.504	63	4383109	317617	142012	60548	3988	97.24	0.84	Y
Loripes_orbiculatus_KsamilAlbania_SYM_KSA2.fa	SAMN16825269	GCA_016842365.1	PRJNA679177	Y	KSA2	Loripes orbiculatus	Ksamil,Albania	RNAlater	39.7814	19.9975	August 2017	Ca. T. weberae	882.275	95	4604242	272362	121204	28499	4234	99.44	0.56	Y
Loripes_orbiculatus_Mauritania_SYMTRANSOCEAN_3502B.fa	SAMN16825270	GCA_016842395.1	PRJNA679177	Y	3502B	Loripes orbiculatus	Iwik, Mauritania, Parc National Banc d'Arguin	RNAlater	19.88	-16.31		Ca. T. taylori	413.811	266	3569294	304111	74075	4214	3460	77.29	0	N
Loripes_orbiculatus_Mauritania_SYMTRANSOCEAN_3503D.fa	SAMN16825271	GCA_016843285.1	PRJNA679177	Y	3503D	Loripes orbiculatus	Iwik, Mauritania, Parc National Banc d'Arguin	RNAlater	19.88	-16.31		Ca. T. taylori	99.283	377	4783962	181181	25670	4915	4535	93.68	9.13	Y
Loripes_orbiculatus_Mauritania_SYMTRANSOCEAN_3503E.fa	SAMN16825272	GCA_016842295.1	PRJNA679177	Y	3503E	Loripes orbiculatus	Iwik, Mauritania, Parc National Banc d'Arguin	RNAlater	19.88	-16.31		Ca. T. taylori	93.943	380	4922073	110856	37161	4467	4671	96.91	8.99	Y
Loripes_orbiculatus_Mauritania_SYMTRANSOCEAN_LLM.fa	SAMN16825273	GCA_016842345.1	PRJNA679177	Y	LLM	Loripes orbiculatus	Iwik, Mauritania, Parc National Banc d'Arguin	RNAlater	19.88	-16.31		Ca. T. taylori	211.557	233	4671983	256913	49270	8031	4336	92.56	3.51	Y
Loripes_orbiculatus_montenegro_SYM_KOTO1.fa	SAMN16825274	GCA_016842285.1	PRJNA679177	Y	KOTO1	Loripes orbiculatus	Institute of Marine Biology, Kotor, Montenegro	RNAlater	42.44	18.76	2019	Ca. T. lotti	36.112	22	4811157	593635	312693	112349	4344	100	1.12	Y
Loripes_orbiculatus_montenegro_SYM_KOTO2.fa	SAMN16825275	GCA_016842325.1	PRJNA679177	Y	KOTO2	Loripes orbiculatus	Institute of Marine Biology, Kotor, Montenegro	RNAlater	42.44	18.76	2019	Ca. T. lotti	13.308	864	4524820	36522	7015	2566	4799	92.68	4.03	Y
Loripes_orbiculatus_montenegro_SYM_KOTO3.fa	SAMN16825276	GCA_016842265.1	PRJNA679177	Y	KOTO3	Loripes orbiculatus	Institute of Marine Biology, Kotor, Montenegro	RNAlater	42.44	18.76	2019	Ca. T. lotti	52.717	74	4080999	265202	84476	29681	3706	84.83	0.56	N
Loripes_orbiculatus_Piran_SYM_LLP1.fa	SAMN16825277	GCA_016842225.1	PRJNA679177	Y	LLP1	Loripes orbiculatus	Piran, Slovenia	RNAlater	45.5	13.56		Ca. T. lotti	156.982	120	5249465	518714	194383	24963	4800	100	2.64	Y
Loripes_orbiculatus_Piran_SYM_LPN.fa	SAMN16825278	GCA_016842245.1	PRJNA679177	Y	LPN	Loripes orbiculatus	Piran, Slovenia	RNAlater	45.5	13.55	1 Sept 2019	Ca. T. lotti	574.649	44	4866200	1010940	393208	113323	4392	99.72	1.12	Y
Loripes_orbiculatus_RapitaSpain_SYM_LRAP1.fa	SAMN16825279	GCA_016842165.1	PRJNA679177	Y	LRAP1	Loripes orbiculatus	Sant Carles de la Rapita, Spain	RNAlater	40.631	0.0741	April 2019	Ca. T. lotti	159.441	37	4635147	429114	239362	70410	4147	100	1.12	Y
Loripes_orbiculatus_RapitaSpain_SYM_LRAP2.fa	SAMN16825280	GCA_016842205.1	PRJNA679177	Y	LRAP2	Loripes orbiculatus	Sant Carles de la Rapita, Spain	RNAlater	40.631	0.0741	April 2019	Ca. T. lotti	347.639	40	4684548	378562	205551	70410	4192	100	1.12	Y
Loripes_orbiculatus_RapitaSpain_SYM_LRAP3.fa	SAMN16825281	GCA_016842175.1	PRJNA679177	Y	LRAP3	Loripes orbiculatus	Sant Carles de la Rapita, Spain	RNAlater	40.631	0.0741	April 2019	Ca. T. lotti	174.843	19	4816032	823205	350311	209298	4329	100	1.12	Y
Loripes_orbiculatus_Tunisia_SYM_L173.fa	SAMN16825282	GCA_016842145.1	PRJNA679177	Y	L173	Loripes orbiculatus	2km west of houmt souk, N. coast of Djerba, tunisia	100% EtOH	33.8833	10.8333	2009-10-01	Ca. T. weberae	184.156	46	4459135	510444	218982	53798	4037	100	1.12	Y
Loripes_orbiculatus_Tunisia_SYM_L174.fa	SAMN16825283	GCA_016842125.1	PRJNA679177	Y	L174	Loripes orbiculatus	2km west of houmt souk, N. coast of Djerba, tunisia	100% EtOH	33.8833	10.8333	2009-10-01	Ca. T. weberae	80.582	9	4405588	1467336	1182310	236405	3993	100	0.56	Y
Pillucina_pacifica_LizardislandQL_SYMTRANSOCEAN_L205.fa	SAMN16825284	GCA_016842075.1	PRJNA679177	Y	L205	Pillucina pacifica	Mangrove beach, lagoon, Lizard island, Queensland, Austrailia	100% EtOH	-14.688	145.457	2000-11-01	Ca. T. taylori	36.41	114	4632554	309276	66520	19016	4225	99.72	1.12	Y
Rugalucina_munda_TinBayQL_SYMTRANSOCEAN_L046.fa	SAMN16825285	GCA_016842065.1	PRJNA679177	Y	L046	Rugalucina munda	Esplanade, Tin Can Bay, Queensland Austrailia	100% EtOH	-25.9	153	2008-10-01	Ca. T. RUG	45.964	177	4766487	264224	95696	13543	4223	100	3.09	N
Sedimenticola_endophacoides_GCA_002084045.fa		GCA 002084045	PRJNA368737	N	N/A	Phacoides pectinatus	Wildcat cove preserve, FL, USA	-	27.5	-80.3		N/A	N/A	368	2675211	44299	10190	3311	2772	96.07	1.5	N
Sedimenticola_endophacoides_GCA_002084055.fa		GCA 002084055	PRJNA368737	N	N/A	Phacoides pectinatus	Wildcat cove preserve, FL, USA	-	27.5	-80.3		N/A	N/A	609	1757798	12512	3045	1802	2073	70.66	0.96	N
Sedimenticola_endophacoides_GCA_002084095.fa		GCA 002084095	PRJNA368737	N	N/A	Phacoides pectinatus	Wildcat cove preserve, FL, USA	-	27.5	-80.3		N/A	N/A	518	1382940	10790	2714	1711	1650	52.74	2.06	N
Sedimenticola_endophacoides_GCA_002084125.fa		GCA 002084125	PRJNA368737	N	N/A	Phacoides pectinatus	Wildcat cove preserve, FL, USA	-	27.5	-80.3		N/A	N/A	169	360709	4562	2133	1602	451	13.6	0	N
Sedimenticola_endophacoides_GCA_002084175.fa		GCA 002084175	PRJNA368737	N	N/A	Phacoides pectinatus	Wildcat cove preserve, FL, USA	-	27.5	-80.3		N/A	N/A	423	2798002	32923	8877	3113	2979	97.19	1.5	N
Sedimenticola_endophacoides_GCA_002084195.fa		GCA 002084195	PRJNA368737	N	N/A	Phacoides pectinatus	Wildcat cove preserve, FL, USA	-	27.5	-80.3		N/A	N/A	336	2686785	44345	11153	3607	2799	96.91	1.5	N
Sedimenticola_endophacoides_GCA_002084205.fa		GCA 002084205	PRJNA368737	N	N/A	Phacoides pectinatus	Wildcat cove preserve, FL, USA	-	27.5	-80.3		N/A	N/A	150	321819	5903	2042	1610	408	16.32	0	N
Sedimenticola_endophacoides_GCA_002084215.fa		GCA 002084215	PRJNA368737	N	N/A	Phacoides pectinatus	Wildcat cove preserve, FL, USA	-	27.5	-80.3		N/A	N/A	440	1083535	9798	2473	1660	1321	46.31	0.56	N
Sedimenticola_endophacoides_GCA_002084245.fa		GCA 002084245	PRJNA368737	N	N/A	Phacoides pectinatus	Wildcat cove preserve, FL, USA	-	27.5	-80.3		N/A	N/A	210	492432	10734	2249	1631	603	20.83	0.04	N
Sedimenticola_endophacoides_GCA_002084275.fa		GCA 002084275	PRJNA368737	N	N/A	Phacoides pectinatus	Wildcat cove preserve, FL, USA	-	27.5	-80.3		N/A	N/A	585	1787197	18488	3258	1761	2042	64.33	2.17	N
Sedimenticola_endophacoides_GCA_002084295.fa		GCA 002084295	PRJNA368737	N	N/A	Phacoides pectinatus	Wildcat cove preserve, FL, USA	-	27.5	-80.3		N/A	N/A	455	1202664	12410	2696	1709	1432	42.59	0.56	N
Sedimenticola_endophacoides_GCA_003062205.fa		GCA 003062205	PRJNA368737	N	N/A	Phacoides pectinatus	Wildcat cove preserve, FL, USA	-	27.5	-80.3		N/A	N/A	172	2984637	102900	27706	8036	3564	99.72	1.5	N
Sedimenticola_endophacoides_GCA_003062215.fa		GCA 003062215	PRJNA368737	N	N/A	Phacoides pectinatus	Wildcat cove preserve, FL, USA	-	27.5	-80.3		N/A	N/A	172	2983683	102900	26729	8036	3570	99.72	1.5	N
Sedimenticola_endophacoides_GCA_003062345.fa		GCA 003062345	PRJNA368737	N	N/A	Phacoides pectinatus	Wildcat cove preserve, FL, USA	-	27.5	-80.3		N/A	N/A	338	2852357	51394	11770	3676	3089	99.72	1.5	N
Sedimenticola_selenatireducens_GCA_000428045.fa		GCA 000428045	PRJNA165429	N	N/A	N/A		-	N/A	N/A		N/A	N/A	37	4588530	349155	232332	80353	4277	99.72	1.12	N
Sedimenticola_thiotaurini_GCA_001007875.fa		GCA 001007875	PRJNA282984	N	N/A	N/A		-	N/A	N/A		N/A	N/A	2	3962284	3928944	3928944	33340	3662	99.72	0.56	N
Stewartia_GCA_003676095.fa		GCA 003676095	PRJNA451498	N		Stewartia floridiana	Bokeelia Pier, Pine Island, Fl	-	26.71	-82.16		Ca. T. taylori	N/A	346	1565567	33524	5330	2281	1697	46.61	0.37	N
Stewartia_GCA_003676105.fa		GCA 003676105	PRJNA451498	N		Stewartia floridiana	Bokeelia Pier, Pine Island, Fl	-	26.71	-82.16		Ca. T. taylori	N/A	58	4494832	323059	99346	41486	4043	98.88	0	Y
Stewartia_GCA_003676115.fa		GCA 003676115	PRJNA451498	N		Stewartia floridiana	Bokeelia Pier, Pine Island, Fl	-	26.71	-82.16		Ca. T. taylori	N/A	535	2936696	38202	7100	2722	3023	75.28	0.56	N
Stewartia_GCA_003676145.fa		GCA 003676145	PRJNA451498	N		Stewartia floridiana	Bokeelia Pier, Pine Island, Fl	-	26.71	-82.16		Ca. T. taylori	N/A	36	4551902	400745	234676	63326	4081	98.88	0	Y
Stewartia_GCA_003676175.fa		GCA 003676175	PRJNA451498	N		Stewartia floridiana	Bokeelia Pier, Pine Island, Fl	-	26.71	-82.16		Ca. T. taylori	N/A	161	4184297	167102	38282	15282	3835	97.19	0	Y
Stewartia_GCA_003676185.fa		GCA 003676185	PRJNA451498	N		Stewartia floridiana	Bokeelia Pier, Pine Island, Fl	-	26.71	-82.16		Ca. T. taylori	N/A	822	3283729	31715	4475	2196	3489	81.93	2.62	N
Thiodiazotropha_endoloripes_GCA_001708955.fa		GCA 001708955	PRJNA314435	N		Loripes orbiculatus	Fetovia Bay, Italy	-	42.73	10.15		Ca. T. weberae	N/A	12	4466495	2171649	1595251	360155	4020	100	0.56	Y
Thiodiazotropha_endoloripes_GCA_001708965.fa		GCA 001708965	PRJNA314435	N		Loripes orbiculatus	Fetovia Bay, Italy	-	43.73	10.15		Ca. T. weberae	N/A	12	4462668	2390107	2390107	1715405	4015	100	0.56	Y
Thiodiazotropha_endoloripes_GCA_001708975.fa		GCA 001708975	PRJNA314435	N		Loripes orbiculatus	Fetovia Bay, Italy	-	44.73	10.15		Ca. T. weberae	N/A	10	4503078	3866231	3866231	318365	4060	100	0.56	Y
Thiodiazotropha_endoloripes_GCA_001708985.fa		GCA 001708985	PRJNA314435	N		Loripes orbiculatus	Fetovia Bay, Italy	-	45.73	10.15		Ca. T. weberae	N/A	15	4610748	1316187	561616	218179	4172	100	1.12	Y
Thiodiazotropha_endoloripes_GCA_001709035.fa		GCA 001709035	PRJNA314435	N		Loripes orbiculatus	Fetovia Bay, Italy	-	46.73	10.15		Ca. T. lotti	N/A	27	4881416	1221007	476413	200514	4402	100	1.12	Y
Thiodiazotropha_endolucinida_GCA_001715975.fa		GCA 001715975	PRJNA284177	N		Codakia orbicularis	Guadeloupe	-	16.2145	-61.544		Ca. T. endolucinida	N/A	55	4489993	297909	164003	49211	4137	99.72	0.56	Y

## Sheet: Sample Metadata
SI Dataset S1: All Sample Metadata
Sample name	NCBI ID #	NCBI ID #	Host	Location Name	Latitude	Longitude	Sampling Date (as close as possible	Sample Storage	Sequencer	Library Prep	Read Length	Assembler	Total Reads After QC	# of Contigs in Assembly	Total Bases in Assembly	Max Contig Length	N50	N90	Methods # (Table 2)	Binning Library 1	Binning Library 2	Binning Library 3	*libs with normal text are published*
2PP4	SRS7805856	SAMN16952162	Anodontia alba	STRI station, Bocas del Toro, Panama	9.35	-82.257	2018-12-02	RNAlater	NovaSeq	NEB Next Ultra II	150 paired	spadesv13.1	44216642	1458481	629256350	100792	453	264	6	2PP4	3PP	-	*libs with red are unpublished*
3502B	SRS7805857	SAMN16952163	Loripes orbiculatus	Iwik, Mauritania, Parc National Banc d'Arguin	19.88	-16.31	2017	RNAlater	HiSeq 3000/4000	Nextera Mate Pair Sample Preparation Kit	250 paired	spadesv13.1	22658408	52978	24389266	304111	517	183	4	3502B	3503D	3503E	*libs with yellow are previously published*
3503D	SRS7889411	SAMN17098124	Loripes orbiculatus	Iwik, Mauritania, Parc National Banc d'Arguin	19.88	-16.31	2017	RNAlater	HiSeq 3000/4000	NEBNext Ultra DNA v2 Library Prep Kit	150 paired	spadesv13.1	24752260	802586	341915948	181181	454	259	5	3503D	3502B	3503E
3503E	SRS7805868	SAMN16952164	Loripes orbiculatus	Iwik, Mauritania, Parc National Banc d'Arguin	19.88	-16.31	2017	RNAlater	HiSeq 3000/4000	NEBNext Ultra DNA v2 Library Prep Kit	150 paired	spadesv13.1	24085546	880898	372123464	110856	436	263	5	3503E	3502B	3503D
clacobastim108	SRS7805879	SAMN16952165	Clathrolucina costata	Bastimentos	9.19	-82.104	2018-12-13	DNA shield	HiSeq 4000	Qiagen QIAseq FX DNA Library kit	150 paired	spadesv13.1	17707780	362663	130784910	144510	327	251	2	clacobastim108	clacobastim106	clacobastim107
clacobastim110	SRS7805890	SAMN16952166	Clathrolucina costata	Bastimentos	9.19	-82.104	2018-12-13	DNA shield	HiSeq 4000	Qiagen QIAseq FX DNA Library kit	150 paired	spadesv13.1	24162930	429627	155021630	269635	331	251	2	clacobastim110	clacobastim106	clacobastim107
clacobastim111COMBINEDruns	SRS7805897	SAMN16952167	Clathrolucina costata	Bastimentos	9.19	-82.104	2018-12-13	DNA shield	HiSeq 4000	Qiagen QIAseq FX DNA Library kit	150 paired	spadesv13.1	33824252	548730	198694157	767318	335	252	2	clacobastim111	clacobastim106	clacobastim112COMBINEDruns
clacobocaspm43run1	SRS7805898	SAMN16952168	Clathrolucina costata	Bocas del Toro, Panama, South Side	9.33	-82.105	2001-06-15	DNA shield	HiSeq 4000	Qiagen QIAseq FX DNA Library kit	150 paired	spadesv13.1	12854938	197640	74352583	402859	328	250	2	clacobocaspm43run1	clacobocaspm45run1	36PARVI
clacocahuit002	SRS7805899	SAMN16952169	Clathrolucina costata	Cahuita North	9.75	-82.859	2019-03-23	DNA shield	HiSeq 4000	Qiagen QIAseq FX DNA Library kit	150 paired	spadesv13.1	14089004	155398	55084013	2241785	313	249	2	clacocahuit002	clacocahuit003	clacocahuit001
clacocristo007	SRS7805900	SAMN16952170	Clathrolucina costata	Cristobal	9.29	-82.29	2018-11-29	DNA shield	HiSeq 4000	Qiagen QIAseq FX DNA Library kit	150 paired	spadesv13.1	16925378	320274	116842618	341463	328	251	2	clacocristo007	clacocristo012run1	clacocristo014run1
clacocristo008	SRS7805901	SAMN16952171	Clathrolucina costata	Cristobal	9.29	-82.29	2018-11-29	DNA shield	HiSeq 4000	Qiagen QIAseq FX DNA Library kit	150 paired	spadesv13.1	13752546	214716	79527110	308819	324	250	2	clacocristo008	clacocristo012run1	clacocristo014run1
clacocristo010	SRS7805858	SAMN16952172	Clathrolucina costata	Cristobal	9.29	-82.29	2018-11-29	DNA shield	HiSeq 4000	Qiagen QIAseq FX DNA Library kit	150 paired	spadesv13.1	23711532	369657	140222943	347548	337	251	2	clacocristo010	clacocristo012run1	clacocristo014run1
clacocristo016	SRS7805859	SAMN16952173	Clathrolucina costata	Cristobal	9.29	-82.29	2018-11-29	DNA shield	HiSeq 4000	Qiagen QIAseq FX DNA Library kit	150 paired	spadesv13.1	16661246	318288	114862608	276504	328	251	2	clacocristo016	clacocristo012run1	clacocristo014run1
clacodrago038	SRS7805860	SAMN16952174	Clathrolucina costata	Boca del Drago	9.41	-82.104	2018-11-30	DNA shield	HiSeq 4000	Qiagen QIAseq FX DNA Library kit	150 paired	spadesv13.1	22067342	372759	132809862	139560	324	251	2	clacodrago038	clacodrago039	clacodrago046
clacojamaic003	SRS7805861	SAMN16952175	Clathrolucina costata	Jamaica	18.4621	-77.4137	2019-07-07	DNA shield	HiSeq 4000	Qiagen QIAseq FX DNA Library kit	150 paired	spadesv13.1	22410384	704881	244654506	1110554	329	252	2	clacojamaic003	clacojamaic001	clacojamaic002
clacopuebla005	SRS7805862	SAMN16952176	Clathrolucina costata	Punta Puebla	9.37	-82.29	2018-11-29	DNA shield	HiSeq 4000	Qiagen QIAseq FX DNA Library kit	150 paired	spadesv13.1	19872390	408528	147087932	154838	329	251	2	clacopuebla005	clacopuebla003run1	clacopuebla001run1
clacosolart023	SRS7805863	SAMN16952177	Clathrolucina costata	Isla Solarte	9.33	-82.177	2018-11-30	DNA shield	HiSeq 4000	Qiagen QIAseq FX DNA Library kit	150 paired	spadesv13.1	23670434	597829	213575552	575947	335	252	2	clacosolart023	clacosolart024	clacosolart022
clacosolart025	SRS7805864	SAMN16952178	Clathrolucina costata	Isla Solarte	9.33	-82.177	2018-11-30	DNA shield	HiSeq 4000	Qiagen QIAseq FX DNA Library kit	150 paired	spadesv13.1	15672312	303989	109210103	205624	323	251	2	clacosolart025	clacosolart022	clacosolart024
clacostmartm61COMBINEDruns	SRS7805865	SAMN16952179	Clathrolucina costata	French Antilles, St. Martin, Le Galion, Bay side	18.08	-63.02	2012-04-21	DNA shield	HiSeq 4000	Qiagen QIAseq FX DNA Library kit	150 paired	spadesv13.1	33733146	763373	275968255	222565	344	253	2	clacostmartm61	clacoguadel001	clacoguadel002
clacostrist055	SRS7805866	SAMN16952180	Clathrolucina costata	STRI station, Bocas del Toro, Panama	9.35	-82.257	2018-12-01	DNA shield	HiSeq 4000	Qiagen QIAseq FX DNA Library kit	150 paired	spadesv13.1	17029044	205499	76102023	146446	325	250	2	clacostrist055	clacostrist057COMBINEDruns	clacostrist058COMBINEDruns
clacostrist064	SRS7805867	SAMN16952181	Clathrolucina costata	STRI station, Bocas del Toro, Panama	9.35	-82.257	2018-12-02	DNA shield	HiSeq 4000	Qiagen QIAseq FX DNA Library kit	150 paired	spadesv13.1	14628508	231126	85391254	187910	326	250	2	clacostrist064	clacostrist057COMBINEDruns	clacostrist058COMBINEDruns
cteorfloridm17	SRS7805869	SAMN16952182	Ctena orbiculata	USA, Florida, Levy County, Cedar Keys, Seahorse Key, E. side	29.099	-83.0597	2008	DNA shield	HiSeq 4000	Qiagen QIAseq FX DNA Library kit	150 paired	spadesv13.1	20262394	465576	162456329	111868	329	251	2	cteorfloridm17	cteorfloridm14	cteorfloridm16
divaljamaic004	SRS7805870	SAMN16952183	Divalinga quadrisulcata	Jamaica	18.4621	-77.4137	2019-07-07	DNA shield	HiSeq 4000	Qiagen QIAseq FX DNA Library kit	150 paired	spadesv13.1	22914180	605528	201746564	1474303	309	250	2	divaljamaic004	-	-
ELBAC10	SRS7805871	SAMN16952184	Loripes orbiculatus	Fetovia Bay, Italy	42.73	10.15	2018-07-01	RNAlater	HiSeq 3000/4000	NEB Next Ultra II	150 paired	spadesv13.1	67990502	2357668	1145070886	313133	559	271	6	ELBAC10	A	B
KOTO1	SRS7805872	SAMN16952185	Loripes orbiculatus	Institute of Marine Biology, Kotor, Montenegro	42.44	18.76	2019	RNAlater	NovaSeq	NEBNext® Ultra™ II FS DNA Library Prep Kit for Illumina	150 paired	spadesv13.1	5127466	109021	39518623	593635	312	249	1	KOTO1	KOTO2	KOTO3
KOTO2	SRS7805873	SAMN16952186	Loripes orbiculatus	Institute of Marine Biology, Kotor, Montenegro	42.44	18.76	2019	RNAlater	NovaSeq	NEBNext® Ultra™ II FS DNA Library Prep Kit for Illumina	150 paired	spadesv13.1	13440670	410712	137962539	36522	316	250	1	KOTO2	KOTO1	KOTO3
KOTO3	SRS7805874	SAMN16952187	Loripes orbiculatus	Institute of Marine Biology, Kotor, Montenegro	42.44	18.76	2019	RNAlater	NovaSeq	NEBNext® Ultra™ II FS DNA Library Prep Kit for Illumina	150 paired	spadesv13.1	7845746	182584	64507770	265202	315	249	1	KOTO3	KOTO2	KOTO1
KSA1	SRS7805875	SAMN16952188	Loripes orbiculatus	Ksamil,Albania	39.7814	19.9975	2017-08-01	RNAlater	HiSeq 3000/4000	NEB Next Ultra II	150 paired	spadesv13.1	62849238	1798032	771198145	317617	448	265	6	KSA1	KSA2	-
KSA2	SRS7805876	SAMN16952189	Loripes orbiculatus	Ksamil,Albania	39.7814	19.9975	2017-08-01	RNAlater	HiSeq 3000/4000	NEB Next Ultra II	150 paired	spadesv13.1	83448868	2223464	1043498464	272362	525	270	6	KSA2	KSA1	-
L003	SRS7805877	SAMN16952190	Loripes clausus	Baie de Maputo, Inhaca, Mozambique	-25.9917	32.9317	03,09DEC2011	100% EtOH	NovaSeq	NEBNext® Ultra™ II FS DNA Library Prep Kit for Illumina	150 paired	spadesv13.1	9846968	185856	62528467	109722	303	249	1	L003	L191	L192
L046	SRS7805878	SAMN16952191	Rugalucina munda	Esplanade, Tin Can Bay, Queensland Austrailia	-25.9	153	2008-10-01	100% EtOH	NovaSeq	NEBNext® Ultra™ II FS DNA Library Prep Kit for Illumina	150 paired	spadesv13.1	3793454	53630	22826727	264224	360	251	1	L046	L50
L082	SRS7805880	SAMN16952192	Callucina winckworthi	Just N of Trou d'Eau Douce, near Palmar, Mauritius	-20.2167	57.8	2015-05-01	100% EtOH	NovaSeq	NEBNext® Ultra™ II FS DNA Library Prep Kit for Illumina	150 paired	spadesv13.1	10648008	189693	63413108	102656	295	248	1	L082	L123	3502_E
L173	SRS7805881	SAMN16952193	Loripes orbiculatus	2km west of houmt souk, N. coast of Djerba, tunisia	33.8833	10.8333	2009-10-01	100% EtOH	NovaSeq	NEBNext® Ultra™ II FS DNA Library Prep Kit for Illumina	150 paired	spadesv13.1	18930726	438098	150224199	510444	322	250	1	L173	L172	L174
L174	SRS7805882	SAMN16952194	Loripes orbiculatus	2km west of houmt souk, N. coast of Djerba, tunisia	33.8833	10.8333	2009-10-01	100% EtOH	NovaSeq	NEBNext® Ultra™ II FS DNA Library Prep Kit for Illumina	150 paired	spadesv13.1	6706412	114377	43706442	1467336	332	250	1	L174	L172	L173
L175	SRS7805883	SAMN16952195	Loripes orbiculatus	The fleet, portland causeway, weymouth, Dorset	50.56	-2.39	2005-05-01	100% EtOH	NovaSeq	NEBNext® Ultra™ II FS DNA Library Prep Kit for Illumina	150 paired	spadesv13.1	7222022	74233	27979978	409715	313	249	1	L175	ROSCOFF	-
L191	SRS7805884	SAMN16952196	loripes clausus	Ibo island, cabo delgado, mozambique	-12.327	40.597	2006-03-07	100% EtOH	NovaSeq	NEBNext® Ultra™ II FS DNA Library Prep Kit for Illumina	150 paired	spadesv13.1	14257604	326397	111263693	3403288	317	251	1	L191	L192	L193
L192	SRS7805885	SAMN16952197	loripes clausus	Ibo island, cabo delgado, mozambique	-12.327	40.597	2006-03-07	100% EtOH	NovaSeq	NEBNext® Ultra™ II FS DNA Library Prep Kit for Illumina	150 paired	spadesv13.1	12770546	250318	85466144	105988	311	250	1	L192	L193	L191
L193	SRS7805886	SAMN16952198	loripes clausus	Ibo island, cabo delgado, mozambique	-12.327	40.597	2006-03-07	100% EtOH	NovaSeq	NEBNext® Ultra™ II FS DNA Library Prep Kit for Illumina	150 paired	spadesv13.1	7219026	191520	64465029	66697	305	249	1	L193	L191	L192
L201	SRS7805887	SAMN16952199	Chavania striata	Awase, Koza, OKinawa city, Okinawa, Japan	26.313	127.842	2003-05-17	100% EtOH	NovaSeq	NEBNext® Ultra™ II FS DNA Library Prep Kit for Illumina	150 paired	spadesv13.1	3189604	38526	16358126	128897	348	248	1	L201	L066	L067
L205R	SRS7805888	SAMN16952200	Pillucina pacifica	Mangrove beach, lagoon, Lizard island, Queensland, Austrailia	-14.688	145.457	2000-11-01	100% EtOH	NovaSeq	NEBNext® Ultra™ II FS DNA Library Prep Kit for Illumina	150 paired	spadesv13.1	3108212	16791	9720772	309276	1083	252	1	L205R	CR6	HO10
LLM	SRS7805889	SAMN16952201	Loripes orbiculatus	Iwik, Mauritania, Parc National Banc d'Arguin	19.88	-16.31	2015	RNAlater	NovaSeq	NEBNext® Ultra™ II FS DNA Library Prep Kit for Illumina	150 paired	spadesv13.1	77702788	1618135	1111102125	256913	1071	304	3	LLM	3502D	3502E
LLP1	SRS7805891	SAMN16952202	Loripes orbiculatus	Piran, Slovenia	45.5	13.56	2016	RNAlater	NovaSeq	NEBNext® Ultra™ II FS DNA Library Prep Kit for Illumina	150 paired	spadesv13.1	67018248	2092309	972407654	518714	533	265	3	LLP1	LLP3	-
LPN	SRS7805892	SAMN16952203	Loripes orbiculatus	Piran, Slovenia	45.5	13.55	1 Sept 2019	RNAlater	NovaSeq	NEBNext® Ultra™ II FS DNA Library Prep Kit for Illumina	150 paired	spadesv13.1	51647560	1431092	597661195	1010940	436	260	1	LPN	LLP1	LLP3
LRAP1	SRS7805893	SAMN16952204	Loripes orbiculatus	Sant Carles de la Rapita, Spain	40.631	0.0741	2019-04-01	RNAlater	HiSeq 3000/4000	NEB Next Ultra II	150 paired	spadesv13.1	38719996	1459151	620416917	429114	448	261	1	LRAP1	LRAP2	LRAP3
LRAP2	SRS7805894	SAMN16952205	Loripes orbiculatus	Sant Carles de la Rapita, Spain	40.631	0.0741	2020-04-01	RNAlater	HiSeq 3000/4000	NEB Next Ultra II	150 paired	spadesv13.1	47622668	1513056	659722539	378562	468	262	1	LRAP2	LRAP1	LRAP3
LRAP3	SRS7805895	SAMN16952206	Loripes orbiculatus	Sant Carles de la Rapita, Spain	40.631	0.0741	2021-04-01	RNAlater	HiSeq 3000/4000	NEB Next Ultra II	150 paired	spadesv13.1	35226440	1216588	511917081	823205	440	258	1	LRAP3	LRAP2	LRAP1
unknocarene035	SRS7805896	SAMN16952207	Clathrolucina costata	Carenero, Panama	9.33	-82.23	2018-11-30	DNA shield	HiSeq 4000	Qiagen QIAseq FX DNA Library kit	150 paired	spadesv13.1	15849016	259725	97414984	102203	332	251	2	unknocarene035	unknocarene033	unknocarene034
