# Supplementary material for: Global biogeography of chemosynthetic symbionts reveals both localized and globally distributed symbiont groups
Source: Proc Natl Acad Sci U S A. 2021 Jul 16;118(29):e2104378118. doi: 10.1073/pnas.2104378118 (PMC8307296; doi:10.1073/pnas.2104378118)
Supplement: Supplementary File [file pnas.2104378118.sd02.xlsx]

## Sheet: ANI by Group
SI Dataset S2: Average Nucleotide Identity (ANI) by Group
Species Group 1	Species Group 2	Average % ANI
CTENA1	CTENA2	91.085
CTENA1	CTENA3	81.136
CTENA1	CTENA4	80.542
CTENA2	CTENA3	81.183
CTENA2	CTENA4	80.587
CTENA3	CTENA4	81.932
Ca. T. endolucinida	Ca. T. endolucinida	99.096
Ca. T. endolucinida	CTENA1	80.428
Ca. T. endolucinida	CTENA2	80.425
Ca. T. endolucinida	CTENA3	81.723
Ca. T. endolucinida	CTENA4	94.445
Ca. T. lotti	Ca. T. RUG	89.343
Ca. T. taylori - Panama/Costa Rica	Ca. T. taylori - Panama/Costa Rica	97.786
Ca. T. taylori - Panama/Costa Rica	Ca. T. taylori - Ca. T. taylori - Floridaorida	97.09
Ca. T. taylori - Panama/Costa Rica	Ca. T. taylori - Jamaica	97.963
Ca. T. taylori - Panama/Costa Rica	Ca. T. taylori - Japan	97.482
Ca. T. taylori - Panama/Costa Rica	Ca. T. taylori - Key Largo	97.175
Ca. T. taylori - Panama/Costa Rica	Ca. T. taylori - Mauritania	97.284
Ca. T. taylori - Panama/Costa Rica	Ca. T. taylori - Mauritius	96.87
Ca. T. taylori - Panama/Costa Rica	Ca. T. taylori - Mozambique	97.597
Ca. T. taylori - Panama/Costa Rica	Ca. T. taylori - Queensland	97.494
Ca. T. taylori - Panama/Costa Rica	Ca. T. taylori - St. Martin	96.927
Ca. T. taylori - Florida	Ca. T. taylori - Panama/Costa Rica	97.188
Ca. T. taylori - Florida	Ca. T. taylori - Ca. T. taylori - Floridaorida	98.433
Ca. T. taylori - Florida	Ca. T. taylori - Jamaica	97.204
Ca. T. taylori - Florida	Ca. T. taylori - Japan	97.9
Ca. T. taylori - Florida	Ca. T. taylori - Key Largo	98.619
Ca. T. taylori - Florida	Ca. T. taylori - Mauritania	97.702
Ca. T. taylori - Florida	Ca. T. taylori - Mauritius	97.335
Ca. T. taylori - Florida	Ca. T. taylori - Mozambique	97.995
Ca. T. taylori - Florida	Ca. T. taylori - Queensland	97.877
Ca. T. taylori - Florida	Ca. T. taylori - St. Martin	95.802
Ca. T. taylori	Ca. T. endolucinida	78.252
Ca. T. taylori	Ca. T. lotti	89.191
Ca. T. taylori	Ca. T. RUG	94.543
Ca. T. taylori	Ca. T. weberae	89.159
Ca. T. taylori - Jamaica	Ca. T. taylori - Panama/Costa Rica	97.68
Ca. T. taylori - Jamaica	Ca. T. taylori - Ca. T. taylori - Floridaorida	96.879
Ca. T. taylori - Jamaica	Ca. T. taylori - Jamaica	100
Ca. T. taylori - Jamaica	Ca. T. taylori - Japan	96.827
Ca. T. taylori - Jamaica	Ca. T. taylori - Key Largo	96.647
Ca. T. taylori - Jamaica	Ca. T. taylori - Mauritania	96.812
Ca. T. taylori - Jamaica	Ca. T. taylori - Mauritius	96.582
Ca. T. taylori - Jamaica	Ca. T. taylori - Mozambique	96.98
Ca. T. taylori - Jamaica	Ca. T. taylori - Queensland	96.83
Ca. T. taylori - Jamaica	Ca. T. taylori - St. Martin	98.348
Ca. T. taylori - Japan	Ca. T. taylori - Panama/Costa Rica	97.246
Ca. T. taylori - Japan	Ca. T. taylori - Ca. T. taylori - Floridaorida	97.635
Ca. T. taylori - Japan	Ca. T. taylori - Jamaica	96.914
Ca. T. taylori - Japan	Ca. T. taylori - Japan	100
Ca. T. taylori - Japan	Ca. T. taylori - Key Largo	97.777
Ca. T. taylori - Japan	Ca. T. taylori - Mauritania	97.881
Ca. T. taylori - Japan	Ca. T. taylori - Mauritius	97.72
Ca. T. taylori - Japan	Ca. T. taylori - Mozambique	98.524
Ca. T. taylori - Japan	Ca. T. taylori - Queensland	98.492
Ca. T. taylori - Japan	Ca. T. taylori - St. Martin	96.111
Ca. T. taylori - Key Largo	Ca. T. taylori - Panama/Costa Rica	97.017
Ca. T. taylori - Key Largo	Ca. T. taylori - Ca. T. taylori - Floridaorida	98.378
Ca. T. taylori - Key Largo	Ca. T. taylori - Jamaica	96.729
Ca. T. taylori - Key Largo	Ca. T. taylori - Japan	97.733
Ca. T. taylori - Key Largo	Ca. T. taylori - Key Largo	100
Ca. T. taylori - Key Largo	Ca. T. taylori - Mauritania	97.639
Ca. T. taylori - Key Largo	Ca. T. taylori - Mauritius	97.182
Ca. T. taylori - Key Largo	Ca. T. taylori - Mozambique	98.097
Ca. T. taylori - Key Largo	Ca. T. taylori - Queensland	97.705
Ca. T. taylori - Key Largo	Ca. T. taylori - St. Martin	95.816
Ca. T. taylori - Mauritania	Ca. T. taylori - Panama/Costa Rica	97.154
Ca. T. taylori - Mauritania	Ca. T. taylori - Ca. T. taylori - Floridaorida	97.459
Ca. T. taylori - Mauritius	Ca. T. taylori - Panama/Costa Rica	96.735
Ca. T. taylori - Mauritius	Ca. T. taylori - Ca. T. taylori - Floridaorida	97.004
Ca. T. taylori - Mauritius	Ca. T. taylori - Jamaica	96.645
Ca. T. taylori - Mauritius	Ca. T. taylori - Japan	97.77
Ca. T. taylori - Mauritius	Ca. T. taylori - Key Largo	97.237
Ca. T. taylori - Mauritius	Ca. T. taylori - Mauritania	97.183
Ca. T. taylori - Mauritius	Ca. T. taylori - Mauritius	100
Ca. T. taylori - Mauritius	Ca. T. taylori - Mozambique	97.835
Ca. T. taylori - Mauritius	Ca. T. taylori - Queensland	97.708
Ca. T. taylori - Mauritius	Ca. T. taylori - St. Martin	95.533
Ca. T. taylori - Mauritania	Ca. T. taylori - Jamaica	96.908
Ca. T. taylori - Mauritania	Ca. T. taylori - Japan	97.945
Ca. T. taylori - Mauritania	Ca. T. taylori - Key Largo	97.758
Ca. T. taylori - Mauritania	Ca. T. taylori - Mauritania	99.261
Ca. T. taylori - Mauritania	Ca. T. taylori - Mauritius	97.252
Ca. T. taylori - Mauritania	Ca. T. taylori - Mozambique	98.071
Ca. T. taylori - Mauritania	Ca. T. taylori - Queensland	97.892
Ca. T. taylori - Mauritania	Ca. T. taylori - St. Martin	96.045
Ca. T. taylori - Mozambique	Ca. T. taylori - Panama/Costa Rica	97.472
Ca. T. taylori - Mozambique	Ca. T. taylori - Ca. T. taylori - Floridaorida	97.766
Ca. T. taylori - Mozambique	Ca. T. taylori - Jamaica	97.127
Ca. T. taylori - Mozambique	Ca. T. taylori - Japan	98.617
Ca. T. taylori - Mozambique	Ca. T. taylori - Key Largo	98.169
Ca. T. taylori - Mozambique	Ca. T. taylori - Mauritania	98.081
Ca. T. taylori - Mozambique	Ca. T. taylori - Mauritius	97.838
Ca. T. taylori - Mozambique	Ca. T. taylori - Mozambique	99.068
Ca. T. taylori - Mozambique	Ca. T. taylori - Queensland	98.573
Ca. T. taylori - Mozambique	Ca. T. taylori - St. Martin	96.209
Ca. T. taylori - Queensland	Ca. T. taylori - Panama/Costa Rica	97.229
Ca. T. taylori - Queensland	Ca. T. taylori - Ca. T. taylori - Floridaorida	97.531
Ca. T. taylori - Queensland	Ca. T. taylori - Jamaica	96.925
Ca. T. taylori - Queensland	Ca. T. taylori - Japan	98.382
Ca. T. taylori - Queensland	Ca. T. taylori - Key Largo	97.69
Ca. T. taylori - Queensland	Ca. T. taylori - Mauritania	97.827
Ca. T. taylori - Queensland	Ca. T. taylori - Mauritius	97.634
Ca. T. taylori - Queensland	Ca. T. taylori - Mozambique	98.493
Ca. T. taylori - Queensland	Ca. T. taylori - Queensland	100
Ca. T. taylori - Queensland	Ca. T. taylori - St. Martin	96.207
Ca. T. taylori - St. Martin	Ca. T. taylori - Panama/Costa Rica	97.15
Ca. T. taylori - St. Martin	Ca. T. taylori - Ca. T. taylori - Floridaorida	95.947
Ca. T. taylori - St. Martin	Ca. T. taylori - Jamaica	98.772
Ca. T. taylori - St. Martin	Ca. T. taylori - Japan	96.558
Ca. T. taylori - St. Martin	Ca. T. taylori - Key Largo	96.077
Ca. T. taylori - St. Martin	Ca. T. taylori - Mauritania	96.346
Ca. T. taylori - St. Martin	Ca. T. taylori - Mauritius	95.854
Ca. T. taylori - St. Martin	Ca. T. taylori - Mozambique	96.501
Ca. T. taylori - St. Martin	Ca. T. taylori - Queensland	96.41
Ca. T. taylori - St. Martin	Ca. T. taylori - St. Martin	100
Ca. T. taylori	Ca. T. taylori	97.539
Ca. T. weberae	Ca. T. RUG	89.242
Ca. T. lotti	Ca. T. lotti	99.08
Ca. T. weberae	Ca. T. weberae	99.641
Ca. T. weberae	Ca. T. lotti	91.938

## Sheet: ANI by Jspecies
SI Dataset S2: ANI Values of Boundary MAGs and Group from Jspecies
MAG 1	MAG 2	Average Nucleotide Identity Percentage (ANIb)	Average Nucleotide Identity Percentage (ANIb)	Group 1	Group 2
Rugalucina_munda_TinBayQL_SYMTRANSOCEAN_L046.fa	Ctena_orbiculata_KeyLargo_SYMTRANSOCEAN_cteorfloridm17.fa	93.78	94.54	Ca. T. RUG	Ca. T. Taylori
Rugalucina_munda_TinBayQL_SYMTRANSOCEAN_L046.fa	Stewartia_GCA_003676185.fa	94.39	94.67	Ca. T. RUG	Ca. T. Taylori
Rugalucina_munda_TinBayQL_SYMTRANSOCEAN_L046.fa	Stewartia_GCA_003676175.fa	94.44	94.6	Ca. T. RUG	Ca. T. Taylori
Rugalucina_munda_TinBayQL_SYMTRANSOCEAN_L046.fa	Stewartia_GCA_003676145.fa	94.16	94.45	Ca. T. RUG	Ca. T. Taylori
Rugalucina_munda_TinBayQL_SYMTRANSOCEAN_L046.fa	Stewartia_GCA_003676115.fa	94.5	94.84	Ca. T. RUG	Ca. T. Taylori
Rugalucina_munda_TinBayQL_SYMTRANSOCEAN_L046.fa	Stewartia_GCA_003676105.fa	94.23	94.5	Ca. T. RUG	Ca. T. Taylori
Rugalucina_munda_TinBayQL_SYMTRANSOCEAN_L046.fa	Stewartia_GCA_003676095.fa	94.73	94.95	Ca. T. RUG	Ca. T. Taylori
Rugalucina_munda_TinBayQL_SYMTRANSOCEAN_L046.fa	Callucina_winkworthi_Mauritius_SYMTRANSOCEAN_L082.fa	94.15	94.64	Ca. T. RUG	Ca. T. Taylori
Rugalucina_munda_TinBayQL_SYMTRANSOCEAN_L046.fa	Clathrolucina_costata_STMARTIN_SYMTRANSOCEAN_clacostmartm61COMBINEDruns.fa	94.18	94.43	Ca. T. RUG	Ca. T. Taylori
Clathrolucina_costata_STMARTIN_SYMTRANSOCEAN_clacostmartm61COMBINEDruns.fa	Ctena_orbiculata_KeyLargo_SYMTRANSOCEAN_cteorfloridm17.fa	95.75	96.84	Ca. T. taylori -St. Martin	Ca. T. Taylori - Key Largo
Clathrolucina_costata_STMARTIN_SYMTRANSOCEAN_clacostmartm61COMBINEDruns.fa	Stewartia_GCA_003676185.fa	98.05	98.46	Ca. T. taylori -St. Martin	Ca. T. Taylori - Florida
Clathrolucina_costata_STMARTIN_SYMTRANSOCEAN_clacostmartm61COMBINEDruns.fa	Stewartia_GCA_003676175.fa	96.56	96.92	Ca. T. taylori -St. Martin	Ca. T. Taylori - Florida
Clathrolucina_costata_STMARTIN_SYMTRANSOCEAN_clacostmartm61COMBINEDruns.fa	Stewartia_GCA_003676145.fa	96.36	96.8	Ca. T. taylori -St. Martin	Ca. T. Taylori - Florida
Clathrolucina_costata_STMARTIN_SYMTRANSOCEAN_clacostmartm61COMBINEDruns.fa	Stewartia_GCA_003676115.fa	96.8	97.31	Ca. T. taylori -St. Martin	Ca. T. Taylori - Florida
Clathrolucina_costata_STMARTIN_SYMTRANSOCEAN_clacostmartm61COMBINEDruns.fa	Stewartia_GCA_003676105.fa	96.5	96.81	Ca. T. taylori -St. Martin	Ca. T. Taylori - Florida
Clathrolucina_costata_STMARTIN_SYMTRANSOCEAN_clacostmartm61COMBINEDruns.fa	Stewartia_GCA_003676095.fa	96.83	97.17	Ca. T. taylori -St. Martin	Ca. T. Taylori - Florida
Clathrolucina_costata_STMARTIN_SYMTRANSOCEAN_clacostmartm61COMBINEDruns.fa	Callucina_winkworthi_Mauritius_SYMTRANSOCEAN_L082.fa	96.08	96.83	Ca. T. taylori -St. Martin	Ca. T. Taylori- Mauritius
Rugalucina_munda_TinBayQL_SYMTRANSOCEAN_L046.fa	Chavani_striata_OkinawaJapan_SYMTRANSOCEAN_L201.fa	94.25	94.59	Ca. T. RUG	Chavani_striata_OkinawaJapan_SYMTRANSOCEAN_L201.fa
Rugalucina_munda_TinBayQL_SYMTRANSOCEAN_L046.fa	Clathrolucina_costata_Bastimentos_SYMTRANSOCEAN_clacobastim108.fa	94.23	94.53	Ca. T. RUG	Clathrolucina_costata_Bastimentos_SYMTRANSOCEAN_clacobastim108.fa
Rugalucina_munda_TinBayQL_SYMTRANSOCEAN_L046.fa	Clathrolucina_costata_BocasdelDrago_SYMTRANSOCEAN_clacodrago038.fa	94.21	94.6	Ca. T. RUG	Clathrolucina_costata_BocasdelDrago_SYMTRANSOCEAN_clacodrago038.fa
Rugalucina_munda_TinBayQL_SYMTRANSOCEAN_L046.fa	Clathrolucina_costata_BocasdelToro_SYMTRANSOCEAN_clacobocaspm43run1.fa	94.27	94.49	Ca. T. RUG	Clathrolucina_costata_BocasdelToro_SYMTRANSOCEAN_clacobocaspm43run1.fa
Rugalucina_munda_TinBayQL_SYMTRANSOCEAN_L046.fa	Clathrolucina_costata_CahuitaNorth_SYMTRANSOCEAN_clacocahuit002.fa	94.39	94.54	Ca. T. RUG	Clathrolucina_costata_CahuitaNorth_SYMTRANSOCEAN_clacocahuit002.fa
Rugalucina_munda_TinBayQL_SYMTRANSOCEAN_L046.fa	Clathrolucina_costata_Carenero_SYMTRANSOCEAN_unknocarene035.fa	94.42	94.79	Ca. T. RUG	Clathrolucina_costata_Carenero_SYMTRANSOCEAN_unknocarene035.fa
Rugalucina_munda_TinBayQL_SYMTRANSOCEAN_L046.fa	Clathrolucina_costata_Cristobal_SYMTRANSOCEAN_clacocristo007.fa	94.24	94.49	Ca. T. RUG	Clathrolucina_costata_Cristobal_SYMTRANSOCEAN_clacocristo007.fa
Rugalucina_munda_TinBayQL_SYMTRANSOCEAN_L046.fa	Clathrolucina_costata_IslaSolarte_SYMTRANSOCEAN_clacosolart025.fa	94.53	94.62	Ca. T. RUG	Clathrolucina_costata_IslaSolarte_SYMTRANSOCEAN_clacosolart025.fa
Rugalucina_munda_TinBayQL_SYMTRANSOCEAN_L046.fa	Clathrolucina_costata_Jamaica_SYMTRANSOCEAN_clacojamaic003.fa	94.2	94.46	Ca. T. RUG	Clathrolucina_costata_Jamaica_SYMTRANSOCEAN_clacojamaic003.fa
Rugalucina_munda_TinBayQL_SYMTRANSOCEAN_L046.fa	Clathrolucina_costata_PuntaPuebla_SYMTRANSOCEAN_clacopuebla005.fa	94.59	94.7	Ca. T. RUG	Clathrolucina_costata_PuntaPuebla_SYMTRANSOCEAN_clacopuebla005.fa
Rugalucina_munda_TinBayQL_SYMTRANSOCEAN_L046.fa	Loripes_clausus_Mozambique_SYMTRANSOCEAN_L191.fa	94.39	94.58	Ca. T. RUG	Loripes_clausus_Mozambique_SYMTRANSOCEAN_L191.fa
Rugalucina_munda_TinBayQL_SYMTRANSOCEAN_L046.fa	Loripes_orbiculatus_Mauritania_SYMTRANSOCEAN_3503D.fa	94.49	94.69	Ca. T. RUG	Loripes_orbiculatus_Mauritania_SYMTRANSOCEAN_3503D.fa
Rugalucina_munda_TinBayQL_SYMTRANSOCEAN_L046.fa	Pillucina_pacifica_LizardislandQL_SYMTRANSOCEAN_L205.fa	94.28	94.54	Ca. T. RUG	Pillucina_pacifica_LizardislandQL_SYMTRANSOCEAN_L205.fa

## Sheet: ANI ALL
SI Dataset S2: ANI Calculations for All MAGs Used in Study
MAG 1	MAG 2	ANI
Allochromatium_vinosum_GCA_000025485.fa	Allochromatium_vinosum_GCA_000025485.fa	100	1221	1222
Anodontia_alba_BocasdelToro_SYM_3PP.fa	Anodontia_alba_BocasdelToro_SYM_3PP.fa	100	1414	1419
Anodontia_alba_BocasdelToro_SYM_3PP.fa	Ctena_GCA_003058525.fa	98.9827	1283	1419
Anodontia_alba_BocasdelToro_SYM_3PP.fa	Ctena_GCA_003058535.fa	98.3651	896	1419
Anodontia_alba_BocasdelToro_SYM_3PP.fa	Divalinga_sp_FtPierceFL_SYM_divqufloridm28.fa	97.9686	1087	1419
Anodontia_alba_BocasdelToro_SYM_3PP.fa	Clathrolucina_costata_CahuitaNorth_SYM_clacocahuit003.fa	94.8694	1235	1419
Anodontia_alba_BocasdelToro_SYM_3PP.fa	Clathrolucina_costata_Bastimentos_SYM_clacobastim110.fa	94.8238	1105	1419
Anodontia_alba_BocasdelToro_SYM_3PP.fa	Clathrolucina_costata_CahuitaNorth_SYM_clacocahuit001.fa	94.8227	1238	1419
Anodontia_alba_BocasdelToro_SYM_3PP.fa	Ctena_spCRC_CahuitaEast_SYM2_cteimcahuit017.fa	94.7975	1241	1419
Anodontia_alba_BocasdelToro_SYM_3PP.fa	Clathrolucina_costata_StMartin_SYM1_clacostmartm61COMBINEDruns.fa	94.7954	1242	1419
Anodontia_alba_BocasdelToro_SYM_3PP.fa	Clathrolucina_costata_PuntaPuebla_SYM_clacopuebla006.fa	94.7909	1215	1419
Anodontia_alba_BocasdelToro_SYM_3PP.fa	Anodontia_alba_STRI_SYM_2PP4.fa	94.7808	1166	1419
Anodontia_alba_BocasdelToro_SYM_3PP.fa	Thiodiazotropha_endolucinida_GCA_001715975.fa	94.7719	1247	1419
Anodontia_alba_BocasdelToro_SYM_3PP.fa	Clathrolucina_costata_PuntaPuebla_SYM_clacopuebla004.fa	94.7715	1222	1419
Anodontia_alba_BocasdelToro_SYM_3PP.fa	Ctena_spCRC_CahuitaEast_SYM_cteimcahuit009.fa	94.7688	1254	1419
Anodontia_alba_BocasdelToro_SYM_3PP.fa	Clathrolucina_costata_BocasdelDrago_SYM_clacobdrago048.fa	94.7657	1218	1419
Anodontia_alba_BocasdelToro_SYM_3PP.fa	Clathrolucina_costata_BocasdelToro_SYM_clacobocaspm43run1.fa	94.7619	1222	1419
Anodontia_alba_BocasdelToro_SYM_3PP.fa	Divalinga_quadrisulcata_Jamaica_SYM_divaljamaic004.fa	94.743	1255	1419
Anodontia_alba_BocasdelToro_SYM_3PP.fa	Ctena_orbiculata_KeyLargo_SYM_cteorfloridm16.fa	94.7426	1238	1419
Anodontia_alba_BocasdelToro_SYM_3PP.fa	Clathrolucina_costata_Jamaica_SYM_clacojamaic001.fa	94.7383	1250	1419
Anodontia_alba_BocasdelToro_SYM_3PP.fa	Clathrolucina_costata_STRI_SYM_clacostrist076.fa	94.7369	1226	1419
Anodontia_alba_BocasdelToro_SYM_3PP.fa	Clathrolucina_costata_BocasdelDrago_SYM_clacobdrago045.fa	94.7346	1198	1419
Anodontia_alba_BocasdelToro_SYM_3PP.fa	Clathrolucina_costata_Cristobal_SYM_clacocristo018.fa	94.7344	1226	1419
Anodontia_alba_BocasdelToro_SYM_3PP.fa	Clathrolucina_costata_BocasdelDrago_SYM_clacodrago047.fa	94.7337	1217	1419
Anodontia_alba_BocasdelToro_SYM_3PP.fa	Clathrolucina_costata_Bastimentos_SYM_clacobastim107.fa	94.7333	1220	1419
Anodontia_alba_BocasdelToro_SYM_3PP.fa	Clathrolucina_costata_Cristobal_SYM_clacocristo016.fa	94.7302	1249	1419
Anodontia_alba_BocasdelToro_SYM_3PP.fa	Clathrolucina_costata_STRI_SYM_clacostrist077.fa	94.7227	1234	1419
Anodontia_alba_BocasdelToro_SYM_3PP.fa	Clathrolucina_costata_Cristobal_SYM_clacocristo020.fa	94.7208	1214	1419
Anodontia_alba_BocasdelToro_SYM_3PP.fa	Clathrolucina_costata_IslaSolarte_SYM_clacosolart026.fa	94.7163	1237	1419
Anodontia_alba_BocasdelToro_SYM_3PP.fa	Clathrolucina_costata_Cristobal_SYM_clacocristo019.fa	94.7158	1201	1419
Anodontia_alba_BocasdelToro_SYM_3PP.fa	Clathrolucina_costata_PuntaPuebla_SYM_clacopuebla001run1.fa	94.7124	1196	1419
Anodontia_alba_BocasdelToro_SYM_3PP.fa	Clathrolucina_costata_BocasdelDrago_SYM_clacodrago038.fa	94.7118	1186	1419
Anodontia_alba_BocasdelToro_SYM_3PP.fa	Clathrolucina_costata_Carenero_SYM_clacocarene027.fa	94.7113	1220	1419
Anodontia_alba_BocasdelToro_SYM_3PP.fa	Clathrolucina_costata_STRI_SYM_clacostrist064.fa	94.7094	1233	1419
Anodontia_alba_BocasdelToro_SYM_3PP.fa	Clathrolucina_costata_STRI_SYM_clacostrist079.fa	94.709	1229	1419
Anodontia_alba_BocasdelToro_SYM_3PP.fa	Clathrolucina_costata_Bastimentos_SYM_clacobastim112COMBINEDruns.fa	94.7058	1223	1419
Anodontia_alba_BocasdelToro_SYM_3PP.fa	Clathrolucina_costata_Bastimentos_SYM_clacobastim109.fa	94.7031	1235	1419
Anodontia_alba_BocasdelToro_SYM_3PP.fa	Clathrolucina_costata_Cristobal_SYM_clacocristo008.fa	94.7013	1239	1419
Anodontia_alba_BocasdelToro_SYM_3PP.fa	Clathrolucina_costata_BocasdelToro_SYM_clacobocaspm45run1.fa	94.6959	1221	1419
Anodontia_alba_BocasdelToro_SYM_3PP.fa	Clathrolucina_costata_Carenero_SYM_clacocarene030COMBINEDruns.fa	94.6954	1225	1419
Anodontia_alba_BocasdelToro_SYM_3PP.fa	Clathrolucina_costata_Carenero_SYM_clacocarene032.fa	94.6853	1213	1419
Anodontia_alba_BocasdelToro_SYM_3PP.fa	Clathrolucina_costata_CahuitaNorth_SYM_clacocahuit004.fa	94.6844	1102	1419
Anodontia_alba_BocasdelToro_SYM_3PP.fa	Clathrolucina_costata_IslaSolarte_SYM_clacosolart022.fa	94.6813	1208	1419
Anodontia_alba_BocasdelToro_SYM_3PP.fa	Clathrolucina_costata_Cristobal_SYM_clacocristo007.fa	94.6604	1246	1419
Anodontia_alba_BocasdelToro_SYM_3PP.fa	Clathrolucina_costata_PuntaPuebla_SYM_clacopuebla005.fa	94.655	1208	1419
Anodontia_alba_BocasdelToro_SYM_3PP.fa	Clathrolucina_costata_Bastimentos_SYM_clacobastim111COMBINEDruns.fa	94.6536	1174	1419
Anodontia_alba_BocasdelToro_SYM_3PP.fa	Clathrolucina_costata_Carenero_SYM_unknocarene035.fa	94.6524	1151	1419
Anodontia_alba_BocasdelToro_SYM_3PP.fa	Clathrolucina_costata_IslaSolarte_SYM_clacosolart025.fa	94.6496	1225	1419
Anodontia_alba_BocasdelToro_SYM_3PP.fa	Clathrolucina_costata_Jamaica_SYM_clacojamaic002.fa	94.6468	1080	1419
Anodontia_alba_BocasdelToro_SYM_3PP.fa	Clathrolucina_costata_STRI_SYM_clacostrist055.fa	94.6464	1218	1419
Anodontia_alba_BocasdelToro_SYM_3PP.fa	Divalinga_weberi_STRI_SYM_DIVAS.fa	94.6406	1106	1419
Anodontia_alba_BocasdelToro_SYM_3PP.fa	Clathrolucina_costata_Jamaica_SYM_clacojamaic005.fa	94.6383	1177	1419
Anodontia_alba_BocasdelToro_SYM_3PP.fa	Clathrolucina_costata_Bastimentos_SYM_clacobastim108.fa	94.5981	1136	1419
Anodontia_alba_BocasdelToro_SYM_3PP.fa	Clathrolucina_costata_IslaSolarte_SYM_clacosolart024.fa	94.5609	1213	1419
Anodontia_alba_BocasdelToro_SYM_3PP.fa	Ctena_orbiculata_KeyLargo_SYM_cteorfloridm14.fa	81.8699	939	1419
Anodontia_alba_BocasdelToro_SYM_3PP.fa	Ctena_GCA_003094555.fa	81.8495	870	1419
Anodontia_alba_BocasdelToro_SYM_3PP.fa	Ctena_orbiculata_KeyLargo_SYM1_cteorfloridm18.fa	81.8238	963	1419
Anodontia_alba_BocasdelToro_SYM_3PP.fa	Ctena_GCA_003094515.fa	81.7335	802	1419
Anodontia_alba_BocasdelToro_SYM_3PP.fa	Ctena_GCA_003094575.fa	81.7197	559	1419
Anodontia_alba_BocasdelToro_SYM_3PP.fa	Ctena_spCRC_CahuitaEast_SYM1_cteimcahuit018.fa	80.5431	786	1419
Anodontia_alba_BocasdelToro_SYM_3PP.fa	Ctena_GCA_003058485.fa	80.5044	785	1419
Anodontia_alba_BocasdelToro_SYM_3PP.fa	Ctena_spCRC_CahuitaEast_SYM1_cteimcahuit020.fa	80.3921	781	1419
Anodontia_alba_BocasdelToro_SYM_3PP.fa	Ctena_spCRC_CahuitaEast_SYM1_cteimcahuit017.fa	80.391	777	1419
Anodontia_alba_BocasdelToro_SYM_3PP.fa	Ctena_GCA_003094475.fa	80.3524	699	1419
Anodontia_alba_BocasdelToro_SYM_3PP.fa	Ctena_spCRC_CahuitaEast_SYM_cteimcahuit010.fa	80.35	796	1419
Anodontia_alba_BocasdelToro_SYM_3PP.fa	Ctena_spCRC_CahuitaEast_SYM_cteimcahuit007.fa	80.3471	790	1419
Anodontia_alba_BocasdelToro_SYM_3PP.fa	Ctena_spCRC_CahuitaEast_SYM_cteimcahuit015.fa	80.3334	800	1419
Anodontia_alba_BocasdelToro_SYM_3PP.fa	Ctena_GCA_003058495.fa	80.3319	779	1419
Anodontia_alba_BocasdelToro_SYM_3PP.fa	Ctena_spCRC_CahuitaEast_SYM_cteimcahuit019.fa	80.3308	807	1419
Anodontia_alba_BocasdelToro_SYM_3PP.fa	Ctena_spCRC_CahuitaEast_SYM_cteimcahuit014.fa	80.3113	778	1419
Anodontia_alba_BocasdelToro_SYM_3PP.fa	Ctena_spCRC_CahuitaEast_SYM_cteimcahuit022.fa	80.311	738	1419
Anodontia_alba_BocasdelToro_SYM_3PP.fa	Ctena_GCA_003094535.fa	80.3092	769	1419
Anodontia_alba_BocasdelToro_SYM_3PP.fa	Ctena_spCRC_CahuitaEast_SYM_cteimcahuit008.fa	80.3032	776	1419
Anodontia_alba_BocasdelToro_SYM_3PP.fa	Ctena_spCRC_CahuitaEast_SYM_cteimcahuit023.fa	80.2854	777	1419
Anodontia_alba_BocasdelToro_SYM_3PP.fa	Ctena_GCA_003094495.fa	80.2618	739	1419
Anodontia_alba_BocasdelToro_SYM_3PP.fa	Ctena_spCRC_CahuitaEast_SYM_cteimcahuit011.fa	80.2222	612	1419
Anodontia_alba_BocasdelToro_SYM_3PP.fa	Ctena_spCRC_CahuitaEast_SYM_cteimcahuit024.fa	80.1925	778	1419
Anodontia_alba_BocasdelToro_SYM_3PP.fa	Ctena_GCA_003058545.fa	80.1898	785	1419
Anodontia_alba_BocasdelToro_SYM_3PP.fa	Clathrolucina_costata_BocasdelDrago_SYMTRANSOCEAN_clacodrago038.fa	78.6682	326	1419
Anodontia_alba_BocasdelToro_SYM_3PP.fa	Loripes_orbiculatus_Mauritania_SYMTRANSOCEAN_3502B.fa	78.1331	246	1419
Anodontia_alba_BocasdelToro_SYM_3PP.fa	Loripes_orbiculatus_Piran_SYM_LPN.fa	78.0911	328	1419
Anodontia_alba_BocasdelToro_SYM_3PP.fa	Loripes_orbiculatus_Dorset_SYM_L175.fa	78.0364	337	1419
Anodontia_alba_BocasdelToro_SYM_3PP.fa	Loripes_orbiculatus_RapitaSpain_SYM_LRAP3.fa	78.0249	332	1419
Anodontia_alba_BocasdelToro_SYM_3PP.fa	Loripes_orbiculatus_Mauritania_SYMTRANSOCEAN_3503E.fa	78.0076	333	1419
Anodontia_alba_BocasdelToro_SYM_3PP.fa	Clathrolucina_costata_CahuitaNorth_SYMTRANSOCEAN_clacocahuit002.fa	77.9709	343	1419
Anodontia_alba_BocasdelToro_SYM_3PP.fa	Loripes_orbiculatus_RapitaSpain_SYM_LRAP1.fa	77.9698	328	1419
Anodontia_alba_BocasdelToro_SYM_3PP.fa	Loripes_orbiculatus_Piran_SYM_LLP1.fa	77.9675	329	1419
Anodontia_alba_BocasdelToro_SYM_3PP.fa	Loripes_orbiculatus_Mauritania_SYMTRANSOCEAN_3503D.fa	77.967	323	1419
Anodontia_alba_BocasdelToro_SYM_3PP.fa	Loripes_orbiculatus_RapitaSpain_SYM_LRAP2.fa	77.9585	327	1419
Anodontia_alba_BocasdelToro_SYM_3PP.fa	Rugalucina_munda_TinBayQL_SYMTRANSOCEAN_L046.fa	77.9582	324	1419
Anodontia_alba_BocasdelToro_SYM_3PP.fa	Stewartia_GCA_003676115.fa	77.9522	205	1419
Anodontia_alba_BocasdelToro_SYM_3PP.fa	Loripes_clausus_Mozambique_SYMTRANSOCEAN_L191.fa	77.9515	345	1419
Anodontia_alba_BocasdelToro_SYM_3PP.fa	Loripes_orbiculatus_KsamilAlbania_SYM_KSA2.fa	77.9492	309	1419
Anodontia_alba_BocasdelToro_SYM_3PP.fa	Thiodiazotropha_endoloripes_GCA_001708975.fa	77.9488	318	1419
Anodontia_alba_BocasdelToro_SYM_3PP.fa	Thiodiazotropha_endoloripes_GCA_001708965.fa	77.9459	316	1419
Anodontia_alba_BocasdelToro_SYM_3PP.fa	Loripes_orbiculatus_montenegro_SYM_KOTO1.fa	77.931	324	1419
Anodontia_alba_BocasdelToro_SYM_3PP.fa	Clathrolucina_costata_Jamaica_SYMTRANSOCEAN_clacojamaic003.fa	77.9297	336	1419
Anodontia_alba_BocasdelToro_SYM_3PP.fa	Loripes_orbiculatus_Tunisia_SYM_L174.fa	77.9243	316	1419
Anodontia_alba_BocasdelToro_SYM_3PP.fa	Thiodiazotropha_endoloripes_GCA_001708955.fa	77.9237	320	1419
Anodontia_alba_BocasdelToro_SYM_3PP.fa	Thiodiazotropha_endoloripes_GCA_001709035.fa	77.9134	332	1419
Anodontia_alba_BocasdelToro_SYM_3PP.fa	Ctena_orbiculata_KeyLargo_SYMTRANSOCEAN_cteorfloridm17.fa	77.9018	331	1419
Anodontia_alba_BocasdelToro_SYM_3PP.fa	Callucina_winkworthi_Mauritius_SYMTRANSOCEAN_L082.fa	77.8946	310	1419
Anodontia_alba_BocasdelToro_SYM_3PP.fa	Loripes_orbiculatus_Tunisia_SYM_L173.fa	77.883	320	1419
Anodontia_alba_BocasdelToro_SYM_3PP.fa	Ctena_spCRC_CahuitaEast_SYMTRANSOCEAN_cteimcahuit008.fa	77.8698	347	1419
Anodontia_alba_BocasdelToro_SYM_3PP.fa	Loripes_orbiculatus_KsamilAlbania_SYM_KSA1.fa	77.8533	318	1419
Anodontia_alba_BocasdelToro_SYM_3PP.fa	Ctena_spCRC_CahuitaEast_SYMTRANSOCEAN_cteimcahuit009.fa	77.8476	328	1419
Anodontia_alba_BocasdelToro_SYM_3PP.fa	Thiodiazotropha_endoloripes_GCA_001708985.fa	77.825	328	1419
Anodontia_alba_BocasdelToro_SYM_3PP.fa	Ctena_spCRC_CahuitaEast_SYMTRANSOCEAN_cteimcahuit007.fa	77.8229	325	1419
Anodontia_alba_BocasdelToro_SYM_3PP.fa	Ctena_spCRC_CahuitaEast_SYMTRANSOCEAN_cteimcahuit014.fa	77.819	343	1419
Anodontia_alba_BocasdelToro_SYM_3PP.fa	Loripes_orbiculatus_montenegro_SYM_KOTO3.fa	77.8091	278	1419
Anodontia_alba_BocasdelToro_SYM_3PP.fa	Ctena_spCRC_CahuitaEast_SYMTRANSOCEAN_cteimcahuit019.fa	77.8042	320	1419
Anodontia_alba_BocasdelToro_SYM_3PP.fa	Loripes_clausus_Mozambique_SYMTRANSOCEAN_L193.fa	77.7989	303	1419
Anodontia_alba_BocasdelToro_SYM_3PP.fa	Clathrolucina_costata_BocasdelToro_SYMTRANSOCEAN_clacobocaspm43run1.fa	77.7819	341	1419
Anodontia_alba_BocasdelToro_SYM_3PP.fa	Clathrolucina_costata_Bastimentos_SYMTRANSOCEAN_clacobastim110.fa	77.7724	345	1419
Anodontia_alba_BocasdelToro_SYM_3PP.fa	Ctena_spCRC_CahuitaEast_SYMTRANSOCEAN_cteimcahuit010.fa	77.7712	339	1419
Anodontia_alba_BocasdelToro_SYM_3PP.fa	Stewartia_GCA_003676145.fa	77.7686	354	1419
Anodontia_alba_BocasdelToro_SYM_3PP.fa	Stewartia_GCA_003676175.fa	77.7638	325	1419
Anodontia_alba_BocasdelToro_SYM_3PP.fa	Loripes_orbiculatus_Mauritania_SYMTRANSOCEAN_LLM.fa	77.7459	321	1419
Anodontia_alba_BocasdelToro_SYM_3PP.fa	Clathrolucina_costata_Cristobal_SYMTRANSOCEAN_clacocristo010.fa	77.7451	341	1419
Anodontia_alba_BocasdelToro_SYM_3PP.fa	Clathrolucina_costata_Cristobal_SYMTRANSOCEAN_clacocristo008.fa	77.7449	340	1419
Anodontia_alba_BocasdelToro_SYM_3PP.fa	Ctena_spCRC_CahuitaEast_SYMTRANSOCEAN_cteimcahuit024.fa	77.7403	295	1419
Anodontia_alba_BocasdelToro_SYM_3PP.fa	Stewartia_GCA_003676105.fa	77.7397	351	1419
Anodontia_alba_BocasdelToro_SYM_3PP.fa	Clathrolucina_costata_Cristobal_SYMTRANSOCEAN_clacocristo007.fa	77.7361	355	1419
Anodontia_alba_BocasdelToro_SYM_3PP.fa	Pillucina_pacifica_LizardislandQL_SYMTRANSOCEAN_L205.fa	77.7288	346	1419
Anodontia_alba_BocasdelToro_SYM_3PP.fa	Chavani_striata_OkinawaJapan_SYMTRANSOCEAN_L201.fa	77.72	347	1419
Anodontia_alba_BocasdelToro_SYM_3PP.fa	Ctena_spCRC_CahuitaEast_SYMTRANSOCEAN_cteimcahuit023.fa	77.6922	283	1419
Anodontia_alba_BocasdelToro_SYM_3PP.fa	Loripes_clausus_Mozambique_SYMTRANSOCEAN_L003.fa	77.6799	281	1419
Anodontia_alba_BocasdelToro_SYM_3PP.fa	Loripes_orbiculatus_FetoviaItaly_SYM1_ELBAC10.fa	77.6649	325	1419
Anodontia_alba_BocasdelToro_SYM_3PP.fa	Loripes_clausus_Mozambique_SYMTRANSOCEAN_L192.fa	77.6558	314	1419
Anodontia_alba_BocasdelToro_SYM_3PP.fa	Clathrolucina_costata_Bastimentos_SYMTRANSOCEAN_clacobastim111COMBINEDruns.fa	77.6463	350	1419
Anodontia_alba_BocasdelToro_SYM_3PP.fa	Ctena_spCRC_CahuitaEast_SYMTRANSOCEAN_cteimcahuit021.fa	77.6298	287	1419
Anodontia_alba_BocasdelToro_SYM_3PP.fa	Ctena_spCRC_CahuitaEast_SYMTRANSOCEAN_cteimcahuit022.fa	77.5419	312	1419
Anodontia_alba_STRI_SYM_2PP4.fa	Anodontia_alba_STRI_SYM_2PP4.fa	100	1331	1340
Anodontia_alba_STRI_SYM_2PP4.fa	Ctena_spCRC_CahuitaEast_SYM2_cteimcahuit017.fa	99.081	1235	1340
Anodontia_alba_STRI_SYM_2PP4.fa	Clathrolucina_costata_CahuitaNorth_SYM_clacocahuit001.fa	99.0693	1232	1340
Anodontia_alba_STRI_SYM_2PP4.fa	Clathrolucina_costata_Bastimentos_SYM_clacobastim107.fa	99.0126	1216	1340
Anodontia_alba_STRI_SYM_2PP4.fa	Clathrolucina_costata_STRI_SYM_clacostrist076.fa	99.0031	1218	1340
Anodontia_alba_STRI_SYM_2PP4.fa	Ctena_spCRC_CahuitaEast_SYM_cteimcahuit009.fa	98.9898	1242	1340
Anodontia_alba_STRI_SYM_2PP4.fa	Clathrolucina_costata_Cristobal_SYM_clacocristo019.fa	98.9876	1190	1340
Anodontia_alba_STRI_SYM_2PP4.fa	Clathrolucina_costata_PuntaPuebla_SYM_clacopuebla004.fa	98.9791	1217	1340
Anodontia_alba_STRI_SYM_2PP4.fa	Clathrolucina_costata_Cristobal_SYM_clacocristo018.fa	98.9658	1227	1340
Anodontia_alba_STRI_SYM_2PP4.fa	Clathrolucina_costata_BocasdelDrago_SYM_clacodrago047.fa	98.9656	1214	1340
Anodontia_alba_STRI_SYM_2PP4.fa	Clathrolucina_costata_PuntaPuebla_SYM_clacopuebla006.fa	98.951	1215	1340
Anodontia_alba_STRI_SYM_2PP4.fa	Clathrolucina_costata_BocasdelDrago_SYM_clacobdrago048.fa	98.9479	1216	1340
Anodontia_alba_STRI_SYM_2PP4.fa	Clathrolucina_costata_STRI_SYM_clacostrist064.fa	98.9476	1232	1340
Anodontia_alba_STRI_SYM_2PP4.fa	Clathrolucina_costata_BocasdelToro_SYM_clacobocaspm43run1.fa	98.9448	1218	1340
Anodontia_alba_STRI_SYM_2PP4.fa	Clathrolucina_costata_Carenero_SYM_clacocarene027.fa	98.9427	1219	1340
Anodontia_alba_STRI_SYM_2PP4.fa	Clathrolucina_costata_Carenero_SYM_clacocarene030COMBINEDruns.fa	98.9409	1225	1340
Anodontia_alba_STRI_SYM_2PP4.fa	Clathrolucina_costata_Cristobal_SYM_clacocristo007.fa	98.9408	1228	1340
Anodontia_alba_STRI_SYM_2PP4.fa	Clathrolucina_costata_STRI_SYM_clacostrist079.fa	98.9357	1216	1340
Anodontia_alba_STRI_SYM_2PP4.fa	Clathrolucina_costata_Cristobal_SYM_clacocristo008.fa	98.9349	1232	1340
Anodontia_alba_STRI_SYM_2PP4.fa	Clathrolucina_costata_Cristobal_SYM_clacocristo016.fa	98.92	1233	1340
Anodontia_alba_STRI_SYM_2PP4.fa	Clathrolucina_costata_Cristobal_SYM_clacocristo020.fa	98.9132	1205	1340
Anodontia_alba_STRI_SYM_2PP4.fa	Clathrolucina_costata_BocasdelDrago_SYM_clacobdrago045.fa	98.9113	1195	1340
Anodontia_alba_STRI_SYM_2PP4.fa	Clathrolucina_costata_BocasdelDrago_SYM_clacodrago038.fa	98.9101	1181	1340
Anodontia_alba_STRI_SYM_2PP4.fa	Clathrolucina_costata_Bastimentos_SYM_clacobastim109.fa	98.9074	1234	1340
Anodontia_alba_STRI_SYM_2PP4.fa	Clathrolucina_costata_BocasdelToro_SYM_clacobocaspm45run1.fa	98.9069	1207	1340
Anodontia_alba_STRI_SYM_2PP4.fa	Clathrolucina_costata_CahuitaNorth_SYM_clacocahuit004.fa	98.8972	1086	1340
Anodontia_alba_STRI_SYM_2PP4.fa	Clathrolucina_costata_STRI_SYM_clacostrist077.fa	98.8941	1229	1340
Anodontia_alba_STRI_SYM_2PP4.fa	Clathrolucina_costata_IslaSolarte_SYM_clacosolart022.fa	98.8818	1211	1340
Anodontia_alba_STRI_SYM_2PP4.fa	Clathrolucina_costata_Carenero_SYM_clacocarene032.fa	98.8817	1199	1340
Anodontia_alba_STRI_SYM_2PP4.fa	Clathrolucina_costata_IslaSolarte_SYM_clacosolart026.fa	98.8767	1238	1340
Anodontia_alba_STRI_SYM_2PP4.fa	Clathrolucina_costata_PuntaPuebla_SYM_clacopuebla005.fa	98.8695	1210	1340
Anodontia_alba_STRI_SYM_2PP4.fa	Clathrolucina_costata_Bastimentos_SYM_clacobastim112COMBINEDruns.fa	98.8662	1214	1340
Anodontia_alba_STRI_SYM_2PP4.fa	Clathrolucina_costata_PuntaPuebla_SYM_clacopuebla001run1.fa	98.8639	1197	1340
Anodontia_alba_STRI_SYM_2PP4.fa	Clathrolucina_costata_IslaSolarte_SYM_clacosolart024.fa	98.8476	1199	1340
Anodontia_alba_STRI_SYM_2PP4.fa	Clathrolucina_costata_STRI_SYM_clacostrist055.fa	98.8469	1206	1340
Anodontia_alba_STRI_SYM_2PP4.fa	Clathrolucina_costata_IslaSolarte_SYM_clacosolart025.fa	98.8289	1202	1340
Anodontia_alba_STRI_SYM_2PP4.fa	Clathrolucina_costata_Jamaica_SYM_clacojamaic002.fa	98.6638	1053	1340
Anodontia_alba_STRI_SYM_2PP4.fa	Clathrolucina_costata_CahuitaNorth_SYM_clacocahuit003.fa	98.5883	1181	1340
Anodontia_alba_STRI_SYM_2PP4.fa	Clathrolucina_costata_Jamaica_SYM_clacojamaic001.fa	98.5849	1205	1340
Anodontia_alba_STRI_SYM_2PP4.fa	Divalinga_quadrisulcata_Jamaica_SYM_divaljamaic004.fa	98.4966	1219	1340
Anodontia_alba_STRI_SYM_2PP4.fa	Clathrolucina_costata_StMartin_SYM1_clacostmartm61COMBINEDruns.fa	98.446	1207	1340
Anodontia_alba_STRI_SYM_2PP4.fa	Clathrolucina_costata_Bastimentos_SYM_clacobastim110.fa	98.4387	1099	1340
Anodontia_alba_STRI_SYM_2PP4.fa	Clathrolucina_costata_Jamaica_SYM_clacojamaic005.fa	98.4345	1164	1340
Anodontia_alba_STRI_SYM_2PP4.fa	Thiodiazotropha_endolucinida_GCA_001715975.fa	98.4332	1229	1340
Anodontia_alba_STRI_SYM_2PP4.fa	Ctena_orbiculata_KeyLargo_SYM_cteorfloridm16.fa	98.427	1220	1340
Anodontia_alba_STRI_SYM_2PP4.fa	Clathrolucina_costata_Carenero_SYM_unknocarene035.fa	98.3614	1156	1340
Anodontia_alba_STRI_SYM_2PP4.fa	Clathrolucina_costata_Bastimentos_SYM_clacobastim108.fa	98.3552	1139	1340
Anodontia_alba_STRI_SYM_2PP4.fa	Clathrolucina_costata_Bastimentos_SYM_clacobastim111COMBINEDruns.fa	98.3255	1170	1340
Anodontia_alba_STRI_SYM_2PP4.fa	Divalinga_sp_FtPierceFL_SYM_divqufloridm28.fa	95.0823	1026	1340
Anodontia_alba_STRI_SYM_2PP4.fa	Anodontia_alba_BocasdelToro_SYM_3PP.fa	94.8588	1157	1340
Anodontia_alba_STRI_SYM_2PP4.fa	Ctena_GCA_003058525.fa	94.7556	1191	1340
Anodontia_alba_STRI_SYM_2PP4.fa	Ctena_GCA_003058535.fa	94.218	835	1340
Anodontia_alba_STRI_SYM_2PP4.fa	Divalinga_weberi_STRI_SYM_DIVAS.fa	93.9533	1052	1340
Anodontia_alba_STRI_SYM_2PP4.fa	Ctena_GCA_003094555.fa	81.8955	817	1340
Anodontia_alba_STRI_SYM_2PP4.fa	Ctena_orbiculata_KeyLargo_SYM_cteorfloridm14.fa	81.8894	884	1340
Anodontia_alba_STRI_SYM_2PP4.fa	Ctena_orbiculata_KeyLargo_SYM1_cteorfloridm18.fa	81.8792	907	1340
Anodontia_alba_STRI_SYM_2PP4.fa	Ctena_GCA_003094575.fa	81.8138	515	1340
Anodontia_alba_STRI_SYM_2PP4.fa	Ctena_GCA_003094515.fa	81.726	770	1340
Anodontia_alba_STRI_SYM_2PP4.fa	Ctena_spCRC_CahuitaEast_SYM1_cteimcahuit018.fa	80.5648	764	1340
Anodontia_alba_STRI_SYM_2PP4.fa	Ctena_spCRC_CahuitaEast_SYM_cteimcahuit015.fa	80.5051	782	1340
Anodontia_alba_STRI_SYM_2PP4.fa	Ctena_GCA_003058485.fa	80.4927	768	1340
Anodontia_alba_STRI_SYM_2PP4.fa	Ctena_GCA_003094475.fa	80.4744	651	1340
Anodontia_alba_STRI_SYM_2PP4.fa	Ctena_GCA_003058495.fa	80.4442	761	1340
Anodontia_alba_STRI_SYM_2PP4.fa	Ctena_spCRC_CahuitaEast_SYM_cteimcahuit007.fa	80.4263	771	1340
Anodontia_alba_STRI_SYM_2PP4.fa	Ctena_spCRC_CahuitaEast_SYM1_cteimcahuit020.fa	80.4186	769	1340
Anodontia_alba_STRI_SYM_2PP4.fa	Ctena_GCA_003094535.fa	80.4131	744	1340
Anodontia_alba_STRI_SYM_2PP4.fa	Ctena_spCRC_CahuitaEast_SYM_cteimcahuit010.fa	80.4095	782	1340
Anodontia_alba_STRI_SYM_2PP4.fa	Ctena_spCRC_CahuitaEast_SYM_cteimcahuit014.fa	80.3841	756	1340
Anodontia_alba_STRI_SYM_2PP4.fa	Ctena_spCRC_CahuitaEast_SYM_cteimcahuit019.fa	80.3838	760	1340
Anodontia_alba_STRI_SYM_2PP4.fa	Ctena_spCRC_CahuitaEast_SYM1_cteimcahuit017.fa	80.378	748	1340
Anodontia_alba_STRI_SYM_2PP4.fa	Ctena_spCRC_CahuitaEast_SYM_cteimcahuit023.fa	80.3777	760	1340
Anodontia_alba_STRI_SYM_2PP4.fa	Ctena_GCA_003058545.fa	80.3769	738	1340
Anodontia_alba_STRI_SYM_2PP4.fa	Ctena_spCRC_CahuitaEast_SYM_cteimcahuit008.fa	80.3552	753	1340
Anodontia_alba_STRI_SYM_2PP4.fa	Ctena_spCRC_CahuitaEast_SYM_cteimcahuit022.fa	80.3486	722	1340
Anodontia_alba_STRI_SYM_2PP4.fa	Ctena_GCA_003094495.fa	80.3364	704	1340
Anodontia_alba_STRI_SYM_2PP4.fa	Ctena_spCRC_CahuitaEast_SYM_cteimcahuit011.fa	80.3047	598	1340
Anodontia_alba_STRI_SYM_2PP4.fa	Ctena_spCRC_CahuitaEast_SYM_cteimcahuit024.fa	80.2954	737	1340
Anodontia_alba_STRI_SYM_2PP4.fa	Clathrolucina_costata_BocasdelDrago_SYMTRANSOCEAN_clacodrago038.fa	78.6435	334	1340
Anodontia_alba_STRI_SYM_2PP4.fa	Loripes_orbiculatus_Mauritania_SYMTRANSOCEAN_3502B.fa	78.2527	239	1340
Anodontia_alba_STRI_SYM_2PP4.fa	Loripes_orbiculatus_Mauritania_SYMTRANSOCEAN_3503E.fa	78.2196	315	1340
Anodontia_alba_STRI_SYM_2PP4.fa	Loripes_clausus_Mozambique_SYMTRANSOCEAN_L191.fa	78.2025	339	1340
Anodontia_alba_STRI_SYM_2PP4.fa	Clathrolucina_costata_CahuitaNorth_SYMTRANSOCEAN_clacocahuit002.fa	78.1786	338	1340
Anodontia_alba_STRI_SYM_2PP4.fa	Rugalucina_munda_TinBayQL_SYMTRANSOCEAN_L046.fa	78.1194	310	1340
Anodontia_alba_STRI_SYM_2PP4.fa	Loripes_orbiculatus_Mauritania_SYMTRANSOCEAN_3503D.fa	78.0847	311	1340
Anodontia_alba_STRI_SYM_2PP4.fa	Ctena_orbiculata_KeyLargo_SYMTRANSOCEAN_cteorfloridm17.fa	78.0493	318	1340
Anodontia_alba_STRI_SYM_2PP4.fa	Clathrolucina_costata_Jamaica_SYMTRANSOCEAN_clacojamaic003.fa	78.0458	320	1340
Anodontia_alba_STRI_SYM_2PP4.fa	Pillucina_pacifica_LizardislandQL_SYMTRANSOCEAN_L205.fa	78.0423	331	1340
Anodontia_alba_STRI_SYM_2PP4.fa	Clathrolucina_costata_BocasdelToro_SYMTRANSOCEAN_clacobocaspm43run1.fa	78.0392	334	1340
Anodontia_alba_STRI_SYM_2PP4.fa	Clathrolucina_costata_Bastimentos_SYMTRANSOCEAN_clacobastim110.fa	78.0364	323	1340
Anodontia_alba_STRI_SYM_2PP4.fa	Clathrolucina_costata_Cristobal_SYMTRANSOCEAN_clacocristo010.fa	78.0102	324	1340
Anodontia_alba_STRI_SYM_2PP4.fa	Loripes_orbiculatus_Tunisia_SYM_L173.fa	78.0064	312	1340
Anodontia_alba_STRI_SYM_2PP4.fa	Ctena_spCRC_CahuitaEast_SYMTRANSOCEAN_cteimcahuit007.fa	77.9939	320	1340
Anodontia_alba_STRI_SYM_2PP4.fa	Ctena_spCRC_CahuitaEast_SYMTRANSOCEAN_cteimcahuit023.fa	77.9859	277	1340
Anodontia_alba_STRI_SYM_2PP4.fa	Clathrolucina_costata_Cristobal_SYMTRANSOCEAN_clacocristo007.fa	77.9835	334	1340
Anodontia_alba_STRI_SYM_2PP4.fa	Stewartia_GCA_003676105.fa	77.9824	334	1340
Anodontia_alba_STRI_SYM_2PP4.fa	Loripes_clausus_Mozambique_SYMTRANSOCEAN_L003.fa	77.9809	268	1340
Anodontia_alba_STRI_SYM_2PP4.fa	Ctena_spCRC_CahuitaEast_SYMTRANSOCEAN_cteimcahuit009.fa	77.9747	321	1340
Anodontia_alba_STRI_SYM_2PP4.fa	Ctena_spCRC_CahuitaEast_SYMTRANSOCEAN_cteimcahuit008.fa	77.9742	325	1340
Anodontia_alba_STRI_SYM_2PP4.fa	Thiodiazotropha_endoloripes_GCA_001708985.fa	77.9633	320	1340
Anodontia_alba_STRI_SYM_2PP4.fa	Thiodiazotropha_endoloripes_GCA_001708975.fa	77.9567	319	1340
Anodontia_alba_STRI_SYM_2PP4.fa	Ctena_spCRC_CahuitaEast_SYMTRANSOCEAN_cteimcahuit010.fa	77.9548	324	1340
Anodontia_alba_STRI_SYM_2PP4.fa	Clathrolucina_costata_Cristobal_SYMTRANSOCEAN_clacocristo008.fa	77.9522	330	1340
Anodontia_alba_STRI_SYM_2PP4.fa	Stewartia_GCA_003676175.fa	77.9496	317	1340
Anodontia_alba_STRI_SYM_2PP4.fa	Loripes_orbiculatus_KsamilAlbania_SYM_KSA2.fa	77.9447	311	1340
Anodontia_alba_STRI_SYM_2PP4.fa	Thiodiazotropha_endoloripes_GCA_001708965.fa	77.9428	319	1340
Anodontia_alba_STRI_SYM_2PP4.fa	Chavani_striata_OkinawaJapan_SYMTRANSOCEAN_L201.fa	77.9351	331	1340
Anodontia_alba_STRI_SYM_2PP4.fa	Thiodiazotropha_endoloripes_GCA_001708955.fa	77.9317	317	1340
Anodontia_alba_STRI_SYM_2PP4.fa	Ctena_spCRC_CahuitaEast_SYMTRANSOCEAN_cteimcahuit014.fa	77.9267	329	1340
Anodontia_alba_STRI_SYM_2PP4.fa	Clathrolucina_costata_Bastimentos_SYMTRANSOCEAN_clacobastim111COMBINEDruns.fa	77.917	327	1340
Anodontia_alba_STRI_SYM_2PP4.fa	Loripes_clausus_Mozambique_SYMTRANSOCEAN_L192.fa	77.91	295	1340
Anodontia_alba_STRI_SYM_2PP4.fa	Loripes_orbiculatus_KsamilAlbania_SYM_KSA1.fa	77.9025	314	1340
Anodontia_alba_STRI_SYM_2PP4.fa	Loripes_orbiculatus_Tunisia_SYM_L174.fa	77.8978	308	1340
Anodontia_alba_STRI_SYM_2PP4.fa	Ctena_spCRC_CahuitaEast_SYMTRANSOCEAN_cteimcahuit019.fa	77.884	313	1340
Anodontia_alba_STRI_SYM_2PP4.fa	Stewartia_GCA_003676145.fa	77.8838	338	1340
Anodontia_alba_STRI_SYM_2PP4.fa	Loripes_orbiculatus_Mauritania_SYMTRANSOCEAN_LLM.fa	77.8593	316	1340
Anodontia_alba_STRI_SYM_2PP4.fa	Ctena_spCRC_CahuitaEast_SYMTRANSOCEAN_cteimcahuit024.fa	77.8454	304	1340
Anodontia_alba_STRI_SYM_2PP4.fa	Loripes_orbiculatus_Piran_SYM_LPN.fa	77.8358	315	1340
Anodontia_alba_STRI_SYM_2PP4.fa	Loripes_orbiculatus_Dorset_SYM_L175.fa	77.8154	322	1340
Anodontia_alba_STRI_SYM_2PP4.fa	Ctena_spCRC_CahuitaEast_SYMTRANSOCEAN_cteimcahuit022.fa	77.7985	298	1340
Anodontia_alba_STRI_SYM_2PP4.fa	Loripes_orbiculatus_montenegro_SYM_KOTO1.fa	77.756	318	1340
Anodontia_alba_STRI_SYM_2PP4.fa	Loripes_orbiculatus_RapitaSpain_SYM_LRAP3.fa	77.7479	311	1340
Anodontia_alba_STRI_SYM_2PP4.fa	Thiodiazotropha_endoloripes_GCA_001709035.fa	77.7227	314	1340
Anodontia_alba_STRI_SYM_2PP4.fa	Clathrolucina_costata_Carenero_SYMTRANSOCEAN_unknocarene035.fa	77.7172	294	1340
Anodontia_alba_STRI_SYM_2PP4.fa	Loripes_orbiculatus_RapitaSpain_SYM_LRAP1.fa	77.7135	311	1340
Anodontia_alba_STRI_SYM_2PP4.fa	Ctena_spCRC_CahuitaEast_SYMTRANSOCEAN_cteimcahuit021.fa	77.6769	289	1340
Anodontia_alba_STRI_SYM_2PP4.fa	Loripes_orbiculatus_Piran_SYM_LLP1.fa	77.6473	323	1340
Anodontia_alba_STRI_SYM_2PP4.fa	Loripes_orbiculatus_RapitaSpain_SYM_LRAP2.fa	77.6368	313	1340
Anodontia_alba_STRI_SYM_2PP4.fa	Loripes_orbiculatus_FetoviaItaly_SYM1_ELBAC10.fa	77.385	311	1340
Callucina_winkworthi_Mauritius_SYMTRANSOCEAN_L082.fa	Callucina_winkworthi_Mauritius_SYMTRANSOCEAN_L082.fa	100	1325	1339
Callucina_winkworthi_Mauritius_SYMTRANSOCEAN_L082.fa	Loripes_clausus_Mozambique_SYMTRANSOCEAN_L192.fa	98.0049	954	1339
Callucina_winkworthi_Mauritius_SYMTRANSOCEAN_L082.fa	Ctena_spCRC_CahuitaEast_SYMTRANSOCEAN_cteimcahuit007.fa	97.8319	1093	1339
Callucina_winkworthi_Mauritius_SYMTRANSOCEAN_L082.fa	Loripes_clausus_Mozambique_SYMTRANSOCEAN_L003.fa	97.8027	886	1339
Callucina_winkworthi_Mauritius_SYMTRANSOCEAN_L082.fa	Loripes_clausus_Mozambique_SYMTRANSOCEAN_L193.fa	97.7814	974	1339
Callucina_winkworthi_Mauritius_SYMTRANSOCEAN_L082.fa	Chavani_striata_OkinawaJapan_SYMTRANSOCEAN_L201.fa	97.77	1172	1339
Callucina_winkworthi_Mauritius_SYMTRANSOCEAN_L082.fa	Ctena_spCRC_CahuitaEast_SYMTRANSOCEAN_cteimcahuit024.fa	97.7669	1015	1339
Callucina_winkworthi_Mauritius_SYMTRANSOCEAN_L082.fa	Loripes_clausus_Mozambique_SYMTRANSOCEAN_L191.fa	97.752	1203	1339
Callucina_winkworthi_Mauritius_SYMTRANSOCEAN_L082.fa	Ctena_spCRC_CahuitaEast_SYMTRANSOCEAN_cteimcahuit014.fa	97.7463	1189	1339
Callucina_winkworthi_Mauritius_SYMTRANSOCEAN_L082.fa	Ctena_spCRC_CahuitaEast_SYMTRANSOCEAN_cteimcahuit022.fa	97.7113	1031	1339
Callucina_winkworthi_Mauritius_SYMTRANSOCEAN_L082.fa	Pillucina_pacifica_LizardislandQL_SYMTRANSOCEAN_L205.fa	97.7084	1182	1339
Callucina_winkworthi_Mauritius_SYMTRANSOCEAN_L082.fa	Ctena_spCRC_CahuitaEast_SYMTRANSOCEAN_cteimcahuit019.fa	97.6515	1097	1339
Callucina_winkworthi_Mauritius_SYMTRANSOCEAN_L082.fa	Clathrolucina_costata_CahuitaNorth_SYMTRANSOCEAN_clacocahuit002.fa	97.6157	1199	1339
Callucina_winkworthi_Mauritius_SYMTRANSOCEAN_L082.fa	Clathrolucina_costata_Cristobal_SYMTRANSOCEAN_clacocristo008.fa	97.6109	1132	1339
Callucina_winkworthi_Mauritius_SYMTRANSOCEAN_L082.fa	Ctena_spCRC_CahuitaEast_SYMTRANSOCEAN_cteimcahuit021.fa	97.5863	927	1339
Callucina_winkworthi_Mauritius_SYMTRANSOCEAN_L082.fa	Ctena_spCRC_CahuitaEast_SYMTRANSOCEAN_cteimcahuit009.fa	97.5838	1089	1339
Callucina_winkworthi_Mauritius_SYMTRANSOCEAN_L082.fa	Ctena_spCRC_CahuitaEast_SYMTRANSOCEAN_cteimcahuit008.fa	97.576	1139	1339
Callucina_winkworthi_Mauritius_SYMTRANSOCEAN_L082.fa	Stewartia_GCA_003676175.fa	97.5684	1079	1339
Callucina_winkworthi_Mauritius_SYMTRANSOCEAN_L082.fa	Stewartia_GCA_003676145.fa	97.5648	1193	1339
Callucina_winkworthi_Mauritius_SYMTRANSOCEAN_L082.fa	Ctena_spCRC_CahuitaEast_SYMTRANSOCEAN_cteimcahuit010.fa	97.5518	1189	1339
Callucina_winkworthi_Mauritius_SYMTRANSOCEAN_L082.fa	Stewartia_GCA_003676105.fa	97.5193	1197	1339
Callucina_winkworthi_Mauritius_SYMTRANSOCEAN_L082.fa	Clathrolucina_costata_BocasdelDrago_SYMTRANSOCEAN_clacodrago038.fa	97.4306	991	1339
Callucina_winkworthi_Mauritius_SYMTRANSOCEAN_L082.fa	Clathrolucina_costata_PuntaPuebla_SYMTRANSOCEAN_clacopuebla005.fa	97.2784	743	1339
Callucina_winkworthi_Mauritius_SYMTRANSOCEAN_L082.fa	Ctena_orbiculata_KeyLargo_SYMTRANSOCEAN_cteorfloridm17.fa	97.2372	1093	1339
Callucina_winkworthi_Mauritius_SYMTRANSOCEAN_L082.fa	Loripes_orbiculatus_Mauritania_SYMTRANSOCEAN_3503E.fa	97.231	1092	1339
Callucina_winkworthi_Mauritius_SYMTRANSOCEAN_L082.fa	Loripes_orbiculatus_Mauritania_SYMTRANSOCEAN_3503D.fa	97.2156	1051	1339
Callucina_winkworthi_Mauritius_SYMTRANSOCEAN_L082.fa	Loripes_orbiculatus_Mauritania_SYMTRANSOCEAN_LLM.fa	97.1957	1104	1339
Callucina_winkworthi_Mauritius_SYMTRANSOCEAN_L082.fa	Clathrolucina_costata_Carenero_SYMTRANSOCEAN_unknocarene035.fa	97.1564	905	1339
Callucina_winkworthi_Mauritius_SYMTRANSOCEAN_L082.fa	Stewartia_GCA_003676115.fa	97.1137	624	1339
Callucina_winkworthi_Mauritius_SYMTRANSOCEAN_L082.fa	Ctena_spCRC_CahuitaEast_SYMTRANSOCEAN_cteimcahuit015.fa	97.1121	840	1339
Callucina_winkworthi_Mauritius_SYMTRANSOCEAN_L082.fa	Loripes_orbiculatus_Mauritania_SYMTRANSOCEAN_3502B.fa	97.0812	823	1339
Callucina_winkworthi_Mauritius_SYMTRANSOCEAN_L082.fa	Clathrolucina_costata_STRI_SYMTRANSOCEAN_clacostrist055.fa	96.9463	675	1339
Callucina_winkworthi_Mauritius_SYMTRANSOCEAN_L082.fa	Stewartia_GCA_003676095.fa	96.8807	298	1339
Callucina_winkworthi_Mauritius_SYMTRANSOCEAN_L082.fa	Clathrolucina_costata_BocasdelToro_SYMTRANSOCEAN_clacobocaspm43run1.fa	96.8143	1176	1339
Callucina_winkworthi_Mauritius_SYMTRANSOCEAN_L082.fa	Clathrolucina_costata_Cristobal_SYMTRANSOCEAN_clacocristo007.fa	96.7775	1181	1339
Callucina_winkworthi_Mauritius_SYMTRANSOCEAN_L082.fa	Clathrolucina_costata_Cristobal_SYMTRANSOCEAN_clacocristo010.fa	96.7743	1183	1339
Callucina_winkworthi_Mauritius_SYMTRANSOCEAN_L082.fa	Clathrolucina_costata_Jamaica_SYMTRANSOCEAN_clacojamaic003.fa	96.6457	1194	1339
Callucina_winkworthi_Mauritius_SYMTRANSOCEAN_L082.fa	Clathrolucina_costata_Bastimentos_SYMTRANSOCEAN_clacobastim111COMBINEDruns.fa	96.5958	1178	1339
Callucina_winkworthi_Mauritius_SYMTRANSOCEAN_L082.fa	Clathrolucina_costata_Bastimentos_SYMTRANSOCEAN_clacobastim110.fa	96.575	1182	1339
Callucina_winkworthi_Mauritius_SYMTRANSOCEAN_L082.fa	Ctena_spCRC_CahuitaEast_SYMTRANSOCEAN_cteimcahuit023.fa	96.5654	951	1339
Callucina_winkworthi_Mauritius_SYMTRANSOCEAN_L082.fa	Clathrolucina_costata_Bastimentos_SYMTRANSOCEAN_clacobastim108.fa	96.4246	1016	1339
Callucina_winkworthi_Mauritius_SYMTRANSOCEAN_L082.fa	Clathrolucina_costata_IslaSolarte_SYMTRANSOCEAN_clacosolart025.fa	95.8622	534	1339
Callucina_winkworthi_Mauritius_SYMTRANSOCEAN_L082.fa	Clathrolucina_costata_STRI_SYMTRANSOCEAN_clacostrist064.fa	95.7399	516	1339
Callucina_winkworthi_Mauritius_SYMTRANSOCEAN_L082.fa	Clathrolucina_costata_STMARTIN_SYMTRANSOCEAN_clacostmartm61COMBINEDruns.fa	95.5333	718	1339
Callucina_winkworthi_Mauritius_SYMTRANSOCEAN_L082.fa	Clathrolucina_costata_IslaSolarte_SYMTRANSOCEAN_clacosolart023.fa	95.4468	222	1339
Callucina_winkworthi_Mauritius_SYMTRANSOCEAN_L082.fa	Stewartia_GCA_003676185.fa	95.3886	554	1339
Callucina_winkworthi_Mauritius_SYMTRANSOCEAN_L082.fa	Rugalucina_munda_TinBayQL_SYMTRANSOCEAN_L046.fa	94.4927	1146	1339
Callucina_winkworthi_Mauritius_SYMTRANSOCEAN_L082.fa	Ctena_orbiculata_KeyLargo_SYM2_cteorfloridm18.fa	92.502	740	1339
Callucina_winkworthi_Mauritius_SYMTRANSOCEAN_L082.fa	Loripes_orbiculatus_Piran_SYM_LPN.fa	89.3349	1118	1339
Callucina_winkworthi_Mauritius_SYMTRANSOCEAN_L082.fa	Loripes_orbiculatus_RapitaSpain_SYM_LRAP2.fa	89.3301	1096	1339
Callucina_winkworthi_Mauritius_SYMTRANSOCEAN_L082.fa	Thiodiazotropha_endoloripes_GCA_001709035.fa	89.3142	1115	1339
Callucina_winkworthi_Mauritius_SYMTRANSOCEAN_L082.fa	Loripes_orbiculatus_Dorset_SYM_L175.fa	89.2942	1097	1339
Callucina_winkworthi_Mauritius_SYMTRANSOCEAN_L082.fa	Loripes_orbiculatus_FetoviaItaly_SYM1_ELBAC10.fa	89.2916	1072	1339
Callucina_winkworthi_Mauritius_SYMTRANSOCEAN_L082.fa	Loripes_orbiculatus_Piran_SYM_LLP1.fa	89.2827	1112	1339
Callucina_winkworthi_Mauritius_SYMTRANSOCEAN_L082.fa	Loripes_orbiculatus_RapitaSpain_SYM_LRAP1.fa	89.2756	1106	1339
Callucina_winkworthi_Mauritius_SYMTRANSOCEAN_L082.fa	Loripes_orbiculatus_montenegro_SYM_KOTO1.fa	89.2648	1107	1339
Callucina_winkworthi_Mauritius_SYMTRANSOCEAN_L082.fa	Loripes_orbiculatus_RapitaSpain_SYM_LRAP3.fa	89.2188	1128	1339
Callucina_winkworthi_Mauritius_SYMTRANSOCEAN_L082.fa	Loripes_orbiculatus_KsamilAlbania_SYM_KSA2.fa	89.2023	1108	1339
Callucina_winkworthi_Mauritius_SYMTRANSOCEAN_L082.fa	Thiodiazotropha_endoloripes_GCA_001708985.fa	89.1518	1122	1339
Callucina_winkworthi_Mauritius_SYMTRANSOCEAN_L082.fa	Loripes_orbiculatus_montenegro_SYM_KOTO3.fa	89.147	985	1339
Callucina_winkworthi_Mauritius_SYMTRANSOCEAN_L082.fa	Thiodiazotropha_endoloripes_GCA_001708955.fa	89.1284	1123	1339
Callucina_winkworthi_Mauritius_SYMTRANSOCEAN_L082.fa	Loripes_orbiculatus_KsamilAlbania_SYM_KSA1.fa	89.1137	1098	1339
Callucina_winkworthi_Mauritius_SYMTRANSOCEAN_L082.fa	Thiodiazotropha_endoloripes_GCA_001708965.fa	89.103	1124	1339
Callucina_winkworthi_Mauritius_SYMTRANSOCEAN_L082.fa	Loripes_orbiculatus_Tunisia_SYM_L174.fa	89.0801	1106	1339
Callucina_winkworthi_Mauritius_SYMTRANSOCEAN_L082.fa	Thiodiazotropha_endoloripes_GCA_001708975.fa	89.0735	1117	1339
Callucina_winkworthi_Mauritius_SYMTRANSOCEAN_L082.fa	Loripes_orbiculatus_Tunisia_SYM_L173.fa	89.0551	1121	1339
Callucina_winkworthi_Mauritius_SYMTRANSOCEAN_L082.fa	Loripes_orbiculatus_FetoviaItaly_SYM2_ELBAC10.fa	88.9361	1037	1339
Callucina_winkworthi_Mauritius_SYMTRANSOCEAN_L082.fa	Loripes_orbiculatus_montenegro_SYM_KOTO2.fa	88.4451	791	1339
Callucina_winkworthi_Mauritius_SYMTRANSOCEAN_L082.fa	Clathrolucina_costata_Carenero_SYM_unknocarene035.fa	80.3406	349	1339
Callucina_winkworthi_Mauritius_SYMTRANSOCEAN_L082.fa	Clathrolucina_costata_StMartin_SYM1_clacostmartm61COMBINEDruns.fa	78.8218	315	1339
Callucina_winkworthi_Mauritius_SYMTRANSOCEAN_L082.fa	Ctena_spCRC_CahuitaEast_SYM1_cteimcahuit020.fa	78.1747	386	1339
Callucina_winkworthi_Mauritius_SYMTRANSOCEAN_L082.fa	Ctena_spCRC_CahuitaEast_SYM_cteimcahuit019.fa	78.1651	382	1339
Callucina_winkworthi_Mauritius_SYMTRANSOCEAN_L082.fa	Ctena_GCA_003058485.fa	78.1473	383	1339
Callucina_winkworthi_Mauritius_SYMTRANSOCEAN_L082.fa	Ctena_spCRC_CahuitaEast_SYM_cteimcahuit007.fa	78.1467	395	1339
Callucina_winkworthi_Mauritius_SYMTRANSOCEAN_L082.fa	Ctena_spCRC_CahuitaEast_SYM_cteimcahuit015.fa	78.126	397	1339
Callucina_winkworthi_Mauritius_SYMTRANSOCEAN_L082.fa	Ctena_spCRC_CahuitaEast_SYM1_cteimcahuit018.fa	78.1122	394	1339
Callucina_winkworthi_Mauritius_SYMTRANSOCEAN_L082.fa	Ctena_spCRC_CahuitaEast_SYM_cteimcahuit010.fa	78.0718	395	1339
Callucina_winkworthi_Mauritius_SYMTRANSOCEAN_L082.fa	Ctena_GCA_003058495.fa	78.0713	388	1339
Callucina_winkworthi_Mauritius_SYMTRANSOCEAN_L082.fa	Ctena_GCA_003094535.fa	78.023	351	1339
Callucina_winkworthi_Mauritius_SYMTRANSOCEAN_L082.fa	Ctena_spCRC_CahuitaEast_SYM_cteimcahuit024.fa	77.996	374	1339
Callucina_winkworthi_Mauritius_SYMTRANSOCEAN_L082.fa	Ctena_spCRC_CahuitaEast_SYM_cteimcahuit014.fa	77.9731	393	1339
Callucina_winkworthi_Mauritius_SYMTRANSOCEAN_L082.fa	Ctena_spCRC_CahuitaEast_SYM_cteimcahuit023.fa	77.9505	382	1339
Callucina_winkworthi_Mauritius_SYMTRANSOCEAN_L082.fa	Ctena_GCA_003094475.fa	77.9436	324	1339
Callucina_winkworthi_Mauritius_SYMTRANSOCEAN_L082.fa	Ctena_spCRC_CahuitaEast_SYM_cteimcahuit011.fa	77.9323	299	1339
Callucina_winkworthi_Mauritius_SYMTRANSOCEAN_L082.fa	Ctena_GCA_003094495.fa	77.9244	330	1339
Callucina_winkworthi_Mauritius_SYMTRANSOCEAN_L082.fa	Ctena_spCRC_CahuitaEast_SYM_cteimcahuit008.fa	77.9209	382	1339
Callucina_winkworthi_Mauritius_SYMTRANSOCEAN_L082.fa	Clathrolucina_costata_Bastimentos_SYM_clacobastim110.fa	77.9174	296	1339
Callucina_winkworthi_Mauritius_SYMTRANSOCEAN_L082.fa	Ctena_orbiculata_KeyLargo_SYM1_cteorfloridm18.fa	77.9127	372	1339
Callucina_winkworthi_Mauritius_SYMTRANSOCEAN_L082.fa	Divalinga_sp_FtPierceFL_SYM_divqufloridm28.fa	77.9112	284	1339
Callucina_winkworthi_Mauritius_SYMTRANSOCEAN_L082.fa	Divalinga_weberi_STRI_SYM_DIVAS.fa	77.9111	300	1339
Callucina_winkworthi_Mauritius_SYMTRANSOCEAN_L082.fa	Ctena_spCRC_CahuitaEast_SYM1_cteimcahuit017.fa	77.9097	380	1339
Callucina_winkworthi_Mauritius_SYMTRANSOCEAN_L082.fa	Ctena_GCA_003058545.fa	77.9089	349	1339
Callucina_winkworthi_Mauritius_SYMTRANSOCEAN_L082.fa	Ctena_spCRC_CahuitaEast_SYM_cteimcahuit022.fa	77.9065	362	1339
Callucina_winkworthi_Mauritius_SYMTRANSOCEAN_L082.fa	Ctena_orbiculata_KeyLargo_SYM_cteorfloridm16.fa	77.9023	310	1339
Callucina_winkworthi_Mauritius_SYMTRANSOCEAN_L082.fa	Divalinga_quadrisulcata_Jamaica_SYM_divaljamaic004.fa	77.8973	307	1339
Callucina_winkworthi_Mauritius_SYMTRANSOCEAN_L082.fa	Ctena_orbiculata_KeyLargo_SYM_cteorfloridm14.fa	77.8917	369	1339
Callucina_winkworthi_Mauritius_SYMTRANSOCEAN_L082.fa	Anodontia_alba_BocasdelToro_SYM_3PP.fa	77.8862	309	1339
Callucina_winkworthi_Mauritius_SYMTRANSOCEAN_L082.fa	Anodontia_alba_STRI_SYM_2PP4.fa	77.8548	297	1339
Callucina_winkworthi_Mauritius_SYMTRANSOCEAN_L082.fa	Ctena_GCA_003094515.fa	77.8197	322	1339
Callucina_winkworthi_Mauritius_SYMTRANSOCEAN_L082.fa	Thiodiazotropha_endolucinida_GCA_001715975.fa	77.8146	310	1339
Callucina_winkworthi_Mauritius_SYMTRANSOCEAN_L082.fa	Ctena_GCA_003094555.fa	77.8048	346	1339
Callucina_winkworthi_Mauritius_SYMTRANSOCEAN_L082.fa	Clathrolucina_costata_CahuitaNorth_SYM_clacocahuit003.fa	77.7991	335	1339
Callucina_winkworthi_Mauritius_SYMTRANSOCEAN_L082.fa	Ctena_GCA_003094575.fa	77.7949	226	1339
Callucina_winkworthi_Mauritius_SYMTRANSOCEAN_L082.fa	Clathrolucina_costata_STRI_SYM_clacostrist076.fa	77.7936	302	1339
Callucina_winkworthi_Mauritius_SYMTRANSOCEAN_L082.fa	Clathrolucina_costata_PuntaPuebla_SYM_clacopuebla006.fa	77.7902	300	1339
Callucina_winkworthi_Mauritius_SYMTRANSOCEAN_L082.fa	Clathrolucina_costata_Jamaica_SYM_clacojamaic001.fa	77.7807	311	1339
Callucina_winkworthi_Mauritius_SYMTRANSOCEAN_L082.fa	Ctena_GCA_003058525.fa	77.745	319	1339
Callucina_winkworthi_Mauritius_SYMTRANSOCEAN_L082.fa	Clathrolucina_costata_BocasdelDrago_SYM_clacodrago047.fa	77.7357	307	1339
Chavani_striata_OkinawaJapan_SYMTRANSOCEAN_L201.fa	Chavani_striata_OkinawaJapan_SYMTRANSOCEAN_L201.fa	100	1464	1472
Chavani_striata_OkinawaJapan_SYMTRANSOCEAN_L201.fa	Loripes_clausus_Mozambique_SYMTRANSOCEAN_L192.fa	98.655	1057	1472
Chavani_striata_OkinawaJapan_SYMTRANSOCEAN_L201.fa	Loripes_clausus_Mozambique_SYMTRANSOCEAN_L191.fa	98.5642	1392	1472
Chavani_striata_OkinawaJapan_SYMTRANSOCEAN_L201.fa	Ctena_spCRC_CahuitaEast_SYMTRANSOCEAN_cteimcahuit007.fa	98.5628	1218	1472
Chavani_striata_OkinawaJapan_SYMTRANSOCEAN_L201.fa	Loripes_clausus_Mozambique_SYMTRANSOCEAN_L193.fa	98.5225	1060	1472
Chavani_striata_OkinawaJapan_SYMTRANSOCEAN_L201.fa	Pillucina_pacifica_LizardislandQL_SYMTRANSOCEAN_L205.fa	98.4925	1347	1472
Chavani_striata_OkinawaJapan_SYMTRANSOCEAN_L201.fa	Ctena_spCRC_CahuitaEast_SYMTRANSOCEAN_cteimcahuit024.fa	98.4862	1129	1472
Chavani_striata_OkinawaJapan_SYMTRANSOCEAN_L201.fa	Ctena_spCRC_CahuitaEast_SYMTRANSOCEAN_cteimcahuit014.fa	98.4731	1337	1472
Chavani_striata_OkinawaJapan_SYMTRANSOCEAN_L201.fa	Ctena_spCRC_CahuitaEast_SYMTRANSOCEAN_cteimcahuit022.fa	98.4091	1166	1472
Chavani_striata_OkinawaJapan_SYMTRANSOCEAN_L201.fa	Clathrolucina_costata_Cristobal_SYMTRANSOCEAN_clacocristo008.fa	98.3826	1303	1472
Chavani_striata_OkinawaJapan_SYMTRANSOCEAN_L201.fa	Clathrolucina_costata_CahuitaNorth_SYMTRANSOCEAN_clacocahuit002.fa	98.3782	1381	1472
Chavani_striata_OkinawaJapan_SYMTRANSOCEAN_L201.fa	Loripes_clausus_Mozambique_SYMTRANSOCEAN_L003.fa	98.3773	980	1472
Chavani_striata_OkinawaJapan_SYMTRANSOCEAN_L201.fa	Ctena_spCRC_CahuitaEast_SYMTRANSOCEAN_cteimcahuit019.fa	98.3607	1252	1472
Chavani_striata_OkinawaJapan_SYMTRANSOCEAN_L201.fa	Ctena_spCRC_CahuitaEast_SYMTRANSOCEAN_cteimcahuit009.fa	98.3394	1230	1472
Chavani_striata_OkinawaJapan_SYMTRANSOCEAN_L201.fa	Ctena_spCRC_CahuitaEast_SYMTRANSOCEAN_cteimcahuit008.fa	98.3188	1308	1472
Chavani_striata_OkinawaJapan_SYMTRANSOCEAN_L201.fa	Ctena_spCRC_CahuitaEast_SYMTRANSOCEAN_cteimcahuit021.fa	98.3021	1041	1472
Chavani_striata_OkinawaJapan_SYMTRANSOCEAN_L201.fa	Ctena_spCRC_CahuitaEast_SYMTRANSOCEAN_cteimcahuit010.fa	98.2839	1349	1472
Chavani_striata_OkinawaJapan_SYMTRANSOCEAN_L201.fa	Clathrolucina_costata_BocasdelDrago_SYMTRANSOCEAN_clacodrago038.fa	98.1965	1106	1472
Chavani_striata_OkinawaJapan_SYMTRANSOCEAN_L201.fa	Stewartia_GCA_003676175.fa	98.0859	1187	1472
Chavani_striata_OkinawaJapan_SYMTRANSOCEAN_L201.fa	Stewartia_GCA_003676145.fa	98.0622	1341	1472
Chavani_striata_OkinawaJapan_SYMTRANSOCEAN_L201.fa	Stewartia_GCA_003676105.fa	98.0261	1337	1472
Chavani_striata_OkinawaJapan_SYMTRANSOCEAN_L201.fa	Clathrolucina_costata_PuntaPuebla_SYMTRANSOCEAN_clacopuebla005.fa	98.0104	808	1472
Chavani_striata_OkinawaJapan_SYMTRANSOCEAN_L201.fa	Loripes_orbiculatus_Mauritania_SYMTRANSOCEAN_LLM.fa	97.9734	1237	1472
Chavani_striata_OkinawaJapan_SYMTRANSOCEAN_L201.fa	Ctena_spCRC_CahuitaEast_SYMTRANSOCEAN_cteimcahuit015.fa	97.9354	922	1472
Chavani_striata_OkinawaJapan_SYMTRANSOCEAN_L201.fa	Clathrolucina_costata_Carenero_SYMTRANSOCEAN_unknocarene035.fa	97.878	993	1472
Chavani_striata_OkinawaJapan_SYMTRANSOCEAN_L201.fa	Clathrolucina_costata_STRI_SYMTRANSOCEAN_clacostrist055.fa	97.8722	729	1472
Chavani_striata_OkinawaJapan_SYMTRANSOCEAN_L201.fa	Loripes_orbiculatus_Mauritania_SYMTRANSOCEAN_3503E.fa	97.8707	1233	1472
Chavani_striata_OkinawaJapan_SYMTRANSOCEAN_L201.fa	Stewartia_GCA_003676115.fa	97.844	639	1472
Chavani_striata_OkinawaJapan_SYMTRANSOCEAN_L201.fa	Loripes_orbiculatus_Mauritania_SYMTRANSOCEAN_3503D.fa	97.8428	1195	1472
Chavani_striata_OkinawaJapan_SYMTRANSOCEAN_L201.fa	Loripes_orbiculatus_Mauritania_SYMTRANSOCEAN_3502B.fa	97.8364	933	1472
Chavani_striata_OkinawaJapan_SYMTRANSOCEAN_L201.fa	Ctena_orbiculata_KeyLargo_SYMTRANSOCEAN_cteorfloridm17.fa	97.7895	1217	1472
Chavani_striata_OkinawaJapan_SYMTRANSOCEAN_L201.fa	Stewartia_GCA_003676095.fa	97.7366	306	1472
Chavani_striata_OkinawaJapan_SYMTRANSOCEAN_L201.fa	Callucina_winkworthi_Mauritius_SYMTRANSOCEAN_L082.fa	97.726	1151	1472
Chavani_striata_OkinawaJapan_SYMTRANSOCEAN_L201.fa	Clathrolucina_costata_Cristobal_SYMTRANSOCEAN_clacocristo010.fa	97.0785	1344	1472
Chavani_striata_OkinawaJapan_SYMTRANSOCEAN_L201.fa	Clathrolucina_costata_Cristobal_SYMTRANSOCEAN_clacocristo007.fa	97.0716	1351	1472
Chavani_striata_OkinawaJapan_SYMTRANSOCEAN_L201.fa	Clathrolucina_costata_BocasdelToro_SYMTRANSOCEAN_clacobocaspm43run1.fa	97.0502	1343	1472
Chavani_striata_OkinawaJapan_SYMTRANSOCEAN_L201.fa	Ctena_spCRC_CahuitaEast_SYMTRANSOCEAN_cteimcahuit023.fa	96.9621	1037	1472
Chavani_striata_OkinawaJapan_SYMTRANSOCEAN_L201.fa	Clathrolucina_costata_Jamaica_SYMTRANSOCEAN_clacojamaic003.fa	96.9149	1356	1472
Chavani_striata_OkinawaJapan_SYMTRANSOCEAN_L201.fa	Clathrolucina_costata_Bastimentos_SYMTRANSOCEAN_clacobastim111COMBINEDruns.fa	96.8459	1357	1472
Chavani_striata_OkinawaJapan_SYMTRANSOCEAN_L201.fa	Clathrolucina_costata_Bastimentos_SYMTRANSOCEAN_clacobastim110.fa	96.7185	1336	1472
Chavani_striata_OkinawaJapan_SYMTRANSOCEAN_L201.fa	Clathrolucina_costata_Bastimentos_SYMTRANSOCEAN_clacobastim108.fa	96.7095	1119	1472
Chavani_striata_OkinawaJapan_SYMTRANSOCEAN_L201.fa	Clathrolucina_costata_STRI_SYMTRANSOCEAN_clacostrist064.fa	96.6702	551	1472
Chavani_striata_OkinawaJapan_SYMTRANSOCEAN_L201.fa	Clathrolucina_costata_IslaSolarte_SYMTRANSOCEAN_clacosolart025.fa	96.262	561	1472
Chavani_striata_OkinawaJapan_SYMTRANSOCEAN_L201.fa	Clathrolucina_costata_STMARTIN_SYMTRANSOCEAN_clacostmartm61COMBINEDruns.fa	96.1111	801	1472
Chavani_striata_OkinawaJapan_SYMTRANSOCEAN_L201.fa	Stewartia_GCA_003676185.fa	96.0255	602	1472
Chavani_striata_OkinawaJapan_SYMTRANSOCEAN_L201.fa	Clathrolucina_costata_IslaSolarte_SYMTRANSOCEAN_clacosolart023.fa	95.5153	233	1472
Chavani_striata_OkinawaJapan_SYMTRANSOCEAN_L201.fa	Rugalucina_munda_TinBayQL_SYMTRANSOCEAN_L046.fa	94.543	1304	1472
Chavani_striata_OkinawaJapan_SYMTRANSOCEAN_L201.fa	Ctena_orbiculata_KeyLargo_SYM2_cteorfloridm18.fa	92.6252	787	1472
Chavani_striata_OkinawaJapan_SYMTRANSOCEAN_L201.fa	Loripes_orbiculatus_Piran_SYM_LLP1.fa	89.2888	1234	1472
Chavani_striata_OkinawaJapan_SYMTRANSOCEAN_L201.fa	Loripes_orbiculatus_Dorset_SYM_L175.fa	89.2468	1221	1472
Chavani_striata_OkinawaJapan_SYMTRANSOCEAN_L201.fa	Thiodiazotropha_endoloripes_GCA_001709035.fa	89.2132	1251	1472
Chavani_striata_OkinawaJapan_SYMTRANSOCEAN_L201.fa	Loripes_orbiculatus_RapitaSpain_SYM_LRAP1.fa	89.1971	1221	1472
Chavani_striata_OkinawaJapan_SYMTRANSOCEAN_L201.fa	Loripes_orbiculatus_montenegro_SYM_KOTO1.fa	89.177	1244	1472
Chavani_striata_OkinawaJapan_SYMTRANSOCEAN_L201.fa	Loripes_orbiculatus_RapitaSpain_SYM_LRAP2.fa	89.1683	1223	1472
Chavani_striata_OkinawaJapan_SYMTRANSOCEAN_L201.fa	Loripes_orbiculatus_RapitaSpain_SYM_LRAP3.fa	89.1667	1251	1472
Chavani_striata_OkinawaJapan_SYMTRANSOCEAN_L201.fa	Loripes_orbiculatus_Piran_SYM_LPN.fa	89.1597	1262	1472
Chavani_striata_OkinawaJapan_SYMTRANSOCEAN_L201.fa	Loripes_orbiculatus_KsamilAlbania_SYM_KSA2.fa	89.1433	1229	1472
Chavani_striata_OkinawaJapan_SYMTRANSOCEAN_L201.fa	Loripes_orbiculatus_FetoviaItaly_SYM1_ELBAC10.fa	89.1385	1188	1472
Chavani_striata_OkinawaJapan_SYMTRANSOCEAN_L201.fa	Thiodiazotropha_endoloripes_GCA_001708955.fa	89.0616	1256	1472
Chavani_striata_OkinawaJapan_SYMTRANSOCEAN_L201.fa	Loripes_orbiculatus_montenegro_SYM_KOTO3.fa	89.0604	1087	1472
Chavani_striata_OkinawaJapan_SYMTRANSOCEAN_L201.fa	Thiodiazotropha_endoloripes_GCA_001708985.fa	89.0547	1263	1472
Chavani_striata_OkinawaJapan_SYMTRANSOCEAN_L201.fa	Loripes_orbiculatus_Tunisia_SYM_L173.fa	89.0129	1252	1472
Chavani_striata_OkinawaJapan_SYMTRANSOCEAN_L201.fa	Thiodiazotropha_endoloripes_GCA_001708975.fa	88.9959	1250	1472
Chavani_striata_OkinawaJapan_SYMTRANSOCEAN_L201.fa	Loripes_orbiculatus_KsamilAlbania_SYM_KSA1.fa	88.9902	1222	1472
Chavani_striata_OkinawaJapan_SYMTRANSOCEAN_L201.fa	Thiodiazotropha_endoloripes_GCA_001708965.fa	88.9353	1254	1472
Chavani_striata_OkinawaJapan_SYMTRANSOCEAN_L201.fa	Loripes_orbiculatus_Tunisia_SYM_L174.fa	88.9341	1247	1472
Chavani_striata_OkinawaJapan_SYMTRANSOCEAN_L201.fa	Loripes_orbiculatus_FetoviaItaly_SYM2_ELBAC10.fa	88.8739	1144	1472
Chavani_striata_OkinawaJapan_SYMTRANSOCEAN_L201.fa	Loripes_orbiculatus_montenegro_SYM_KOTO2.fa	88.2467	859	1472
Chavani_striata_OkinawaJapan_SYMTRANSOCEAN_L201.fa	Clathrolucina_costata_Carenero_SYM_unknocarene035.fa	79.7745	413	1472
Chavani_striata_OkinawaJapan_SYMTRANSOCEAN_L201.fa	Clathrolucina_costata_StMartin_SYM1_clacostmartm61COMBINEDruns.fa	78.7526	379	1472
Chavani_striata_OkinawaJapan_SYMTRANSOCEAN_L201.fa	Clathrolucina_costata_BocasdelToro_SYM_clacobocaspm43run1.fa	78.269	355	1472
Chavani_striata_OkinawaJapan_SYMTRANSOCEAN_L201.fa	Clathrolucina_costata_Cristobal_SYM_clacocristo008.fa	78.1337	355	1472
Chavani_striata_OkinawaJapan_SYMTRANSOCEAN_L201.fa	Ctena_orbiculata_KeyLargo_SYM_cteorfloridm14.fa	78.0969	387	1472
Chavani_striata_OkinawaJapan_SYMTRANSOCEAN_L201.fa	Clathrolucina_costata_BocasdelDrago_SYM_clacodrago038.fa	78.0847	353	1472
Chavani_striata_OkinawaJapan_SYMTRANSOCEAN_L201.fa	Ctena_orbiculata_KeyLargo_SYM1_cteorfloridm18.fa	78.0747	391	1472
Chavani_striata_OkinawaJapan_SYMTRANSOCEAN_L201.fa	Ctena_GCA_003058545.fa	78.0399	376	1472
Chavani_striata_OkinawaJapan_SYMTRANSOCEAN_L201.fa	Divalinga_weberi_STRI_SYM_DIVAS.fa	78.0243	341	1472
Chavani_striata_OkinawaJapan_SYMTRANSOCEAN_L201.fa	Clathrolucina_costata_STRI_SYM_clacostrist055.fa	78.0214	351	1472
Chavani_striata_OkinawaJapan_SYMTRANSOCEAN_L201.fa	Ctena_GCA_003094535.fa	77.9996	365	1472
Chavani_striata_OkinawaJapan_SYMTRANSOCEAN_L201.fa	Ctena_GCA_003094475.fa	77.9804	344	1472
Chavani_striata_OkinawaJapan_SYMTRANSOCEAN_L201.fa	Ctena_orbiculata_KeyLargo_SYM_cteorfloridm16.fa	77.9479	366	1472
Chavani_striata_OkinawaJapan_SYMTRANSOCEAN_L201.fa	Ctena_spCRC_CahuitaEast_SYM_cteimcahuit007.fa	77.9404	428	1472
Chavani_striata_OkinawaJapan_SYMTRANSOCEAN_L201.fa	Clathrolucina_costata_Carenero_SYM_clacocarene032.fa	77.939	350	1472
Chavani_striata_OkinawaJapan_SYMTRANSOCEAN_L201.fa	Clathrolucina_costata_Cristobal_SYM_clacocristo016.fa	77.9349	347	1472
Chavani_striata_OkinawaJapan_SYMTRANSOCEAN_L201.fa	Ctena_spCRC_CahuitaEast_SYM1_cteimcahuit020.fa	77.9292	413	1472
Chavani_striata_OkinawaJapan_SYMTRANSOCEAN_L201.fa	Ctena_GCA_003058485.fa	77.928	417	1472
Chavani_striata_OkinawaJapan_SYMTRANSOCEAN_L201.fa	Clathrolucina_costata_STRI_SYM_clacostrist077.fa	77.9194	356	1472
Chavani_striata_OkinawaJapan_SYMTRANSOCEAN_L201.fa	Clathrolucina_costata_STRI_SYM_clacostrist079.fa	77.9188	356	1472
Chavani_striata_OkinawaJapan_SYMTRANSOCEAN_L201.fa	Ctena_spCRC_CahuitaEast_SYM_cteimcahuit011.fa	77.9034	323	1472
Chavani_striata_OkinawaJapan_SYMTRANSOCEAN_L201.fa	Ctena_spCRC_CahuitaEast_SYM_cteimcahuit019.fa	77.8998	428	1472
Chavani_striata_OkinawaJapan_SYMTRANSOCEAN_L201.fa	Clathrolucina_costata_Carenero_SYM_clacocarene027.fa	77.8974	359	1472
Chavani_striata_OkinawaJapan_SYMTRANSOCEAN_L201.fa	Ctena_spCRC_CahuitaEast_SYM_cteimcahuit015.fa	77.895	423	1472
Chavani_striata_OkinawaJapan_SYMTRANSOCEAN_L201.fa	Ctena_GCA_003058495.fa	77.8932	416	1472
Chavani_striata_OkinawaJapan_SYMTRANSOCEAN_L201.fa	Clathrolucina_costata_Bastimentos_SYM_clacobastim111COMBINEDruns.fa	77.8926	364	1472
Chavani_striata_OkinawaJapan_SYMTRANSOCEAN_L201.fa	Clathrolucina_costata_IslaSolarte_SYM_clacosolart025.fa	77.8899	350	1472
Chavani_striata_OkinawaJapan_SYMTRANSOCEAN_L201.fa	Clathrolucina_costata_CahuitaNorth_SYM_clacocahuit001.fa	77.8863	360	1472
Chavani_striata_OkinawaJapan_SYMTRANSOCEAN_L201.fa	Clathrolucina_costata_BocasdelDrago_SYM_clacobdrago048.fa	77.88	355	1472
Chavani_striata_OkinawaJapan_SYMTRANSOCEAN_L201.fa	Clathrolucina_costata_Cristobal_SYM_clacocristo018.fa	77.8776	347	1472
Chavani_striata_OkinawaJapan_SYMTRANSOCEAN_L201.fa	Clathrolucina_costata_Jamaica_SYM_clacojamaic002.fa	77.8767	331	1472
Chavani_striata_OkinawaJapan_SYMTRANSOCEAN_L201.fa	Clathrolucina_costata_BocasdelToro_SYM_clacobocaspm45run1.fa	77.8678	355	1472
Chavani_striata_OkinawaJapan_SYMTRANSOCEAN_L201.fa	Ctena_spCRC_CahuitaEast_SYM1_cteimcahuit018.fa	77.8661	438	1472
Chavani_striata_OkinawaJapan_SYMTRANSOCEAN_L201.fa	Clathrolucina_costata_Bastimentos_SYM_clacobastim109.fa	77.866	357	1472
Chavani_striata_OkinawaJapan_SYMTRANSOCEAN_L201.fa	Clathrolucina_costata_PuntaPuebla_SYM_clacopuebla005.fa	77.8626	350	1472
Chavani_striata_OkinawaJapan_SYMTRANSOCEAN_L201.fa	Ctena_GCA_003094555.fa	77.8612	376	1472
Chavani_striata_OkinawaJapan_SYMTRANSOCEAN_L201.fa	Clathrolucina_costata_Cristobal_SYM_clacocristo007.fa	77.861	357	1472
Chavani_striata_OkinawaJapan_SYMTRANSOCEAN_L201.fa	Clathrolucina_costata_STRI_SYM_clacostrist076.fa	77.859	352	1472
Chavani_striata_OkinawaJapan_SYMTRANSOCEAN_L201.fa	Clathrolucina_costata_Bastimentos_SYM_clacobastim107.fa	77.8578	355	1472
Chavani_striata_OkinawaJapan_SYMTRANSOCEAN_L201.fa	Clathrolucina_costata_Cristobal_SYM_clacocristo019.fa	77.857	342	1472
Chavani_striata_OkinawaJapan_SYMTRANSOCEAN_L201.fa	Divalinga_quadrisulcata_Jamaica_SYM_divaljamaic004.fa	77.8565	362	1472
Chavani_striata_OkinawaJapan_SYMTRANSOCEAN_L201.fa	Ctena_GCA_003094495.fa	77.8544	353	1472
Chavani_striata_OkinawaJapan_SYMTRANSOCEAN_L201.fa	Clathrolucina_costata_Bastimentos_SYM_clacobastim108.fa	77.8533	342	1472
Chavani_striata_OkinawaJapan_SYMTRANSOCEAN_L201.fa	Clathrolucina_costata_PuntaPuebla_SYM_clacopuebla001run1.fa	77.8484	346	1472
Chavani_striata_OkinawaJapan_SYMTRANSOCEAN_L201.fa	Clathrolucina_costata_BocasdelDrago_SYM_clacobdrago045.fa	77.8467	342	1472
Chavani_striata_OkinawaJapan_SYMTRANSOCEAN_L201.fa	Clathrolucina_costata_PuntaPuebla_SYM_clacopuebla006.fa	77.8341	357	1472
Chavani_striata_OkinawaJapan_SYMTRANSOCEAN_L201.fa	Clathrolucina_costata_Jamaica_SYM_clacojamaic005.fa	77.8322	346	1472
Chavani_striata_OkinawaJapan_SYMTRANSOCEAN_L201.fa	Clathrolucina_costata_IslaSolarte_SYM_clacosolart022.fa	77.8302	350	1472
Chavani_striata_OkinawaJapan_SYMTRANSOCEAN_L201.fa	Clathrolucina_costata_Bastimentos_SYM_clacobastim110.fa	77.8298	353	1472
Chavani_striata_OkinawaJapan_SYMTRANSOCEAN_L201.fa	Clathrolucina_costata_Carenero_SYM_clacocarene030COMBINEDruns.fa	77.8288	348	1472
Chavani_striata_OkinawaJapan_SYMTRANSOCEAN_L201.fa	Clathrolucina_costata_CahuitaNorth_SYM_clacocahuit003.fa	77.8265	386	1472
Chavani_striata_OkinawaJapan_SYMTRANSOCEAN_L201.fa	Ctena_spCRC_CahuitaEast_SYM_cteimcahuit010.fa	77.8259	423	1472
Chavani_striata_OkinawaJapan_SYMTRANSOCEAN_L201.fa	Clathrolucina_costata_CahuitaNorth_SYM_clacocahuit004.fa	77.8257	340	1472
Chavani_striata_OkinawaJapan_SYMTRANSOCEAN_L201.fa	Clathrolucina_costata_Cristobal_SYM_clacocristo020.fa	77.824	350	1472
Chavani_striata_OkinawaJapan_SYMTRANSOCEAN_L201.fa	Clathrolucina_costata_IslaSolarte_SYM_clacosolart024.fa	77.8154	351	1472
Chavani_striata_OkinawaJapan_SYMTRANSOCEAN_L201.fa	Clathrolucina_costata_Bastimentos_SYM_clacobastim112COMBINEDruns.fa	77.815	355	1472
Chavani_striata_OkinawaJapan_SYMTRANSOCEAN_L201.fa	Ctena_spCRC_CahuitaEast_SYM_cteimcahuit009.fa	77.8134	356	1472
Chavani_striata_OkinawaJapan_SYMTRANSOCEAN_L201.fa	Clathrolucina_costata_IslaSolarte_SYM_clacosolart026.fa	77.8125	357	1472
Chavani_striata_OkinawaJapan_SYMTRANSOCEAN_L201.fa	Ctena_GCA_003058525.fa	77.8111	360	1472
Chavani_striata_OkinawaJapan_SYMTRANSOCEAN_L201.fa	Clathrolucina_costata_STRI_SYM_clacostrist064.fa	77.8021	353	1472
Chavani_striata_OkinawaJapan_SYMTRANSOCEAN_L201.fa	Ctena_spCRC_CahuitaEast_SYM2_cteimcahuit017.fa	77.7888	362	1472
Chavani_striata_OkinawaJapan_SYMTRANSOCEAN_L201.fa	Anodontia_alba_STRI_SYM_2PP4.fa	77.7886	346	1472
Chavani_striata_OkinawaJapan_SYMTRANSOCEAN_L201.fa	Ctena_spCRC_CahuitaEast_SYM_cteimcahuit024.fa	77.7859	405	1472
Chavani_striata_OkinawaJapan_SYMTRANSOCEAN_L201.fa	Ctena_spCRC_CahuitaEast_SYM_cteimcahuit008.fa	77.7821	404	1472
Chavani_striata_OkinawaJapan_SYMTRANSOCEAN_L201.fa	Clathrolucina_costata_PuntaPuebla_SYM_clacopuebla004.fa	77.7818	360	1472
Chavani_striata_OkinawaJapan_SYMTRANSOCEAN_L201.fa	Ctena_spCRC_CahuitaEast_SYM1_cteimcahuit017.fa	77.7797	408	1472
Chavani_striata_OkinawaJapan_SYMTRANSOCEAN_L201.fa	Clathrolucina_costata_Jamaica_SYM_clacojamaic001.fa	77.7785	366	1472
Chavani_striata_OkinawaJapan_SYMTRANSOCEAN_L201.fa	Anodontia_alba_BocasdelToro_SYM_3PP.fa	77.7781	348	1472
Chavani_striata_OkinawaJapan_SYMTRANSOCEAN_L201.fa	Ctena_spCRC_CahuitaEast_SYM_cteimcahuit023.fa	77.7726	414	1472
Chavani_striata_OkinawaJapan_SYMTRANSOCEAN_L201.fa	Clathrolucina_costata_BocasdelDrago_SYM_clacodrago047.fa	77.7706	355	1472
Chavani_striata_OkinawaJapan_SYMTRANSOCEAN_L201.fa	Thiodiazotropha_endolucinida_GCA_001715975.fa	77.7565	357	1472
Chavani_striata_OkinawaJapan_SYMTRANSOCEAN_L201.fa	Ctena_spCRC_CahuitaEast_SYM_cteimcahuit022.fa	77.7549	375	1472
Chavani_striata_OkinawaJapan_SYMTRANSOCEAN_L201.fa	Ctena_GCA_003094515.fa	77.7469	351	1472
Chavani_striata_OkinawaJapan_SYMTRANSOCEAN_L201.fa	Ctena_spCRC_CahuitaEast_SYM_cteimcahuit014.fa	77.7398	418	1472
Chavani_striata_OkinawaJapan_SYMTRANSOCEAN_L201.fa	Ctena_GCA_003094575.fa	77.7236	239	1472
Chavani_striata_OkinawaJapan_SYMTRANSOCEAN_L201.fa	Divalinga_sp_FtPierceFL_SYM_divqufloridm28.fa	77.6231	331	1472
Chavani_striata_OkinawaJapan_SYMTRANSOCEAN_L201.fa	Ctena_GCA_003058535.fa	77.4912	283	1472
Clathrolucina_costata_Bastimentos_SYM_clacobastim107.fa	Clathrolucina_costata_Bastimentos_SYM_clacobastim107.fa	100	1470	1475
Clathrolucina_costata_Bastimentos_SYM_clacobastim107.fa	Clathrolucina_costata_BocasdelDrago_SYM_clacobdrago048.fa	99.9814	1414	1475
Clathrolucina_costata_Bastimentos_SYM_clacobastim107.fa	Clathrolucina_costata_STRI_SYM_clacostrist076.fa	99.9812	1415	1475
Clathrolucina_costata_Bastimentos_SYM_clacobastim107.fa	Clathrolucina_costata_STRI_SYM_clacostrist064.fa	99.968	1426	1475
Clathrolucina_costata_Bastimentos_SYM_clacobastim107.fa	Clathrolucina_costata_Carenero_SYM_clacocarene030COMBINEDruns.fa	99.967	1430	1475
Clathrolucina_costata_Bastimentos_SYM_clacobastim107.fa	Clathrolucina_costata_BocasdelToro_SYM_clacobocaspm43run1.fa	99.9583	1395	1475
Clathrolucina_costata_Bastimentos_SYM_clacobastim107.fa	Clathrolucina_costata_PuntaPuebla_SYM_clacopuebla006.fa	99.9564	1389	1475
Clathrolucina_costata_Bastimentos_SYM_clacobastim107.fa	Clathrolucina_costata_Cristobal_SYM_clacocristo007.fa	99.9559	1404	1475
Clathrolucina_costata_Bastimentos_SYM_clacobastim107.fa	Clathrolucina_costata_Carenero_SYM_clacocarene027.fa	99.9558	1417	1475
Clathrolucina_costata_Bastimentos_SYM_clacobastim107.fa	Clathrolucina_costata_PuntaPuebla_SYM_clacopuebla004.fa	99.9313	1392	1475
Clathrolucina_costata_Bastimentos_SYM_clacobastim107.fa	Clathrolucina_costata_BocasdelDrago_SYM_clacodrago047.fa	99.9303	1385	1475
Clathrolucina_costata_Bastimentos_SYM_clacobastim107.fa	Clathrolucina_costata_IslaSolarte_SYM_clacosolart024.fa	99.9289	1380	1475
Clathrolucina_costata_Bastimentos_SYM_clacobastim107.fa	Clathrolucina_costata_STRI_SYM_clacostrist077.fa	99.9213	1406	1475
Clathrolucina_costata_Bastimentos_SYM_clacobastim107.fa	Clathrolucina_costata_Bastimentos_SYM_clacobastim109.fa	99.9191	1414	1475
Clathrolucina_costata_Bastimentos_SYM_clacobastim107.fa	Clathrolucina_costata_Cristobal_SYM_clacocristo019.fa	99.9182	1367	1475
Clathrolucina_costata_Bastimentos_SYM_clacobastim107.fa	Clathrolucina_costata_PuntaPuebla_SYM_clacopuebla001run1.fa	99.9182	1361	1475
Clathrolucina_costata_Bastimentos_SYM_clacobastim107.fa	Clathrolucina_costata_BocasdelToro_SYM_clacobocaspm45run1.fa	99.9176	1394	1475
Clathrolucina_costata_Bastimentos_SYM_clacobastim107.fa	Clathrolucina_costata_STRI_SYM_clacostrist055.fa	99.9098	1383	1475
Clathrolucina_costata_Bastimentos_SYM_clacobastim107.fa	Clathrolucina_costata_IslaSolarte_SYM_clacosolart022.fa	99.9081	1384	1475
Clathrolucina_costata_Bastimentos_SYM_clacobastim107.fa	Clathrolucina_costata_BocasdelDrago_SYM_clacobdrago045.fa	99.9028	1368	1475
Clathrolucina_costata_Bastimentos_SYM_clacobastim107.fa	Clathrolucina_costata_Cristobal_SYM_clacocristo018.fa	99.8938	1383	1475
Clathrolucina_costata_Bastimentos_SYM_clacobastim107.fa	Clathrolucina_costata_Cristobal_SYM_clacocristo008.fa	99.8901	1398	1475
Clathrolucina_costata_Bastimentos_SYM_clacobastim107.fa	Clathrolucina_costata_IslaSolarte_SYM_clacosolart026.fa	99.8863	1403	1475
Clathrolucina_costata_Bastimentos_SYM_clacobastim107.fa	Clathrolucina_costata_Cristobal_SYM_clacocristo016.fa	99.8853	1409	1475
Clathrolucina_costata_Bastimentos_SYM_clacobastim107.fa	Clathrolucina_costata_Cristobal_SYM_clacocristo020.fa	99.8846	1371	1475
Clathrolucina_costata_Bastimentos_SYM_clacobastim107.fa	Clathrolucina_costata_Carenero_SYM_clacocarene032.fa	99.8737	1367	1475
Clathrolucina_costata_Bastimentos_SYM_clacobastim107.fa	Clathrolucina_costata_BocasdelDrago_SYM_clacodrago038.fa	99.8736	1360	1475
Clathrolucina_costata_Bastimentos_SYM_clacobastim107.fa	Clathrolucina_costata_STRI_SYM_clacostrist079.fa	99.8731	1395	1475
Clathrolucina_costata_Bastimentos_SYM_clacobastim107.fa	Clathrolucina_costata_PuntaPuebla_SYM_clacopuebla005.fa	99.8704	1391	1475
Clathrolucina_costata_Bastimentos_SYM_clacobastim107.fa	Clathrolucina_costata_Bastimentos_SYM_clacobastim112COMBINEDruns.fa	99.8592	1386	1475
Clathrolucina_costata_Bastimentos_SYM_clacobastim107.fa	Clathrolucina_costata_IslaSolarte_SYM_clacosolart025.fa	99.8516	1380	1475
Clathrolucina_costata_Bastimentos_SYM_clacobastim107.fa	Clathrolucina_costata_CahuitaNorth_SYM_clacocahuit001.fa	99.1944	1369	1475
Clathrolucina_costata_Bastimentos_SYM_clacobastim107.fa	Ctena_spCRC_CahuitaEast_SYM2_cteimcahuit017.fa	99.1816	1369	1475
Clathrolucina_costata_Bastimentos_SYM_clacobastim107.fa	Clathrolucina_costata_CahuitaNorth_SYM_clacocahuit004.fa	99.1048	1173	1475
Clathrolucina_costata_Bastimentos_SYM_clacobastim107.fa	Ctena_spCRC_CahuitaEast_SYM_cteimcahuit009.fa	99.1009	1364	1475
Clathrolucina_costata_Bastimentos_SYM_clacobastim107.fa	Anodontia_alba_STRI_SYM_2PP4.fa	98.952	1212	1475
Clathrolucina_costata_Bastimentos_SYM_clacobastim107.fa	Clathrolucina_costata_Jamaica_SYM_clacojamaic002.fa	98.9496	1154	1475
Clathrolucina_costata_Bastimentos_SYM_clacobastim107.fa	Clathrolucina_costata_CahuitaNorth_SYM_clacocahuit003.fa	98.7433	1291	1475
Clathrolucina_costata_Bastimentos_SYM_clacobastim107.fa	Clathrolucina_costata_Carenero_SYM_unknocarene035.fa	98.7389	1284	1475
Clathrolucina_costata_Bastimentos_SYM_clacobastim107.fa	Clathrolucina_costata_Bastimentos_SYM_clacobastim111COMBINEDruns.fa	98.7263	1272	1475
Clathrolucina_costata_Bastimentos_SYM_clacobastim107.fa	Clathrolucina_costata_Bastimentos_SYM_clacobastim108.fa	98.7135	1265	1475
Clathrolucina_costata_Bastimentos_SYM_clacobastim107.fa	Clathrolucina_costata_Jamaica_SYM_clacojamaic001.fa	98.6343	1329	1475
Clathrolucina_costata_Bastimentos_SYM_clacobastim107.fa	Clathrolucina_costata_Bastimentos_SYM_clacobastim110.fa	98.6043	1174	1475
Clathrolucina_costata_Bastimentos_SYM_clacobastim107.fa	Divalinga_quadrisulcata_Jamaica_SYM_divaljamaic004.fa	98.5501	1336	1475
Clathrolucina_costata_Bastimentos_SYM_clacobastim107.fa	Clathrolucina_costata_StMartin_SYM1_clacostmartm61COMBINEDruns.fa	98.5453	1329	1475
Clathrolucina_costata_Bastimentos_SYM_clacobastim107.fa	Ctena_orbiculata_KeyLargo_SYM_cteorfloridm16.fa	98.4912	1327	1475
Clathrolucina_costata_Bastimentos_SYM_clacobastim107.fa	Thiodiazotropha_endolucinida_GCA_001715975.fa	98.4881	1328	1475
Clathrolucina_costata_Bastimentos_SYM_clacobastim107.fa	Clathrolucina_costata_Jamaica_SYM_clacojamaic005.fa	98.4798	1243	1475
Clathrolucina_costata_Bastimentos_SYM_clacobastim107.fa	Divalinga_sp_FtPierceFL_SYM_divqufloridm28.fa	94.9702	1089	1475
Clathrolucina_costata_Bastimentos_SYM_clacobastim107.fa	Anodontia_alba_BocasdelToro_SYM_3PP.fa	94.6621	1238	1475
Clathrolucina_costata_Bastimentos_SYM_clacobastim107.fa	Ctena_GCA_003058525.fa	94.6483	1261	1475
Clathrolucina_costata_Bastimentos_SYM_clacobastim107.fa	Ctena_GCA_003058535.fa	94.2111	874	1475
Clathrolucina_costata_Bastimentos_SYM_clacobastim107.fa	Divalinga_weberi_STRI_SYM_DIVAS.fa	93.8782	1142	1475
Clathrolucina_costata_Bastimentos_SYM_clacobastim107.fa	Ctena_orbiculata_KeyLargo_SYM1_cteorfloridm18.fa	81.7846	967	1475
Clathrolucina_costata_Bastimentos_SYM_clacobastim107.fa	Ctena_GCA_003094555.fa	81.7835	889	1475
Clathrolucina_costata_Bastimentos_SYM_clacobastim107.fa	Ctena_orbiculata_KeyLargo_SYM_cteorfloridm14.fa	81.749	953	1475
Clathrolucina_costata_Bastimentos_SYM_clacobastim107.fa	Ctena_GCA_003094515.fa	81.727	801	1475
Clathrolucina_costata_Bastimentos_SYM_clacobastim107.fa	Ctena_GCA_003094575.fa	81.648	563	1475
Clathrolucina_costata_Bastimentos_SYM_clacobastim107.fa	Ctena_spCRC_CahuitaEast_SYM1_cteimcahuit018.fa	80.5087	831	1475
Clathrolucina_costata_Bastimentos_SYM_clacobastim107.fa	Ctena_spCRC_CahuitaEast_SYM_cteimcahuit015.fa	80.4643	833	1475
Clathrolucina_costata_Bastimentos_SYM_clacobastim107.fa	Ctena_GCA_003058495.fa	80.4554	823	1475
Clathrolucina_costata_Bastimentos_SYM_clacobastim107.fa	Ctena_GCA_003058485.fa	80.4437	818	1475
Clathrolucina_costata_Bastimentos_SYM_clacobastim107.fa	Ctena_spCRC_CahuitaEast_SYM1_cteimcahuit020.fa	80.4285	831	1475
Clathrolucina_costata_Bastimentos_SYM_clacobastim107.fa	Ctena_spCRC_CahuitaEast_SYM_cteimcahuit007.fa	80.425	830	1475
Clathrolucina_costata_Bastimentos_SYM_clacobastim107.fa	Ctena_spCRC_CahuitaEast_SYM_cteimcahuit010.fa	80.4225	816	1475
Clathrolucina_costata_Bastimentos_SYM_clacobastim107.fa	Ctena_spCRC_CahuitaEast_SYM1_cteimcahuit017.fa	80.4127	812	1475
Clathrolucina_costata_Bastimentos_SYM_clacobastim107.fa	Ctena_spCRC_CahuitaEast_SYM_cteimcahuit019.fa	80.4055	836	1475
Clathrolucina_costata_Bastimentos_SYM_clacobastim107.fa	Ctena_spCRC_CahuitaEast_SYM_cteimcahuit023.fa	80.3979	816	1475
Clathrolucina_costata_Bastimentos_SYM_clacobastim107.fa	Ctena_spCRC_CahuitaEast_SYM_cteimcahuit022.fa	80.3891	770	1475
Clathrolucina_costata_Bastimentos_SYM_clacobastim107.fa	Ctena_spCRC_CahuitaEast_SYM_cteimcahuit014.fa	80.3367	824	1475
Clathrolucina_costata_Bastimentos_SYM_clacobastim107.fa	Ctena_spCRC_CahuitaEast_SYM_cteimcahuit024.fa	80.3323	772	1475
Clathrolucina_costata_Bastimentos_SYM_clacobastim107.fa	Ctena_spCRC_CahuitaEast_SYM_cteimcahuit008.fa	80.3171	809	1475
Clathrolucina_costata_Bastimentos_SYM_clacobastim107.fa	Ctena_GCA_003058545.fa	80.2725	798	1475
Clathrolucina_costata_Bastimentos_SYM_clacobastim107.fa	Ctena_GCA_003094535.fa	80.2611	788	1475
Clathrolucina_costata_Bastimentos_SYM_clacobastim107.fa	Ctena_GCA_003094475.fa	80.2506	704	1475
Clathrolucina_costata_Bastimentos_SYM_clacobastim107.fa	Ctena_spCRC_CahuitaEast_SYM_cteimcahuit011.fa	80.206	638	1475
Clathrolucina_costata_Bastimentos_SYM_clacobastim107.fa	Ctena_GCA_003094495.fa	80.1392	767	1475
Clathrolucina_costata_Bastimentos_SYM_clacobastim107.fa	Clathrolucina_costata_Cristobal_SYMTRANSOCEAN_clacocristo007.fa	78.9306	371	1475
Clathrolucina_costata_Bastimentos_SYM_clacobastim107.fa	Clathrolucina_costata_BocasdelToro_SYMTRANSOCEAN_clacobocaspm43run1.fa	78.4994	375	1475
Clathrolucina_costata_Bastimentos_SYM_clacobastim107.fa	Clathrolucina_costata_BocasdelDrago_SYMTRANSOCEAN_clacodrago038.fa	78.1487	362	1475
Clathrolucina_costata_Bastimentos_SYM_clacobastim107.fa	Loripes_orbiculatus_KsamilAlbania_SYM_KSA2.fa	78.077	343	1475
Clathrolucina_costata_Bastimentos_SYM_clacobastim107.fa	Loripes_orbiculatus_Tunisia_SYM_L173.fa	78.0424	328	1475
Clathrolucina_costata_Bastimentos_SYM_clacobastim107.fa	Thiodiazotropha_endoloripes_GCA_001708975.fa	78.0314	326	1475
Clathrolucina_costata_Bastimentos_SYM_clacobastim107.fa	Stewartia_GCA_003676115.fa	78.021	208	1475
Clathrolucina_costata_Bastimentos_SYM_clacobastim107.fa	Loripes_orbiculatus_Mauritania_SYMTRANSOCEAN_3503E.fa	77.9973	353	1475
Clathrolucina_costata_Bastimentos_SYM_clacobastim107.fa	Rugalucina_munda_TinBayQL_SYMTRANSOCEAN_L046.fa	77.9917	338	1475
Clathrolucina_costata_Bastimentos_SYM_clacobastim107.fa	Thiodiazotropha_endoloripes_GCA_001708955.fa	77.9901	343	1475
Clathrolucina_costata_Bastimentos_SYM_clacobastim107.fa	Loripes_orbiculatus_Mauritania_SYMTRANSOCEAN_3502B.fa	77.9715	263	1475
Clathrolucina_costata_Bastimentos_SYM_clacobastim107.fa	Ctena_spCRC_CahuitaEast_SYMTRANSOCEAN_cteimcahuit023.fa	77.9566	292	1475
Clathrolucina_costata_Bastimentos_SYM_clacobastim107.fa	Thiodiazotropha_endoloripes_GCA_001708965.fa	77.9485	338	1475
Clathrolucina_costata_Bastimentos_SYM_clacobastim107.fa	Thiodiazotropha_endoloripes_GCA_001708985.fa	77.9328	341	1475
Clathrolucina_costata_Bastimentos_SYM_clacobastim107.fa	Loripes_orbiculatus_Mauritania_SYMTRANSOCEAN_3503D.fa	77.9291	332	1475
Clathrolucina_costata_Bastimentos_SYM_clacobastim107.fa	Clathrolucina_costata_Bastimentos_SYMTRANSOCEAN_clacobastim108.fa	77.9288	328	1475
Clathrolucina_costata_Bastimentos_SYM_clacobastim107.fa	Clathrolucina_costata_CahuitaNorth_SYMTRANSOCEAN_clacocahuit002.fa	77.9286	379	1475
Clathrolucina_costata_Bastimentos_SYM_clacobastim107.fa	Loripes_orbiculatus_Piran_SYM_LPN.fa	77.9258	343	1475
Clathrolucina_costata_Bastimentos_SYM_clacobastim107.fa	Clathrolucina_costata_Bastimentos_SYMTRANSOCEAN_clacobastim110.fa	77.9187	365	1475
Clathrolucina_costata_Bastimentos_SYM_clacobastim107.fa	Loripes_clausus_Mozambique_SYMTRANSOCEAN_L191.fa	77.9182	366	1475
Clathrolucina_costata_Bastimentos_SYM_clacobastim107.fa	Loripes_orbiculatus_Tunisia_SYM_L174.fa	77.8898	332	1475
Clathrolucina_costata_Bastimentos_SYM_clacobastim107.fa	Stewartia_GCA_003676175.fa	77.883	346	1475
Clathrolucina_costata_Bastimentos_SYM_clacobastim107.fa	Stewartia_GCA_003676145.fa	77.8754	366	1475
Clathrolucina_costata_Bastimentos_SYM_clacobastim107.fa	Pillucina_pacifica_LizardislandQL_SYMTRANSOCEAN_L205.fa	77.8734	359	1475
Clathrolucina_costata_Bastimentos_SYM_clacobastim107.fa	Loripes_orbiculatus_KsamilAlbania_SYM_KSA1.fa	77.8708	329	1475
Clathrolucina_costata_Bastimentos_SYM_clacobastim107.fa	Ctena_spCRC_CahuitaEast_SYMTRANSOCEAN_cteimcahuit009.fa	77.8685	346	1475
Clathrolucina_costata_Bastimentos_SYM_clacobastim107.fa	Ctena_spCRC_CahuitaEast_SYMTRANSOCEAN_cteimcahuit010.fa	77.8542	370	1475
Clathrolucina_costata_Bastimentos_SYM_clacobastim107.fa	Stewartia_GCA_003676105.fa	77.8485	360	1475
Clathrolucina_costata_Bastimentos_SYM_clacobastim107.fa	Ctena_spCRC_CahuitaEast_SYMTRANSOCEAN_cteimcahuit008.fa	77.8419	358	1475
Clathrolucina_costata_Bastimentos_SYM_clacobastim107.fa	Ctena_spCRC_CahuitaEast_SYMTRANSOCEAN_cteimcahuit007.fa	77.841	351	1475
Clathrolucina_costata_Bastimentos_SYM_clacobastim107.fa	Callucina_winkworthi_Mauritius_SYMTRANSOCEAN_L082.fa	77.8329	318	1475
Clathrolucina_costata_Bastimentos_SYM_clacobastim107.fa	Ctena_orbiculata_KeyLargo_SYMTRANSOCEAN_cteorfloridm17.fa	77.8274	342	1475
Clathrolucina_costata_Bastimentos_SYM_clacobastim107.fa	Clathrolucina_costata_Cristobal_SYMTRANSOCEAN_clacocristo010.fa	77.8221	366	1475
Clathrolucina_costata_Bastimentos_SYM_clacobastim107.fa	Loripes_orbiculatus_montenegro_SYM_KOTO1.fa	77.8191	334	1475
Clathrolucina_costata_Bastimentos_SYM_clacobastim107.fa	Clathrolucina_costata_Jamaica_SYMTRANSOCEAN_clacojamaic003.fa	77.8034	365	1475
Clathrolucina_costata_Bastimentos_SYM_clacobastim107.fa	Ctena_spCRC_CahuitaEast_SYMTRANSOCEAN_cteimcahuit014.fa	77.8021	372	1475
Clathrolucina_costata_Bastimentos_SYM_clacobastim107.fa	Clathrolucina_costata_Cristobal_SYMTRANSOCEAN_clacocristo008.fa	77.8013	366	1475
Clathrolucina_costata_Bastimentos_SYM_clacobastim107.fa	Loripes_orbiculatus_Piran_SYM_LLP1.fa	77.7999	351	1475
Clathrolucina_costata_Bastimentos_SYM_clacobastim107.fa	Clathrolucina_costata_Bastimentos_SYMTRANSOCEAN_clacobastim111COMBINEDruns.fa	77.7985	353	1475
Clathrolucina_costata_Bastimentos_SYM_clacobastim107.fa	Loripes_orbiculatus_RapitaSpain_SYM_LRAP1.fa	77.7946	330	1475
Clathrolucina_costata_Bastimentos_SYM_clacobastim107.fa	Loripes_clausus_Mozambique_SYMTRANSOCEAN_L192.fa	77.7942	310	1475
Clathrolucina_costata_Bastimentos_SYM_clacobastim107.fa	Ctena_spCRC_CahuitaEast_SYMTRANSOCEAN_cteimcahuit024.fa	77.7941	327	1475
Clathrolucina_costata_Bastimentos_SYM_clacobastim107.fa	Clathrolucina_costata_PuntaPuebla_SYMTRANSOCEAN_clacopuebla005.fa	77.7788	252	1475
Clathrolucina_costata_Bastimentos_SYM_clacobastim107.fa	Thiodiazotropha_endoloripes_GCA_001709035.fa	77.7782	340	1475
Clathrolucina_costata_Bastimentos_SYM_clacobastim107.fa	Loripes_clausus_Mozambique_SYMTRANSOCEAN_L003.fa	77.7682	279	1475
Clathrolucina_costata_Bastimentos_SYM_clacobastim107.fa	Loripes_orbiculatus_RapitaSpain_SYM_LRAP3.fa	77.7612	336	1475
Clathrolucina_costata_Bastimentos_SYM_clacobastim107.fa	Chavani_striata_OkinawaJapan_SYMTRANSOCEAN_L201.fa	77.7446	354	1475
Clathrolucina_costata_Bastimentos_SYM_clacobastim107.fa	Loripes_orbiculatus_Dorset_SYM_L175.fa	77.7395	333	1475
Clathrolucina_costata_Bastimentos_SYM_clacobastim107.fa	Ctena_spCRC_CahuitaEast_SYMTRANSOCEAN_cteimcahuit022.fa	77.7392	336	1475
Clathrolucina_costata_Bastimentos_SYM_clacobastim107.fa	Ctena_spCRC_CahuitaEast_SYMTRANSOCEAN_cteimcahuit021.fa	77.7383	308	1475
Clathrolucina_costata_Bastimentos_SYM_clacobastim107.fa	Loripes_orbiculatus_RapitaSpain_SYM_LRAP2.fa	77.7307	330	1475
Clathrolucina_costata_Bastimentos_SYM_clacobastim107.fa	Ctena_spCRC_CahuitaEast_SYMTRANSOCEAN_cteimcahuit019.fa	77.7196	348	1475
Clathrolucina_costata_Bastimentos_SYM_clacobastim107.fa	Loripes_clausus_Mozambique_SYMTRANSOCEAN_L193.fa	77.705	311	1475
Clathrolucina_costata_Bastimentos_SYM_clacobastim107.fa	Loripes_orbiculatus_FetoviaItaly_SYM2_ELBAC10.fa	77.7034	304	1475
Clathrolucina_costata_Bastimentos_SYM_clacobastim107.fa	Loripes_orbiculatus_FetoviaItaly_SYM1_ELBAC10.fa	77.657	344	1475
Clathrolucina_costata_Bastimentos_SYM_clacobastim107.fa	Loripes_orbiculatus_Mauritania_SYMTRANSOCEAN_LLM.fa	77.6555	350	1475
Clathrolucina_costata_Bastimentos_SYM_clacobastim107.fa	Loripes_orbiculatus_montenegro_SYM_KOTO3.fa	77.5937	292	1475
Clathrolucina_costata_Bastimentos_SYM_clacobastim107.fa	Stewartia_GCA_003676095.fa	77.3272	105	1475
Clathrolucina_costata_Bastimentos_SYM_clacobastim108.fa	Clathrolucina_costata_Bastimentos_SYM_clacobastim108.fa	99.9999	1412	1425
Clathrolucina_costata_Bastimentos_SYM_clacobastim108.fa	Clathrolucina_costata_Bastimentos_SYM_clacobastim110.fa	99.8625	1168	1425
Clathrolucina_costata_Bastimentos_SYM_clacobastim108.fa	Clathrolucina_costata_Bastimentos_SYM_clacobastim111COMBINEDruns.fa	99.8609	1305	1425
Clathrolucina_costata_Bastimentos_SYM_clacobastim108.fa	Clathrolucina_costata_Carenero_SYM_unknocarene035.fa	99.7581	1310	1425
Clathrolucina_costata_Bastimentos_SYM_clacobastim108.fa	Clathrolucina_costata_BocasdelDrago_SYM_clacobdrago045.fa	98.9599	1260	1425
Clathrolucina_costata_Bastimentos_SYM_clacobastim108.fa	Clathrolucina_costata_Cristobal_SYM_clacocristo016.fa	98.9019	1346	1425
Clathrolucina_costata_Bastimentos_SYM_clacobastim108.fa	Clathrolucina_costata_Cristobal_SYM_clacocristo018.fa	98.8867	1289	1425
Clathrolucina_costata_Bastimentos_SYM_clacobastim108.fa	Clathrolucina_costata_Jamaica_SYM_clacojamaic001.fa	98.8699	1245	1425
Clathrolucina_costata_Bastimentos_SYM_clacobastim108.fa	Clathrolucina_costata_BocasdelDrago_SYM_clacodrago038.fa	98.8657	1276	1425
Clathrolucina_costata_Bastimentos_SYM_clacobastim108.fa	Clathrolucina_costata_Cristobal_SYM_clacocristo008.fa	98.8623	1343	1425
Clathrolucina_costata_Bastimentos_SYM_clacobastim108.fa	Clathrolucina_costata_PuntaPuebla_SYM_clacopuebla004.fa	98.8514	1281	1425
Clathrolucina_costata_Bastimentos_SYM_clacobastim108.fa	Clathrolucina_costata_Carenero_SYM_clacocarene030COMBINEDruns.fa	98.8464	1288	1425
Clathrolucina_costata_Bastimentos_SYM_clacobastim108.fa	Clathrolucina_costata_BocasdelDrago_SYM_clacobdrago048.fa	98.8401	1279	1425
Clathrolucina_costata_Bastimentos_SYM_clacobastim108.fa	Clathrolucina_costata_Carenero_SYM_clacocarene027.fa	98.8401	1283	1425
Clathrolucina_costata_Bastimentos_SYM_clacobastim108.fa	Clathrolucina_costata_STRI_SYM_clacostrist064.fa	98.8381	1319	1425
Clathrolucina_costata_Bastimentos_SYM_clacobastim108.fa	Clathrolucina_costata_BocasdelToro_SYM_clacobocaspm43run1.fa	98.8338	1296	1425
Clathrolucina_costata_Bastimentos_SYM_clacobastim108.fa	Clathrolucina_costata_Cristobal_SYM_clacocristo019.fa	98.8316	1264	1425
Clathrolucina_costata_Bastimentos_SYM_clacobastim108.fa	Clathrolucina_costata_STRI_SYM_clacostrist076.fa	98.823	1280	1425
Clathrolucina_costata_Bastimentos_SYM_clacobastim108.fa	Clathrolucina_costata_PuntaPuebla_SYM_clacopuebla006.fa	98.8223	1270	1425
Clathrolucina_costata_Bastimentos_SYM_clacobastim108.fa	Clathrolucina_costata_Cristobal_SYM_clacocristo007.fa	98.8223	1312	1425
Clathrolucina_costata_Bastimentos_SYM_clacobastim108.fa	Clathrolucina_costata_PuntaPuebla_SYM_clacopuebla005.fa	98.8077	1298	1425
Clathrolucina_costata_Bastimentos_SYM_clacobastim108.fa	Clathrolucina_costata_STRI_SYM_clacostrist079.fa	98.8021	1311	1425
Clathrolucina_costata_Bastimentos_SYM_clacobastim108.fa	Clathrolucina_costata_STRI_SYM_clacostrist055.fa	98.8001	1314	1425
Clathrolucina_costata_Bastimentos_SYM_clacobastim108.fa	Clathrolucina_costata_BocasdelDrago_SYM_clacodrago047.fa	98.7939	1279	1425
Clathrolucina_costata_Bastimentos_SYM_clacobastim108.fa	Clathrolucina_costata_BocasdelToro_SYM_clacobocaspm45run1.fa	98.7924	1298	1425
Clathrolucina_costata_Bastimentos_SYM_clacobastim108.fa	Clathrolucina_costata_Cristobal_SYM_clacocristo020.fa	98.7905	1285	1425
Clathrolucina_costata_Bastimentos_SYM_clacobastim108.fa	Clathrolucina_costata_IslaSolarte_SYM_clacosolart024.fa	98.7892	1268	1425
Clathrolucina_costata_Bastimentos_SYM_clacobastim108.fa	Clathrolucina_costata_Bastimentos_SYM_clacobastim109.fa	98.7879	1361	1425
Clathrolucina_costata_Bastimentos_SYM_clacobastim108.fa	Clathrolucina_costata_Carenero_SYM_clacocarene032.fa	98.7778	1273	1425
Clathrolucina_costata_Bastimentos_SYM_clacobastim108.fa	Clathrolucina_costata_IslaSolarte_SYM_clacosolart026.fa	98.7751	1309	1425
Clathrolucina_costata_Bastimentos_SYM_clacobastim108.fa	Clathrolucina_costata_STRI_SYM_clacostrist077.fa	98.7748	1314	1425
Clathrolucina_costata_Bastimentos_SYM_clacobastim108.fa	Clathrolucina_costata_Bastimentos_SYM_clacobastim112COMBINEDruns.fa	98.7666	1299	1425
Clathrolucina_costata_Bastimentos_SYM_clacobastim108.fa	Ctena_orbiculata_KeyLargo_SYM_cteorfloridm16.fa	98.7618	1237	1425
Clathrolucina_costata_Bastimentos_SYM_clacobastim108.fa	Divalinga_quadrisulcata_Jamaica_SYM_divaljamaic004.fa	98.7599	1248	1425
Clathrolucina_costata_Bastimentos_SYM_clacobastim108.fa	Clathrolucina_costata_PuntaPuebla_SYM_clacopuebla001run1.fa	98.7517	1266	1425
Clathrolucina_costata_Bastimentos_SYM_clacobastim108.fa	Clathrolucina_costata_Jamaica_SYM_clacojamaic005.fa	98.7498	1165	1425
Clathrolucina_costata_Bastimentos_SYM_clacobastim108.fa	Clathrolucina_costata_Bastimentos_SYM_clacobastim107.fa	98.7379	1292	1425
Clathrolucina_costata_Bastimentos_SYM_clacobastim108.fa	Thiodiazotropha_endolucinida_GCA_001715975.fa	98.6999	1252	1425
Clathrolucina_costata_Bastimentos_SYM_clacobastim108.fa	Clathrolucina_costata_IslaSolarte_SYM_clacosolart025.fa	98.6993	1290	1425
Clathrolucina_costata_Bastimentos_SYM_clacobastim108.fa	Clathrolucina_costata_StMartin_SYM1_clacostmartm61COMBINEDruns.fa	98.6955	1252	1425
Clathrolucina_costata_Bastimentos_SYM_clacobastim108.fa	Ctena_spCRC_CahuitaEast_SYM2_cteimcahuit017.fa	98.6804	1270	1425
Clathrolucina_costata_Bastimentos_SYM_clacobastim108.fa	Clathrolucina_costata_IslaSolarte_SYM_clacosolart022.fa	98.6707	1289	1425
Clathrolucina_costata_Bastimentos_SYM_clacobastim108.fa	Clathrolucina_costata_CahuitaNorth_SYM_clacocahuit001.fa	98.6662	1277	1425
Clathrolucina_costata_Bastimentos_SYM_clacobastim108.fa	Ctena_spCRC_CahuitaEast_SYM_cteimcahuit009.fa	98.6139	1296	1425
Clathrolucina_costata_Bastimentos_SYM_clacobastim108.fa	Clathrolucina_costata_CahuitaNorth_SYM_clacocahuit004.fa	98.5774	1135	1425
Clathrolucina_costata_Bastimentos_SYM_clacobastim108.fa	Anodontia_alba_STRI_SYM_2PP4.fa	98.4646	1147	1425
Clathrolucina_costata_Bastimentos_SYM_clacobastim108.fa	Clathrolucina_costata_Jamaica_SYM_clacojamaic002.fa	98.3409	1119	1425
Clathrolucina_costata_Bastimentos_SYM_clacobastim108.fa	Clathrolucina_costata_CahuitaNorth_SYM_clacocahuit003.fa	98.1954	1243	1425
Clathrolucina_costata_Bastimentos_SYM_clacobastim108.fa	Divalinga_sp_FtPierceFL_SYM_divqufloridm28.fa	95.067	1027	1425
Clathrolucina_costata_Bastimentos_SYM_clacobastim108.fa	Anodontia_alba_BocasdelToro_SYM_3PP.fa	94.7429	1145	1425
Clathrolucina_costata_Bastimentos_SYM_clacobastim108.fa	Ctena_GCA_003058525.fa	94.614	1195	1425
Clathrolucina_costata_Bastimentos_SYM_clacobastim108.fa	Ctena_GCA_003058535.fa	94.1435	847	1425
Clathrolucina_costata_Bastimentos_SYM_clacobastim108.fa	Divalinga_weberi_STRI_SYM_DIVAS.fa	93.8914	1061	1425
Clathrolucina_costata_Bastimentos_SYM_clacobastim108.fa	Ctena_orbiculata_KeyLargo_SYM1_cteorfloridm18.fa	81.8036	904	1425
Clathrolucina_costata_Bastimentos_SYM_clacobastim108.fa	Ctena_GCA_003094555.fa	81.7695	831	1425
Clathrolucina_costata_Bastimentos_SYM_clacobastim108.fa	Ctena_orbiculata_KeyLargo_SYM_cteorfloridm14.fa	81.7131	907	1425
Clathrolucina_costata_Bastimentos_SYM_clacobastim108.fa	Ctena_GCA_003094515.fa	81.6908	777	1425
Clathrolucina_costata_Bastimentos_SYM_clacobastim108.fa	Ctena_GCA_003094575.fa	81.4743	538	1425
Clathrolucina_costata_Bastimentos_SYM_clacobastim108.fa	Ctena_spCRC_CahuitaEast_SYM1_cteimcahuit018.fa	80.4976	812	1425
Clathrolucina_costata_Bastimentos_SYM_clacobastim108.fa	Ctena_GCA_003058545.fa	80.4676	754	1425
Clathrolucina_costata_Bastimentos_SYM_clacobastim108.fa	Ctena_GCA_003094535.fa	80.4556	747	1425
Clathrolucina_costata_Bastimentos_SYM_clacobastim108.fa	Ctena_spCRC_CahuitaEast_SYM_cteimcahuit015.fa	80.4546	796	1425
Clathrolucina_costata_Bastimentos_SYM_clacobastim108.fa	Ctena_GCA_003094475.fa	80.4479	658	1425
Clathrolucina_costata_Bastimentos_SYM_clacobastim108.fa	Ctena_GCA_003058485.fa	80.4357	794	1425
Clathrolucina_costata_Bastimentos_SYM_clacobastim108.fa	Ctena_spCRC_CahuitaEast_SYM_cteimcahuit010.fa	80.4351	773	1425
Clathrolucina_costata_Bastimentos_SYM_clacobastim108.fa	Ctena_spCRC_CahuitaEast_SYM1_cteimcahuit017.fa	80.4282	769	1425
Clathrolucina_costata_Bastimentos_SYM_clacobastim108.fa	Ctena_spCRC_CahuitaEast_SYM_cteimcahuit014.fa	80.4065	783	1425
Clathrolucina_costata_Bastimentos_SYM_clacobastim108.fa	Ctena_GCA_003058495.fa	80.3993	775	1425
Clathrolucina_costata_Bastimentos_SYM_clacobastim108.fa	Ctena_spCRC_CahuitaEast_SYM1_cteimcahuit020.fa	80.3885	790	1425
Clathrolucina_costata_Bastimentos_SYM_clacobastim108.fa	Ctena_spCRC_CahuitaEast_SYM_cteimcahuit007.fa	80.3817	800	1425
Clathrolucina_costata_Bastimentos_SYM_clacobastim108.fa	Ctena_spCRC_CahuitaEast_SYM_cteimcahuit019.fa	80.3455	795	1425
Clathrolucina_costata_Bastimentos_SYM_clacobastim108.fa	Ctena_spCRC_CahuitaEast_SYM_cteimcahuit024.fa	80.3359	741	1425
Clathrolucina_costata_Bastimentos_SYM_clacobastim108.fa	Ctena_GCA_003094495.fa	80.329	719	1425
Clathrolucina_costata_Bastimentos_SYM_clacobastim108.fa	Ctena_spCRC_CahuitaEast_SYM_cteimcahuit008.fa	80.3284	766	1425
Clathrolucina_costata_Bastimentos_SYM_clacobastim108.fa	Ctena_spCRC_CahuitaEast_SYM_cteimcahuit023.fa	80.3141	793	1425
Clathrolucina_costata_Bastimentos_SYM_clacobastim108.fa	Ctena_spCRC_CahuitaEast_SYM_cteimcahuit011.fa	80.297	602	1425
Clathrolucina_costata_Bastimentos_SYM_clacobastim108.fa	Ctena_spCRC_CahuitaEast_SYM_cteimcahuit022.fa	80.2955	734	1425
Clathrolucina_costata_Bastimentos_SYM_clacobastim108.fa	Clathrolucina_costata_BocasdelDrago_SYMTRANSOCEAN_clacodrago038.fa	79.0688	325	1425
Clathrolucina_costata_Bastimentos_SYM_clacobastim108.fa	Clathrolucina_costata_Cristobal_SYMTRANSOCEAN_clacocristo007.fa	78.224	336	1425
Clathrolucina_costata_Bastimentos_SYM_clacobastim108.fa	Loripes_clausus_Mozambique_SYMTRANSOCEAN_L191.fa	78.1609	339	1425
Clathrolucina_costata_Bastimentos_SYM_clacobastim108.fa	Clathrolucina_costata_CahuitaNorth_SYMTRANSOCEAN_clacocahuit002.fa	78.1523	354	1425
Clathrolucina_costata_Bastimentos_SYM_clacobastim108.fa	Ctena_spCRC_CahuitaEast_SYMTRANSOCEAN_cteimcahuit007.fa	78.1331	324	1425
Clathrolucina_costata_Bastimentos_SYM_clacobastim108.fa	Loripes_orbiculatus_Tunisia_SYM_L173.fa	78.1237	308	1425
Clathrolucina_costata_Bastimentos_SYM_clacobastim108.fa	Ctena_spCRC_CahuitaEast_SYMTRANSOCEAN_cteimcahuit009.fa	78.1189	319	1425
Clathrolucina_costata_Bastimentos_SYM_clacobastim108.fa	Loripes_orbiculatus_Mauritania_SYMTRANSOCEAN_3502B.fa	78.1138	242	1425
Clathrolucina_costata_Bastimentos_SYM_clacobastim108.fa	Stewartia_GCA_003676145.fa	78.1119	335	1425
Clathrolucina_costata_Bastimentos_SYM_clacobastim108.fa	Clathrolucina_costata_Cristobal_SYMTRANSOCEAN_clacocristo008.fa	78.1117	329	1425
Clathrolucina_costata_Bastimentos_SYM_clacobastim108.fa	Clathrolucina_costata_Bastimentos_SYMTRANSOCEAN_clacobastim110.fa	78.109	336	1425
Clathrolucina_costata_Bastimentos_SYM_clacobastim108.fa	Clathrolucina_costata_BocasdelToro_SYMTRANSOCEAN_clacobocaspm43run1.fa	78.1021	341	1425
Clathrolucina_costata_Bastimentos_SYM_clacobastim108.fa	Loripes_orbiculatus_KsamilAlbania_SYM_KSA2.fa	78.0921	314	1425
Clathrolucina_costata_Bastimentos_SYM_clacobastim108.fa	Stewartia_GCA_003676105.fa	78.0847	329	1425
Clathrolucina_costata_Bastimentos_SYM_clacobastim108.fa	Loripes_clausus_Mozambique_SYMTRANSOCEAN_L003.fa	78.0803	268	1425
Clathrolucina_costata_Bastimentos_SYM_clacobastim108.fa	Thiodiazotropha_endoloripes_GCA_001708975.fa	78.0755	318	1425
Clathrolucina_costata_Bastimentos_SYM_clacobastim108.fa	Thiodiazotropha_endoloripes_GCA_001708985.fa	78.07	322	1425
Clathrolucina_costata_Bastimentos_SYM_clacobastim108.fa	Thiodiazotropha_endoloripes_GCA_001708965.fa	78.0597	309	1425
Clathrolucina_costata_Bastimentos_SYM_clacobastim108.fa	Stewartia_GCA_003676175.fa	78.0594	313	1425
Clathrolucina_costata_Bastimentos_SYM_clacobastim108.fa	Thiodiazotropha_endoloripes_GCA_001708955.fa	78.0567	315	1425
Clathrolucina_costata_Bastimentos_SYM_clacobastim108.fa	Clathrolucina_costata_Cristobal_SYMTRANSOCEAN_clacocristo010.fa	78.0522	333	1425
Clathrolucina_costata_Bastimentos_SYM_clacobastim108.fa	Ctena_spCRC_CahuitaEast_SYMTRANSOCEAN_cteimcahuit019.fa	78.0512	319	1425
Clathrolucina_costata_Bastimentos_SYM_clacobastim108.fa	Ctena_spCRC_CahuitaEast_SYMTRANSOCEAN_cteimcahuit008.fa	78.0502	330	1425
Clathrolucina_costata_Bastimentos_SYM_clacobastim108.fa	Rugalucina_munda_TinBayQL_SYMTRANSOCEAN_L046.fa	78.0415	327	1425
Clathrolucina_costata_Bastimentos_SYM_clacobastim108.fa	Ctena_spCRC_CahuitaEast_SYMTRANSOCEAN_cteimcahuit010.fa	78.0412	336	1425
Clathrolucina_costata_Bastimentos_SYM_clacobastim108.fa	Clathrolucina_costata_Bastimentos_SYMTRANSOCEAN_clacobastim111COMBINEDruns.fa	78.0252	322	1425
Clathrolucina_costata_Bastimentos_SYM_clacobastim108.fa	Loripes_orbiculatus_KsamilAlbania_SYM_KSA1.fa	78.0178	310	1425
Clathrolucina_costata_Bastimentos_SYM_clacobastim108.fa	Clathrolucina_costata_Jamaica_SYMTRANSOCEAN_clacojamaic003.fa	78.0175	338	1425
Clathrolucina_costata_Bastimentos_SYM_clacobastim108.fa	Loripes_orbiculatus_Dorset_SYM_L175.fa	78.0024	320	1425
Clathrolucina_costata_Bastimentos_SYM_clacobastim108.fa	Ctena_spCRC_CahuitaEast_SYMTRANSOCEAN_cteimcahuit024.fa	78.0022	296	1425
Clathrolucina_costata_Bastimentos_SYM_clacobastim108.fa	Pillucina_pacifica_LizardislandQL_SYMTRANSOCEAN_L205.fa	78.0001	330	1425
Clathrolucina_costata_Bastimentos_SYM_clacobastim108.fa	Loripes_orbiculatus_Tunisia_SYM_L174.fa	77.997	307	1425
Clathrolucina_costata_Bastimentos_SYM_clacobastim108.fa	Loripes_orbiculatus_RapitaSpain_SYM_LRAP1.fa	77.984	311	1425
Clathrolucina_costata_Bastimentos_SYM_clacobastim108.fa	Loripes_orbiculatus_Piran_SYM_LLP1.fa	77.9571	328	1425
Clathrolucina_costata_Bastimentos_SYM_clacobastim108.fa	Ctena_spCRC_CahuitaEast_SYMTRANSOCEAN_cteimcahuit023.fa	77.9433	274	1425
Clathrolucina_costata_Bastimentos_SYM_clacobastim108.fa	Loripes_clausus_Mozambique_SYMTRANSOCEAN_L192.fa	77.938	291	1425
Clathrolucina_costata_Bastimentos_SYM_clacobastim108.fa	Ctena_spCRC_CahuitaEast_SYMTRANSOCEAN_cteimcahuit021.fa	77.9352	289	1425
Clathrolucina_costata_Bastimentos_SYM_clacobastim108.fa	Ctena_spCRC_CahuitaEast_SYMTRANSOCEAN_cteimcahuit022.fa	77.9233	306	1425
Clathrolucina_costata_Bastimentos_SYM_clacobastim108.fa	Loripes_orbiculatus_Mauritania_SYMTRANSOCEAN_LLM.fa	77.9167	318	1425
Clathrolucina_costata_Bastimentos_SYM_clacobastim108.fa	Ctena_spCRC_CahuitaEast_SYMTRANSOCEAN_cteimcahuit014.fa	77.9144	340	1425
Clathrolucina_costata_Bastimentos_SYM_clacobastim108.fa	Loripes_orbiculatus_montenegro_SYM_KOTO1.fa	77.891	320	1425
Clathrolucina_costata_Bastimentos_SYM_clacobastim108.fa	Chavani_striata_OkinawaJapan_SYMTRANSOCEAN_L201.fa	77.8167	346	1425
Clathrolucina_costata_Bastimentos_SYM_clacobastim108.fa	Loripes_orbiculatus_FetoviaItaly_SYM1_ELBAC10.fa	77.6741	321	1425
Clathrolucina_costata_Bastimentos_SYM_clacobastim109.fa	Clathrolucina_costata_Bastimentos_SYM_clacobastim109.fa	100	1546	1553
Clathrolucina_costata_Bastimentos_SYM_clacobastim109.fa	Clathrolucina_costata_BocasdelToro_SYM_clacobocaspm45run1.fa	99.9593	1444	1553
Clathrolucina_costata_Bastimentos_SYM_clacobastim109.fa	Clathrolucina_costata_STRI_SYM_clacostrist077.fa	99.9584	1467	1553
Clathrolucina_costata_Bastimentos_SYM_clacobastim109.fa	Clathrolucina_costata_PuntaPuebla_SYM_clacopuebla006.fa	99.9438	1389	1553
Clathrolucina_costata_Bastimentos_SYM_clacobastim109.fa	Clathrolucina_costata_Carenero_SYM_clacocarene030COMBINEDruns.fa	99.9361	1425	1553
Clathrolucina_costata_Bastimentos_SYM_clacobastim109.fa	Clathrolucina_costata_BocasdelDrago_SYM_clacobdrago048.fa	99.9355	1397	1553
Clathrolucina_costata_Bastimentos_SYM_clacobastim109.fa	Clathrolucina_costata_STRI_SYM_clacostrist076.fa	99.935	1401	1553
Clathrolucina_costata_Bastimentos_SYM_clacobastim109.fa	Clathrolucina_costata_PuntaPuebla_SYM_clacopuebla001run1.fa	99.9208	1390	1553
Clathrolucina_costata_Bastimentos_SYM_clacobastim109.fa	Clathrolucina_costata_IslaSolarte_SYM_clacosolart025.fa	99.9114	1426	1553
Clathrolucina_costata_Bastimentos_SYM_clacobastim109.fa	Clathrolucina_costata_IslaSolarte_SYM_clacosolart026.fa	99.9094	1454	1553
Clathrolucina_costata_Bastimentos_SYM_clacobastim109.fa	Clathrolucina_costata_Carenero_SYM_clacocarene032.fa	99.9015	1404	1553
Clathrolucina_costata_Bastimentos_SYM_clacobastim109.fa	Clathrolucina_costata_Cristobal_SYM_clacocristo019.fa	99.8948	1381	1553
Clathrolucina_costata_Bastimentos_SYM_clacobastim109.fa	Clathrolucina_costata_PuntaPuebla_SYM_clacopuebla004.fa	99.8931	1400	1553
Clathrolucina_costata_Bastimentos_SYM_clacobastim109.fa	Clathrolucina_costata_Bastimentos_SYM_clacobastim112COMBINEDruns.fa	99.8798	1425	1553
Clathrolucina_costata_Bastimentos_SYM_clacobastim109.fa	Clathrolucina_costata_Bastimentos_SYM_clacobastim107.fa	99.8791	1413	1553
Clathrolucina_costata_Bastimentos_SYM_clacobastim109.fa	Clathrolucina_costata_STRI_SYM_clacostrist079.fa	99.8768	1438	1553
Clathrolucina_costata_Bastimentos_SYM_clacobastim109.fa	Clathrolucina_costata_Cristobal_SYM_clacocristo008.fa	99.875	1479	1553
Clathrolucina_costata_Bastimentos_SYM_clacobastim109.fa	Clathrolucina_costata_IslaSolarte_SYM_clacosolart024.fa	99.8742	1391	1553
Clathrolucina_costata_Bastimentos_SYM_clacobastim109.fa	Clathrolucina_costata_STRI_SYM_clacostrist064.fa	99.8737	1440	1553
Clathrolucina_costata_Bastimentos_SYM_clacobastim109.fa	Clathrolucina_costata_Carenero_SYM_clacocarene027.fa	99.873	1404	1553
Clathrolucina_costata_Bastimentos_SYM_clacobastim109.fa	Clathrolucina_costata_Cristobal_SYM_clacocristo020.fa	99.873	1410	1553
Clathrolucina_costata_Bastimentos_SYM_clacobastim109.fa	Clathrolucina_costata_STRI_SYM_clacostrist055.fa	99.8692	1442	1553
Clathrolucina_costata_Bastimentos_SYM_clacobastim109.fa	Clathrolucina_costata_Cristobal_SYM_clacocristo018.fa	99.8659	1415	1553
Clathrolucina_costata_Bastimentos_SYM_clacobastim109.fa	Clathrolucina_costata_BocasdelDrago_SYM_clacodrago047.fa	99.8623	1393	1553
Clathrolucina_costata_Bastimentos_SYM_clacobastim109.fa	Clathrolucina_costata_BocasdelDrago_SYM_clacobdrago045.fa	99.8581	1358	1553
Clathrolucina_costata_Bastimentos_SYM_clacobastim109.fa	Clathrolucina_costata_Cristobal_SYM_clacocristo007.fa	99.8574	1438	1553
Clathrolucina_costata_Bastimentos_SYM_clacobastim109.fa	Clathrolucina_costata_BocasdelToro_SYM_clacobocaspm43run1.fa	99.8482	1418	1553
Clathrolucina_costata_Bastimentos_SYM_clacobastim109.fa	Clathrolucina_costata_Cristobal_SYM_clacocristo016.fa	99.8475	1496	1553
Clathrolucina_costata_Bastimentos_SYM_clacobastim109.fa	Clathrolucina_costata_IslaSolarte_SYM_clacosolart022.fa	99.8226	1427	1553
Clathrolucina_costata_Bastimentos_SYM_clacobastim109.fa	Clathrolucina_costata_PuntaPuebla_SYM_clacopuebla005.fa	99.8049	1429	1553
Clathrolucina_costata_Bastimentos_SYM_clacobastim109.fa	Clathrolucina_costata_BocasdelDrago_SYM_clacodrago038.fa	99.7515	1376	1553
Clathrolucina_costata_Bastimentos_SYM_clacobastim109.fa	Clathrolucina_costata_CahuitaNorth_SYM_clacocahuit001.fa	99.1554	1405	1553
Clathrolucina_costata_Bastimentos_SYM_clacobastim109.fa	Ctena_spCRC_CahuitaEast_SYM2_cteimcahuit017.fa	99.1525	1402	1553
Clathrolucina_costata_Bastimentos_SYM_clacobastim109.fa	Clathrolucina_costata_CahuitaNorth_SYM_clacocahuit004.fa	99.1356	1193	1553
Clathrolucina_costata_Bastimentos_SYM_clacobastim109.fa	Ctena_spCRC_CahuitaEast_SYM_cteimcahuit009.fa	99.0094	1411	1553
Clathrolucina_costata_Bastimentos_SYM_clacobastim109.fa	Clathrolucina_costata_Jamaica_SYM_clacojamaic002.fa	98.8611	1167	1553
Clathrolucina_costata_Bastimentos_SYM_clacobastim109.fa	Anodontia_alba_STRI_SYM_2PP4.fa	98.8456	1238	1553
Clathrolucina_costata_Bastimentos_SYM_clacobastim109.fa	Clathrolucina_costata_Carenero_SYM_unknocarene035.fa	98.8305	1319	1553
Clathrolucina_costata_Bastimentos_SYM_clacobastim109.fa	Clathrolucina_costata_Bastimentos_SYM_clacobastim108.fa	98.7343	1332	1553
Clathrolucina_costata_Bastimentos_SYM_clacobastim109.fa	Clathrolucina_costata_Bastimentos_SYM_clacobastim111COMBINEDruns.fa	98.7301	1300	1553
Clathrolucina_costata_Bastimentos_SYM_clacobastim109.fa	Clathrolucina_costata_CahuitaNorth_SYM_clacocahuit003.fa	98.7241	1315	1553
Clathrolucina_costata_Bastimentos_SYM_clacobastim109.fa	Clathrolucina_costata_Jamaica_SYM_clacojamaic001.fa	98.6082	1347	1553
Clathrolucina_costata_Bastimentos_SYM_clacobastim109.fa	Clathrolucina_costata_Bastimentos_SYM_clacobastim110.fa	98.5632	1173	1553
Clathrolucina_costata_Bastimentos_SYM_clacobastim109.fa	Divalinga_quadrisulcata_Jamaica_SYM_divaljamaic004.fa	98.5305	1355	1553
Clathrolucina_costata_Bastimentos_SYM_clacobastim109.fa	Clathrolucina_costata_StMartin_SYM1_clacostmartm61COMBINEDruns.fa	98.493	1346	1553
Clathrolucina_costata_Bastimentos_SYM_clacobastim109.fa	Thiodiazotropha_endolucinida_GCA_001715975.fa	98.4555	1345	1553
Clathrolucina_costata_Bastimentos_SYM_clacobastim109.fa	Clathrolucina_costata_Jamaica_SYM_clacojamaic005.fa	98.4511	1251	1553
Clathrolucina_costata_Bastimentos_SYM_clacobastim109.fa	Ctena_orbiculata_KeyLargo_SYM_cteorfloridm16.fa	98.4503	1340	1553
Clathrolucina_costata_Bastimentos_SYM_clacobastim109.fa	Divalinga_sp_FtPierceFL_SYM_divqufloridm28.fa	94.9933	1105	1553
Clathrolucina_costata_Bastimentos_SYM_clacobastim109.fa	Anodontia_alba_BocasdelToro_SYM_3PP.fa	94.7215	1239	1553
Clathrolucina_costata_Bastimentos_SYM_clacobastim109.fa	Ctena_GCA_003058525.fa	94.6419	1296	1553
Clathrolucina_costata_Bastimentos_SYM_clacobastim109.fa	Ctena_GCA_003058535.fa	94.1943	893	1553
Clathrolucina_costata_Bastimentos_SYM_clacobastim109.fa	Divalinga_weberi_STRI_SYM_DIVAS.fa	93.866	1144	1553
Clathrolucina_costata_Bastimentos_SYM_clacobastim109.fa	Ctena_GCA_003094555.fa	81.7619	889	1553
Clathrolucina_costata_Bastimentos_SYM_clacobastim109.fa	Ctena_GCA_003094575.fa	81.7519	555	1553
Clathrolucina_costata_Bastimentos_SYM_clacobastim109.fa	Ctena_orbiculata_KeyLargo_SYM_cteorfloridm14.fa	81.7464	964	1553
Clathrolucina_costata_Bastimentos_SYM_clacobastim109.fa	Ctena_orbiculata_KeyLargo_SYM1_cteorfloridm18.fa	81.733	984	1553
Clathrolucina_costata_Bastimentos_SYM_clacobastim109.fa	Ctena_GCA_003094515.fa	81.6746	808	1553
Clathrolucina_costata_Bastimentos_SYM_clacobastim109.fa	Ctena_spCRC_CahuitaEast_SYM1_cteimcahuit018.fa	80.5354	839	1553
Clathrolucina_costata_Bastimentos_SYM_clacobastim109.fa	Ctena_spCRC_CahuitaEast_SYM_cteimcahuit015.fa	80.4527	825	1553
Clathrolucina_costata_Bastimentos_SYM_clacobastim109.fa	Ctena_GCA_003094475.fa	80.4485	696	1553
Clathrolucina_costata_Bastimentos_SYM_clacobastim109.fa	Ctena_spCRC_CahuitaEast_SYM_cteimcahuit007.fa	80.4383	831	1553
Clathrolucina_costata_Bastimentos_SYM_clacobastim109.fa	Ctena_spCRC_CahuitaEast_SYM1_cteimcahuit020.fa	80.4358	829	1553
Clathrolucina_costata_Bastimentos_SYM_clacobastim109.fa	Ctena_spCRC_CahuitaEast_SYM_cteimcahuit010.fa	80.4213	827	1553
Clathrolucina_costata_Bastimentos_SYM_clacobastim109.fa	Ctena_GCA_003094535.fa	80.4189	792	1553
Clathrolucina_costata_Bastimentos_SYM_clacobastim109.fa	Ctena_GCA_003058495.fa	80.4136	815	1553
Clathrolucina_costata_Bastimentos_SYM_clacobastim109.fa	Ctena_GCA_003058485.fa	80.41	826	1553
Clathrolucina_costata_Bastimentos_SYM_clacobastim109.fa	Ctena_spCRC_CahuitaEast_SYM_cteimcahuit019.fa	80.3723	836	1553
Clathrolucina_costata_Bastimentos_SYM_clacobastim109.fa	Ctena_spCRC_CahuitaEast_SYM_cteimcahuit011.fa	80.3652	633	1553
Clathrolucina_costata_Bastimentos_SYM_clacobastim109.fa	Ctena_GCA_003058545.fa	80.3567	796	1553
Clathrolucina_costata_Bastimentos_SYM_clacobastim109.fa	Ctena_GCA_003094495.fa	80.3251	751	1553
Clathrolucina_costata_Bastimentos_SYM_clacobastim109.fa	Ctena_spCRC_CahuitaEast_SYM_cteimcahuit022.fa	80.3164	775	1553
Clathrolucina_costata_Bastimentos_SYM_clacobastim109.fa	Ctena_spCRC_CahuitaEast_SYM_cteimcahuit023.fa	80.2991	817	1553
Clathrolucina_costata_Bastimentos_SYM_clacobastim109.fa	Ctena_spCRC_CahuitaEast_SYM1_cteimcahuit017.fa	80.2987	834	1553
Clathrolucina_costata_Bastimentos_SYM_clacobastim109.fa	Ctena_spCRC_CahuitaEast_SYM_cteimcahuit008.fa	80.2954	810	1553
Clathrolucina_costata_Bastimentos_SYM_clacobastim109.fa	Ctena_spCRC_CahuitaEast_SYM_cteimcahuit024.fa	80.2819	785	1553
Clathrolucina_costata_Bastimentos_SYM_clacobastim109.fa	Ctena_spCRC_CahuitaEast_SYM_cteimcahuit014.fa	80.2761	825	1553
Clathrolucina_costata_Bastimentos_SYM_clacobastim109.fa	Clathrolucina_costata_Bastimentos_SYMTRANSOCEAN_clacobastim108.fa	78.7053	327	1553
Clathrolucina_costata_Bastimentos_SYM_clacobastim109.fa	Clathrolucina_costata_BocasdelDrago_SYMTRANSOCEAN_clacodrago038.fa	78.195	359	1553
Clathrolucina_costata_Bastimentos_SYM_clacobastim109.fa	Loripes_orbiculatus_KsamilAlbania_SYM_KSA2.fa	78.162	335	1553
Clathrolucina_costata_Bastimentos_SYM_clacobastim109.fa	Thiodiazotropha_endoloripes_GCA_001708975.fa	78.0953	321	1553
Clathrolucina_costata_Bastimentos_SYM_clacobastim109.fa	Stewartia_GCA_003676115.fa	78.0893	200	1553
Clathrolucina_costata_Bastimentos_SYM_clacobastim109.fa	Thiodiazotropha_endoloripes_GCA_001708955.fa	78.0621	330	1553
Clathrolucina_costata_Bastimentos_SYM_clacobastim109.fa	Thiodiazotropha_endoloripes_GCA_001708965.fa	78.0574	331	1553
Clathrolucina_costata_Bastimentos_SYM_clacobastim109.fa	Loripes_orbiculatus_Piran_SYM_LPN.fa	78.0211	341	1553
Clathrolucina_costata_Bastimentos_SYM_clacobastim109.fa	Clathrolucina_costata_Cristobal_SYMTRANSOCEAN_clacocristo007.fa	78.0089	363	1553
Clathrolucina_costata_Bastimentos_SYM_clacobastim109.fa	Loripes_orbiculatus_Mauritania_SYMTRANSOCEAN_3502B.fa	78.0075	261	1553
Clathrolucina_costata_Bastimentos_SYM_clacobastim109.fa	Loripes_clausus_Mozambique_SYMTRANSOCEAN_L191.fa	78.006	369	1553
Clathrolucina_costata_Bastimentos_SYM_clacobastim109.fa	Loripes_orbiculatus_Tunisia_SYM_L173.fa	77.9909	333	1553
Clathrolucina_costata_Bastimentos_SYM_clacobastim109.fa	Clathrolucina_costata_Cristobal_SYMTRANSOCEAN_clacocristo008.fa	77.959	356	1553
Clathrolucina_costata_Bastimentos_SYM_clacobastim109.fa	Ctena_spCRC_CahuitaEast_SYMTRANSOCEAN_cteimcahuit023.fa	77.9577	295	1553
Clathrolucina_costata_Bastimentos_SYM_clacobastim109.fa	Rugalucina_munda_TinBayQL_SYMTRANSOCEAN_L046.fa	77.9544	344	1553
Clathrolucina_costata_Bastimentos_SYM_clacobastim109.fa	Thiodiazotropha_endoloripes_GCA_001708985.fa	77.9535	337	1553
Clathrolucina_costata_Bastimentos_SYM_clacobastim109.fa	Loripes_orbiculatus_Mauritania_SYMTRANSOCEAN_3503E.fa	77.9525	348	1553
Clathrolucina_costata_Bastimentos_SYM_clacobastim109.fa	Clathrolucina_costata_CahuitaNorth_SYMTRANSOCEAN_clacocahuit002.fa	77.9459	377	1553
Clathrolucina_costata_Bastimentos_SYM_clacobastim109.fa	Loripes_orbiculatus_KsamilAlbania_SYM_KSA1.fa	77.9356	329	1553
Clathrolucina_costata_Bastimentos_SYM_clacobastim109.fa	Loripes_orbiculatus_Dorset_SYM_L175.fa	77.9348	342	1553
Clathrolucina_costata_Bastimentos_SYM_clacobastim109.fa	Clathrolucina_costata_Jamaica_SYMTRANSOCEAN_clacojamaic003.fa	77.9283	356	1553
Clathrolucina_costata_Bastimentos_SYM_clacobastim109.fa	Thiodiazotropha_endoloripes_GCA_001709035.fa	77.9262	340	1553
Clathrolucina_costata_Bastimentos_SYM_clacobastim109.fa	Callucina_winkworthi_Mauritius_SYMTRANSOCEAN_L082.fa	77.9174	314	1553
Clathrolucina_costata_Bastimentos_SYM_clacobastim109.fa	Loripes_orbiculatus_montenegro_SYM_KOTO1.fa	77.9129	336	1553
Clathrolucina_costata_Bastimentos_SYM_clacobastim109.fa	Loripes_orbiculatus_Tunisia_SYM_L174.fa	77.9122	328	1553
Clathrolucina_costata_Bastimentos_SYM_clacobastim109.fa	Ctena_spCRC_CahuitaEast_SYMTRANSOCEAN_cteimcahuit014.fa	77.9112	354	1553
Clathrolucina_costata_Bastimentos_SYM_clacobastim109.fa	Loripes_orbiculatus_Mauritania_SYMTRANSOCEAN_3503D.fa	77.911	338	1553
Clathrolucina_costata_Bastimentos_SYM_clacobastim109.fa	Clathrolucina_costata_Bastimentos_SYMTRANSOCEAN_clacobastim110.fa	77.908	352	1553
Clathrolucina_costata_Bastimentos_SYM_clacobastim109.fa	Stewartia_GCA_003676145.fa	77.9074	355	1553
Clathrolucina_costata_Bastimentos_SYM_clacobastim109.fa	Ctena_orbiculata_KeyLargo_SYMTRANSOCEAN_cteorfloridm17.fa	77.8906	336	1553
Clathrolucina_costata_Bastimentos_SYM_clacobastim109.fa	Loripes_orbiculatus_RapitaSpain_SYM_LRAP1.fa	77.8896	338	1553
Clathrolucina_costata_Bastimentos_SYM_clacobastim109.fa	Ctena_spCRC_CahuitaEast_SYMTRANSOCEAN_cteimcahuit007.fa	77.8885	354	1553
Clathrolucina_costata_Bastimentos_SYM_clacobastim109.fa	Loripes_orbiculatus_RapitaSpain_SYM_LRAP3.fa	77.8872	341	1553
Clathrolucina_costata_Bastimentos_SYM_clacobastim109.fa	Pillucina_pacifica_LizardislandQL_SYMTRANSOCEAN_L205.fa	77.8867	351	1553
Clathrolucina_costata_Bastimentos_SYM_clacobastim109.fa	Stewartia_GCA_003676175.fa	77.8766	338	1553
Clathrolucina_costata_Bastimentos_SYM_clacobastim109.fa	Ctena_spCRC_CahuitaEast_SYMTRANSOCEAN_cteimcahuit009.fa	77.8715	353	1553
Clathrolucina_costata_Bastimentos_SYM_clacobastim109.fa	Ctena_spCRC_CahuitaEast_SYMTRANSOCEAN_cteimcahuit008.fa	77.8691	361	1553
Clathrolucina_costata_Bastimentos_SYM_clacobastim109.fa	Loripes_orbiculatus_RapitaSpain_SYM_LRAP2.fa	77.8689	335	1553
Clathrolucina_costata_Bastimentos_SYM_clacobastim109.fa	Ctena_spCRC_CahuitaEast_SYMTRANSOCEAN_cteimcahuit010.fa	77.8652	364	1553
Clathrolucina_costata_Bastimentos_SYM_clacobastim109.fa	Ctena_spCRC_CahuitaEast_SYMTRANSOCEAN_cteimcahuit024.fa	77.863	321	1553
Clathrolucina_costata_Bastimentos_SYM_clacobastim109.fa	Stewartia_GCA_003676105.fa	77.8559	349	1553
Clathrolucina_costata_Bastimentos_SYM_clacobastim109.fa	Clathrolucina_costata_Cristobal_SYMTRANSOCEAN_clacocristo010.fa	77.853	360	1553
Clathrolucina_costata_Bastimentos_SYM_clacobastim109.fa	Loripes_clausus_Mozambique_SYMTRANSOCEAN_L193.fa	77.8449	306	1553
Clathrolucina_costata_Bastimentos_SYM_clacobastim109.fa	Clathrolucina_costata_BocasdelToro_SYMTRANSOCEAN_clacobocaspm43run1.fa	77.8222	368	1553
Clathrolucina_costata_Bastimentos_SYM_clacobastim109.fa	Loripes_orbiculatus_Piran_SYM_LLP1.fa	77.8102	350	1553
Clathrolucina_costata_Bastimentos_SYM_clacobastim109.fa	Loripes_clausus_Mozambique_SYMTRANSOCEAN_L192.fa	77.8083	303	1553
Clathrolucina_costata_Bastimentos_SYM_clacobastim109.fa	Clathrolucina_costata_Bastimentos_SYMTRANSOCEAN_clacobastim111COMBINEDruns.fa	77.7715	350	1553
Clathrolucina_costata_Bastimentos_SYM_clacobastim109.fa	Clathrolucina_costata_PuntaPuebla_SYMTRANSOCEAN_clacopuebla005.fa	77.7645	252	1553
Clathrolucina_costata_Bastimentos_SYM_clacobastim109.fa	Ctena_spCRC_CahuitaEast_SYMTRANSOCEAN_cteimcahuit022.fa	77.763	329	1553
Clathrolucina_costata_Bastimentos_SYM_clacobastim109.fa	Loripes_orbiculatus_montenegro_SYM_KOTO3.fa	77.7609	290	1553
Clathrolucina_costata_Bastimentos_SYM_clacobastim109.fa	Ctena_spCRC_CahuitaEast_SYMTRANSOCEAN_cteimcahuit019.fa	77.7454	351	1553
Clathrolucina_costata_Bastimentos_SYM_clacobastim109.fa	Loripes_orbiculatus_Mauritania_SYMTRANSOCEAN_LLM.fa	77.7349	343	1553
Clathrolucina_costata_Bastimentos_SYM_clacobastim109.fa	Chavani_striata_OkinawaJapan_SYMTRANSOCEAN_L201.fa	77.7185	358	1553
Clathrolucina_costata_Bastimentos_SYM_clacobastim109.fa	Loripes_orbiculatus_FetoviaItaly_SYM1_ELBAC10.fa	77.656	347	1553
Clathrolucina_costata_Bastimentos_SYM_clacobastim109.fa	Ctena_spCRC_CahuitaEast_SYMTRANSOCEAN_cteimcahuit021.fa	77.646	321	1553
Clathrolucina_costata_Bastimentos_SYM_clacobastim109.fa	Loripes_clausus_Mozambique_SYMTRANSOCEAN_L003.fa	77.6279	289	1553
Clathrolucina_costata_Bastimentos_SYM_clacobastim110.fa	Clathrolucina_costata_Bastimentos_SYM_clacobastim110.fa	100	1231	1249
Clathrolucina_costata_Bastimentos_SYM_clacobastim110.fa	Clathrolucina_costata_Bastimentos_SYM_clacobastim111COMBINEDruns.fa	99.9572	1212	1249
Clathrolucina_costata_Bastimentos_SYM_clacobastim110.fa	Clathrolucina_costata_Carenero_SYM_unknocarene035.fa	99.8439	1161	1249
Clathrolucina_costata_Bastimentos_SYM_clacobastim110.fa	Clathrolucina_costata_Bastimentos_SYM_clacobastim108.fa	99.7562	1127	1249
Clathrolucina_costata_Bastimentos_SYM_clacobastim110.fa	Clathrolucina_costata_Jamaica_SYM_clacojamaic001.fa	99.1475	1200	1249
Clathrolucina_costata_Bastimentos_SYM_clacobastim110.fa	Clathrolucina_costata_StMartin_SYM1_clacostmartm61COMBINEDruns.fa	99.0043	1187	1249
Clathrolucina_costata_Bastimentos_SYM_clacobastim110.fa	Divalinga_quadrisulcata_Jamaica_SYM_divaljamaic004.fa	98.9832	1209	1249
Clathrolucina_costata_Bastimentos_SYM_clacobastim110.fa	Clathrolucina_costata_Jamaica_SYM_clacojamaic005.fa	98.974	1117	1249
Clathrolucina_costata_Bastimentos_SYM_clacobastim110.fa	Thiodiazotropha_endolucinida_GCA_001715975.fa	98.9677	1212	1249
Clathrolucina_costata_Bastimentos_SYM_clacobastim110.fa	Ctena_orbiculata_KeyLargo_SYM_cteorfloridm16.fa	98.9457	1202	1249
Clathrolucina_costata_Bastimentos_SYM_clacobastim110.fa	Ctena_spCRC_CahuitaEast_SYM2_cteimcahuit017.fa	98.7494	1187	1249
Clathrolucina_costata_Bastimentos_SYM_clacobastim110.fa	Ctena_spCRC_CahuitaEast_SYM_cteimcahuit009.fa	98.742	1189	1249
Clathrolucina_costata_Bastimentos_SYM_clacobastim110.fa	Clathrolucina_costata_CahuitaNorth_SYM_clacocahuit001.fa	98.7391	1188	1249
Clathrolucina_costata_Bastimentos_SYM_clacobastim110.fa	Clathrolucina_costata_BocasdelDrago_SYM_clacobdrago045.fa	98.7309	1155	1249
Clathrolucina_costata_Bastimentos_SYM_clacobastim110.fa	Clathrolucina_costata_Carenero_SYM_clacocarene032.fa	98.6861	1153	1249
Clathrolucina_costata_Bastimentos_SYM_clacobastim110.fa	Clathrolucina_costata_Cristobal_SYM_clacocristo019.fa	98.6702	1154	1249
Clathrolucina_costata_Bastimentos_SYM_clacobastim110.fa	Clathrolucina_costata_Cristobal_SYM_clacocristo016.fa	98.6689	1195	1249
Clathrolucina_costata_Bastimentos_SYM_clacobastim110.fa	Clathrolucina_costata_PuntaPuebla_SYM_clacopuebla004.fa	98.6614	1181	1249
Clathrolucina_costata_Bastimentos_SYM_clacobastim110.fa	Clathrolucina_costata_STRI_SYM_clacostrist076.fa	98.656	1175	1249
Clathrolucina_costata_Bastimentos_SYM_clacobastim110.fa	Clathrolucina_costata_Bastimentos_SYM_clacobastim109.fa	98.6524	1190	1249
Clathrolucina_costata_Bastimentos_SYM_clacobastim110.fa	Clathrolucina_costata_Cristobal_SYM_clacocristo020.fa	98.6505	1159	1249
Clathrolucina_costata_Bastimentos_SYM_clacobastim110.fa	Clathrolucina_costata_Carenero_SYM_clacocarene030COMBINEDruns.fa	98.6498	1176	1249
Clathrolucina_costata_Bastimentos_SYM_clacobastim110.fa	Clathrolucina_costata_BocasdelDrago_SYM_clacodrago038.fa	98.6485	1150	1249
Clathrolucina_costata_Bastimentos_SYM_clacobastim110.fa	Clathrolucina_costata_Cristobal_SYM_clacocristo007.fa	98.6478	1183	1249
Clathrolucina_costata_Bastimentos_SYM_clacobastim110.fa	Clathrolucina_costata_Carenero_SYM_clacocarene027.fa	98.6472	1180	1249
Clathrolucina_costata_Bastimentos_SYM_clacobastim110.fa	Clathrolucina_costata_BocasdelToro_SYM_clacobocaspm45run1.fa	98.6442	1162	1249
Clathrolucina_costata_Bastimentos_SYM_clacobastim110.fa	Clathrolucina_costata_STRI_SYM_clacostrist064.fa	98.6432	1188	1249
Clathrolucina_costata_Bastimentos_SYM_clacobastim110.fa	Clathrolucina_costata_Cristobal_SYM_clacocristo018.fa	98.6422	1174	1249
Clathrolucina_costata_Bastimentos_SYM_clacobastim110.fa	Clathrolucina_costata_PuntaPuebla_SYM_clacopuebla001run1.fa	98.642	1147	1249
Clathrolucina_costata_Bastimentos_SYM_clacobastim110.fa	Clathrolucina_costata_PuntaPuebla_SYM_clacopuebla006.fa	98.6419	1179	1249
Clathrolucina_costata_Bastimentos_SYM_clacobastim110.fa	Clathrolucina_costata_CahuitaNorth_SYM_clacocahuit004.fa	98.6414	1055	1249
Clathrolucina_costata_Bastimentos_SYM_clacobastim110.fa	Clathrolucina_costata_STRI_SYM_clacostrist079.fa	98.631	1181	1249
Clathrolucina_costata_Bastimentos_SYM_clacobastim110.fa	Clathrolucina_costata_Bastimentos_SYM_clacobastim107.fa	98.6296	1183	1249
Clathrolucina_costata_Bastimentos_SYM_clacobastim110.fa	Clathrolucina_costata_Cristobal_SYM_clacocristo008.fa	98.6286	1190	1249
Clathrolucina_costata_Bastimentos_SYM_clacobastim110.fa	Clathrolucina_costata_STRI_SYM_clacostrist077.fa	98.6261	1181	1249
Clathrolucina_costata_Bastimentos_SYM_clacobastim110.fa	Clathrolucina_costata_BocasdelDrago_SYM_clacodrago047.fa	98.6231	1167	1249
Clathrolucina_costata_Bastimentos_SYM_clacobastim110.fa	Clathrolucina_costata_IslaSolarte_SYM_clacosolart024.fa	98.6227	1154	1249
Clathrolucina_costata_Bastimentos_SYM_clacobastim110.fa	Clathrolucina_costata_Bastimentos_SYM_clacobastim112COMBINEDruns.fa	98.6188	1172	1249
Clathrolucina_costata_Bastimentos_SYM_clacobastim110.fa	Clathrolucina_costata_PuntaPuebla_SYM_clacopuebla005.fa	98.6178	1163	1249
Clathrolucina_costata_Bastimentos_SYM_clacobastim110.fa	Clathrolucina_costata_IslaSolarte_SYM_clacosolart026.fa	98.6151	1185	1249
Clathrolucina_costata_Bastimentos_SYM_clacobastim110.fa	Clathrolucina_costata_BocasdelToro_SYM_clacobocaspm43run1.fa	98.6068	1174	1249
Clathrolucina_costata_Bastimentos_SYM_clacobastim110.fa	Clathrolucina_costata_BocasdelDrago_SYM_clacobdrago048.fa	98.6005	1179	1249
Clathrolucina_costata_Bastimentos_SYM_clacobastim110.fa	Clathrolucina_costata_IslaSolarte_SYM_clacosolart022.fa	98.5924	1169	1249
Clathrolucina_costata_Bastimentos_SYM_clacobastim110.fa	Clathrolucina_costata_IslaSolarte_SYM_clacosolart025.fa	98.5906	1165	1249
Clathrolucina_costata_Bastimentos_SYM_clacobastim110.fa	Clathrolucina_costata_STRI_SYM_clacostrist055.fa	98.5876	1168	1249
Clathrolucina_costata_Bastimentos_SYM_clacobastim110.fa	Anodontia_alba_STRI_SYM_2PP4.fa	98.5449	1091	1249
Clathrolucina_costata_Bastimentos_SYM_clacobastim110.fa	Clathrolucina_costata_Jamaica_SYM_clacojamaic002.fa	98.487	1035	1249
Clathrolucina_costata_Bastimentos_SYM_clacobastim110.fa	Clathrolucina_costata_CahuitaNorth_SYM_clacocahuit003.fa	98.3708	1137	1249
Clathrolucina_costata_Bastimentos_SYM_clacobastim110.fa	Divalinga_sp_FtPierceFL_SYM_divqufloridm28.fa	95.1158	1018	1249
Clathrolucina_costata_Bastimentos_SYM_clacobastim110.fa	Ctena_GCA_003058525.fa	94.8484	1142	1249
Clathrolucina_costata_Bastimentos_SYM_clacobastim110.fa	Anodontia_alba_BocasdelToro_SYM_3PP.fa	94.8046	1117	1249
Clathrolucina_costata_Bastimentos_SYM_clacobastim110.fa	Ctena_GCA_003058535.fa	94.3131	799	1249
Clathrolucina_costata_Bastimentos_SYM_clacobastim110.fa	Divalinga_weberi_STRI_SYM_DIVAS.fa	94.0467	1030	1249
Clathrolucina_costata_Bastimentos_SYM_clacobastim110.fa	Ctena_orbiculata_KeyLargo_SYM1_cteorfloridm18.fa	81.8694	886	1249
Clathrolucina_costata_Bastimentos_SYM_clacobastim110.fa	Ctena_GCA_003094555.fa	81.8228	819	1249
Clathrolucina_costata_Bastimentos_SYM_clacobastim110.fa	Ctena_orbiculata_KeyLargo_SYM_cteorfloridm14.fa	81.8134	888	1249
Clathrolucina_costata_Bastimentos_SYM_clacobastim110.fa	Ctena_GCA_003094575.fa	81.7001	527	1249
Clathrolucina_costata_Bastimentos_SYM_clacobastim110.fa	Ctena_GCA_003094515.fa	81.6706	761	1249
Clathrolucina_costata_Bastimentos_SYM_clacobastim110.fa	Ctena_spCRC_CahuitaEast_SYM_cteimcahuit015.fa	80.4685	776	1249
Clathrolucina_costata_Bastimentos_SYM_clacobastim110.fa	Ctena_spCRC_CahuitaEast_SYM1_cteimcahuit018.fa	80.4637	780	1249
Clathrolucina_costata_Bastimentos_SYM_clacobastim110.fa	Ctena_GCA_003058545.fa	80.45	748	1249
Clathrolucina_costata_Bastimentos_SYM_clacobastim110.fa	Ctena_spCRC_CahuitaEast_SYM1_cteimcahuit020.fa	80.4374	774	1249
Clathrolucina_costata_Bastimentos_SYM_clacobastim110.fa	Ctena_spCRC_CahuitaEast_SYM_cteimcahuit019.fa	80.4233	777	1249
Clathrolucina_costata_Bastimentos_SYM_clacobastim110.fa	Ctena_spCRC_CahuitaEast_SYM1_cteimcahuit017.fa	80.4071	761	1249
Clathrolucina_costata_Bastimentos_SYM_clacobastim110.fa	Ctena_spCRC_CahuitaEast_SYM_cteimcahuit010.fa	80.4069	778	1249
Clathrolucina_costata_Bastimentos_SYM_clacobastim110.fa	Ctena_GCA_003058495.fa	80.3984	775	1249
Clathrolucina_costata_Bastimentos_SYM_clacobastim110.fa	Ctena_spCRC_CahuitaEast_SYM_cteimcahuit014.fa	80.3946	759	1249
Clathrolucina_costata_Bastimentos_SYM_clacobastim110.fa	Ctena_spCRC_CahuitaEast_SYM_cteimcahuit007.fa	80.3835	796	1249
Clathrolucina_costata_Bastimentos_SYM_clacobastim110.fa	Ctena_spCRC_CahuitaEast_SYM_cteimcahuit022.fa	80.3697	737	1249
Clathrolucina_costata_Bastimentos_SYM_clacobastim110.fa	Ctena_GCA_003094535.fa	80.3641	718	1249
Clathrolucina_costata_Bastimentos_SYM_clacobastim110.fa	Ctena_spCRC_CahuitaEast_SYM_cteimcahuit024.fa	80.3421	733	1249
Clathrolucina_costata_Bastimentos_SYM_clacobastim110.fa	Ctena_spCRC_CahuitaEast_SYM_cteimcahuit023.fa	80.3367	762	1249
Clathrolucina_costata_Bastimentos_SYM_clacobastim110.fa	Ctena_GCA_003094495.fa	80.3272	695	1249
Clathrolucina_costata_Bastimentos_SYM_clacobastim110.fa	Ctena_GCA_003094475.fa	80.3158	665	1249
Clathrolucina_costata_Bastimentos_SYM_clacobastim110.fa	Ctena_GCA_003058485.fa	80.296	781	1249
Clathrolucina_costata_Bastimentos_SYM_clacobastim110.fa	Ctena_spCRC_CahuitaEast_SYM_cteimcahuit008.fa	80.2747	771	1249
Clathrolucina_costata_Bastimentos_SYM_clacobastim110.fa	Ctena_spCRC_CahuitaEast_SYM_cteimcahuit011.fa	80.2538	581	1249
Clathrolucina_costata_Bastimentos_SYM_clacobastim110.fa	Clathrolucina_costata_BocasdelDrago_SYMTRANSOCEAN_clacodrago038.fa	78.9703	325	1249
Clathrolucina_costata_Bastimentos_SYM_clacobastim110.fa	Clathrolucina_costata_Bastimentos_SYMTRANSOCEAN_clacobastim108.fa	78.2491	314	1249
Clathrolucina_costata_Bastimentos_SYM_clacobastim110.fa	Loripes_orbiculatus_Mauritania_SYMTRANSOCEAN_3503E.fa	78.1459	313	1249
Clathrolucina_costata_Bastimentos_SYM_clacobastim110.fa	Ctena_orbiculata_KeyLargo_SYMTRANSOCEAN_cteorfloridm17.fa	78.1457	321	1249
Clathrolucina_costata_Bastimentos_SYM_clacobastim110.fa	Stewartia_GCA_003676145.fa	78.1184	345	1249
Clathrolucina_costata_Bastimentos_SYM_clacobastim110.fa	Callucina_winkworthi_Mauritius_SYMTRANSOCEAN_L082.fa	78.1148	302	1249
Clathrolucina_costata_Bastimentos_SYM_clacobastim110.fa	Thiodiazotropha_endoloripes_GCA_001708975.fa	78.0797	329	1249
Clathrolucina_costata_Bastimentos_SYM_clacobastim110.fa	Rugalucina_munda_TinBayQL_SYMTRANSOCEAN_L046.fa	78.0735	326	1249
Clathrolucina_costata_Bastimentos_SYM_clacobastim110.fa	Stewartia_GCA_003676105.fa	78.0718	341	1249
Clathrolucina_costata_Bastimentos_SYM_clacobastim110.fa	Thiodiazotropha_endoloripes_GCA_001708985.fa	78.068	321	1249
Clathrolucina_costata_Bastimentos_SYM_clacobastim110.fa	Loripes_orbiculatus_Mauritania_SYMTRANSOCEAN_3502B.fa	78.0528	243	1249
Clathrolucina_costata_Bastimentos_SYM_clacobastim110.fa	Clathrolucina_costata_CahuitaNorth_SYMTRANSOCEAN_clacocahuit002.fa	78.0486	363	1249
Clathrolucina_costata_Bastimentos_SYM_clacobastim110.fa	Loripes_orbiculatus_Piran_SYM_LPN.fa	78.0423	314	1249
Clathrolucina_costata_Bastimentos_SYM_clacobastim110.fa	Clathrolucina_costata_Cristobal_SYMTRANSOCEAN_clacocristo008.fa	78.0403	340	1249
Clathrolucina_costata_Bastimentos_SYM_clacobastim110.fa	Loripes_orbiculatus_Mauritania_SYMTRANSOCEAN_3503D.fa	78.0397	308	1249
Clathrolucina_costata_Bastimentos_SYM_clacobastim110.fa	Clathrolucina_costata_Cristobal_SYMTRANSOCEAN_clacocristo010.fa	78.0253	335	1249
Clathrolucina_costata_Bastimentos_SYM_clacobastim110.fa	Thiodiazotropha_endoloripes_GCA_001709035.fa	78.017	307	1249
Clathrolucina_costata_Bastimentos_SYM_clacobastim110.fa	Stewartia_GCA_003676175.fa	78.0138	327	1249
Clathrolucina_costata_Bastimentos_SYM_clacobastim110.fa	Loripes_orbiculatus_montenegro_SYM_KOTO1.fa	78.0077	310	1249
Clathrolucina_costata_Bastimentos_SYM_clacobastim110.fa	Loripes_clausus_Mozambique_SYMTRANSOCEAN_L191.fa	78.0066	346	1249
Clathrolucina_costata_Bastimentos_SYM_clacobastim110.fa	Ctena_spCRC_CahuitaEast_SYMTRANSOCEAN_cteimcahuit009.fa	78.004	326	1249
Clathrolucina_costata_Bastimentos_SYM_clacobastim110.fa	Clathrolucina_costata_Cristobal_SYMTRANSOCEAN_clacocristo007.fa	78.0024	348	1249
Clathrolucina_costata_Bastimentos_SYM_clacobastim110.fa	Loripes_orbiculatus_Dorset_SYM_L175.fa	77.9985	311	1249
Clathrolucina_costata_Bastimentos_SYM_clacobastim110.fa	Loripes_orbiculatus_Piran_SYM_LLP1.fa	77.9971	315	1249
Clathrolucina_costata_Bastimentos_SYM_clacobastim110.fa	Thiodiazotropha_endoloripes_GCA_001708955.fa	77.9951	324	1249
Clathrolucina_costata_Bastimentos_SYM_clacobastim110.fa	Loripes_orbiculatus_Tunisia_SYM_L173.fa	77.9939	320	1249
Clathrolucina_costata_Bastimentos_SYM_clacobastim110.fa	Clathrolucina_costata_BocasdelToro_SYMTRANSOCEAN_clacobocaspm43run1.fa	77.9904	357	1249
Clathrolucina_costata_Bastimentos_SYM_clacobastim110.fa	Loripes_orbiculatus_RapitaSpain_SYM_LRAP1.fa	77.9849	307	1249
Clathrolucina_costata_Bastimentos_SYM_clacobastim110.fa	Ctena_spCRC_CahuitaEast_SYMTRANSOCEAN_cteimcahuit007.fa	77.9831	327	1249
Clathrolucina_costata_Bastimentos_SYM_clacobastim110.fa	Clathrolucina_costata_Bastimentos_SYMTRANSOCEAN_clacobastim110.fa	77.9794	338	1249
Clathrolucina_costata_Bastimentos_SYM_clacobastim110.fa	Loripes_orbiculatus_KsamilAlbania_SYM_KSA2.fa	77.9716	321	1249
Clathrolucina_costata_Bastimentos_SYM_clacobastim110.fa	Clathrolucina_costata_Jamaica_SYMTRANSOCEAN_clacojamaic003.fa	77.9715	335	1249
Clathrolucina_costata_Bastimentos_SYM_clacobastim110.fa	Loripes_clausus_Mozambique_SYMTRANSOCEAN_L003.fa	77.9661	274	1249
Clathrolucina_costata_Bastimentos_SYM_clacobastim110.fa	Loripes_orbiculatus_RapitaSpain_SYM_LRAP2.fa	77.961	309	1249
Clathrolucina_costata_Bastimentos_SYM_clacobastim110.fa	Chavani_striata_OkinawaJapan_SYMTRANSOCEAN_L201.fa	77.9607	348	1249
Clathrolucina_costata_Bastimentos_SYM_clacobastim110.fa	Loripes_orbiculatus_RapitaSpain_SYM_LRAP3.fa	77.9604	315	1249
Clathrolucina_costata_Bastimentos_SYM_clacobastim110.fa	Loripes_orbiculatus_Tunisia_SYM_L174.fa	77.9603	321	1249
Clathrolucina_costata_Bastimentos_SYM_clacobastim110.fa	Thiodiazotropha_endoloripes_GCA_001708965.fa	77.9495	330	1249
Clathrolucina_costata_Bastimentos_SYM_clacobastim110.fa	Ctena_spCRC_CahuitaEast_SYMTRANSOCEAN_cteimcahuit024.fa	77.9332	306	1249
Clathrolucina_costata_Bastimentos_SYM_clacobastim110.fa	Pillucina_pacifica_LizardislandQL_SYMTRANSOCEAN_L205.fa	77.9204	353	1249
Clathrolucina_costata_Bastimentos_SYM_clacobastim110.fa	Loripes_orbiculatus_KsamilAlbania_SYM_KSA1.fa	77.917	323	1249
Clathrolucina_costata_Bastimentos_SYM_clacobastim110.fa	Ctena_spCRC_CahuitaEast_SYMTRANSOCEAN_cteimcahuit022.fa	77.9104	307	1249
Clathrolucina_costata_Bastimentos_SYM_clacobastim110.fa	Ctena_spCRC_CahuitaEast_SYMTRANSOCEAN_cteimcahuit010.fa	77.9081	345	1249
Clathrolucina_costata_Bastimentos_SYM_clacobastim110.fa	Loripes_orbiculatus_FetoviaItaly_SYM2_ELBAC10.fa	77.9076	281	1249
Clathrolucina_costata_Bastimentos_SYM_clacobastim110.fa	Ctena_spCRC_CahuitaEast_SYMTRANSOCEAN_cteimcahuit008.fa	77.895	337	1249
Clathrolucina_costata_Bastimentos_SYM_clacobastim110.fa	Loripes_clausus_Mozambique_SYMTRANSOCEAN_L193.fa	77.8796	302	1249
Clathrolucina_costata_Bastimentos_SYM_clacobastim110.fa	Ctena_spCRC_CahuitaEast_SYMTRANSOCEAN_cteimcahuit014.fa	77.877	346	1249
Clathrolucina_costata_Bastimentos_SYM_clacobastim110.fa	Ctena_spCRC_CahuitaEast_SYMTRANSOCEAN_cteimcahuit019.fa	77.8576	326	1249
Clathrolucina_costata_Bastimentos_SYM_clacobastim110.fa	Loripes_clausus_Mozambique_SYMTRANSOCEAN_L192.fa	77.8573	304	1249
Clathrolucina_costata_Bastimentos_SYM_clacobastim110.fa	Ctena_spCRC_CahuitaEast_SYMTRANSOCEAN_cteimcahuit023.fa	77.8447	285	1249
Clathrolucina_costata_Bastimentos_SYM_clacobastim110.fa	Clathrolucina_costata_Bastimentos_SYMTRANSOCEAN_clacobastim111COMBINEDruns.fa	77.822	337	1249
Clathrolucina_costata_Bastimentos_SYM_clacobastim110.fa	Ctena_spCRC_CahuitaEast_SYMTRANSOCEAN_cteimcahuit021.fa	77.7963	289	1249
Clathrolucina_costata_Bastimentos_SYM_clacobastim110.fa	Loripes_orbiculatus_Mauritania_SYMTRANSOCEAN_LLM.fa	77.7875	319	1249
Clathrolucina_costata_Bastimentos_SYM_clacobastim110.fa	Clathrolucina_costata_Carenero_SYMTRANSOCEAN_unknocarene035.fa	77.6657	291	1249
Clathrolucina_costata_Bastimentos_SYM_clacobastim110.fa	Loripes_orbiculatus_FetoviaItaly_SYM1_ELBAC10.fa	77.5435	322	1249
Clathrolucina_costata_Bastimentos_SYM_clacobastim111COMBINEDruns.fa	Clathrolucina_costata_Bastimentos_SYM_clacobastim111COMBINEDruns.fa	100	1947	1968
Clathrolucina_costata_Bastimentos_SYM_clacobastim111COMBINEDruns.fa	Clathrolucina_costata_Bastimentos_SYM_clacobastim110.fa	99.9152	1216	1968
Clathrolucina_costata_Bastimentos_SYM_clacobastim111COMBINEDruns.fa	Clathrolucina_costata_Bastimentos_SYM_clacobastim108.fa	99.7654	1280	1968
Clathrolucina_costata_Bastimentos_SYM_clacobastim111COMBINEDruns.fa	Clathrolucina_costata_Carenero_SYM_unknocarene035.fa	99.592	1405	1968
Clathrolucina_costata_Bastimentos_SYM_clacobastim111COMBINEDruns.fa	Clathrolucina_costata_Jamaica_SYM_clacojamaic001.fa	98.9105	1278	1968
Clathrolucina_costata_Bastimentos_SYM_clacobastim111COMBINEDruns.fa	Clathrolucina_costata_BocasdelDrago_SYM_clacobdrago045.fa	98.8482	1290	1968
Clathrolucina_costata_Bastimentos_SYM_clacobastim111COMBINEDruns.fa	Clathrolucina_costata_STRI_SYM_clacostrist076.fa	98.8164	1284	1968
Clathrolucina_costata_Bastimentos_SYM_clacobastim111COMBINEDruns.fa	Clathrolucina_costata_Cristobal_SYM_clacocristo019.fa	98.8131	1275	1968
Clathrolucina_costata_Bastimentos_SYM_clacobastim111COMBINEDruns.fa	Divalinga_quadrisulcata_Jamaica_SYM_divaljamaic004.fa	98.8053	1284	1968
Clathrolucina_costata_Bastimentos_SYM_clacobastim111COMBINEDruns.fa	Clathrolucina_costata_Carenero_SYM_clacocarene030COMBINEDruns.fa	98.8013	1298	1968
Clathrolucina_costata_Bastimentos_SYM_clacobastim111COMBINEDruns.fa	Clathrolucina_costata_Bastimentos_SYM_clacobastim107.fa	98.7951	1298	1968
Clathrolucina_costata_Bastimentos_SYM_clacobastim111COMBINEDruns.fa	Clathrolucina_costata_Carenero_SYM_clacocarene032.fa	98.7923	1271	1968
Clathrolucina_costata_Bastimentos_SYM_clacobastim111COMBINEDruns.fa	Clathrolucina_costata_Carenero_SYM_clacocarene027.fa	98.7852	1301	1968
Clathrolucina_costata_Bastimentos_SYM_clacobastim111COMBINEDruns.fa	Clathrolucina_costata_PuntaPuebla_SYM_clacopuebla006.fa	98.7815	1285	1968
Clathrolucina_costata_Bastimentos_SYM_clacobastim111COMBINEDruns.fa	Clathrolucina_costata_IslaSolarte_SYM_clacosolart026.fa	98.7675	1311	1968
Clathrolucina_costata_Bastimentos_SYM_clacobastim111COMBINEDruns.fa	Clathrolucina_costata_StMartin_SYM1_clacostmartm61COMBINEDruns.fa	98.7631	1283	1968
Clathrolucina_costata_Bastimentos_SYM_clacobastim111COMBINEDruns.fa	Clathrolucina_costata_Cristobal_SYM_clacocristo016.fa	98.757	1328	1968
Clathrolucina_costata_Bastimentos_SYM_clacobastim111COMBINEDruns.fa	Clathrolucina_costata_Cristobal_SYM_clacocristo008.fa	98.7549	1323	1968
Clathrolucina_costata_Bastimentos_SYM_clacobastim111COMBINEDruns.fa	Thiodiazotropha_endolucinida_GCA_001715975.fa	98.7516	1284	1968
Clathrolucina_costata_Bastimentos_SYM_clacobastim111COMBINEDruns.fa	Clathrolucina_costata_Cristobal_SYM_clacocristo018.fa	98.7491	1294	1968
Clathrolucina_costata_Bastimentos_SYM_clacobastim111COMBINEDruns.fa	Ctena_orbiculata_KeyLargo_SYM_cteorfloridm16.fa	98.7408	1281	1968
Clathrolucina_costata_Bastimentos_SYM_clacobastim111COMBINEDruns.fa	Clathrolucina_costata_BocasdelDrago_SYM_clacobdrago048.fa	98.7399	1296	1968
Clathrolucina_costata_Bastimentos_SYM_clacobastim111COMBINEDruns.fa	Clathrolucina_costata_STRI_SYM_clacostrist079.fa	98.7356	1329	1968
Clathrolucina_costata_Bastimentos_SYM_clacobastim111COMBINEDruns.fa	Clathrolucina_costata_Jamaica_SYM_clacojamaic005.fa	98.7353	1211	1968
Clathrolucina_costata_Bastimentos_SYM_clacobastim111COMBINEDruns.fa	Clathrolucina_costata_BocasdelDrago_SYM_clacodrago047.fa	98.7312	1275	1968
Clathrolucina_costata_Bastimentos_SYM_clacobastim111COMBINEDruns.fa	Clathrolucina_costata_STRI_SYM_clacostrist077.fa	98.7267	1311	1968
Clathrolucina_costata_Bastimentos_SYM_clacobastim111COMBINEDruns.fa	Clathrolucina_costata_Bastimentos_SYM_clacobastim109.fa	98.7163	1324	1968
Clathrolucina_costata_Bastimentos_SYM_clacobastim111COMBINEDruns.fa	Clathrolucina_costata_Cristobal_SYM_clacocristo020.fa	98.7153	1280	1968
Clathrolucina_costata_Bastimentos_SYM_clacobastim111COMBINEDruns.fa	Clathrolucina_costata_BocasdelToro_SYM_clacobocaspm45run1.fa	98.7123	1290	1968
Clathrolucina_costata_Bastimentos_SYM_clacobastim111COMBINEDruns.fa	Clathrolucina_costata_PuntaPuebla_SYM_clacopuebla004.fa	98.7113	1302	1968
Clathrolucina_costata_Bastimentos_SYM_clacobastim111COMBINEDruns.fa	Clathrolucina_costata_Bastimentos_SYM_clacobastim112COMBINEDruns.fa	98.6932	1311	1968
Clathrolucina_costata_Bastimentos_SYM_clacobastim111COMBINEDruns.fa	Clathrolucina_costata_IslaSolarte_SYM_clacosolart024.fa	98.6932	1273	1968
Clathrolucina_costata_Bastimentos_SYM_clacobastim111COMBINEDruns.fa	Clathrolucina_costata_IslaSolarte_SYM_clacosolart022.fa	98.6874	1277	1968
Clathrolucina_costata_Bastimentos_SYM_clacobastim111COMBINEDruns.fa	Ctena_spCRC_CahuitaEast_SYM2_cteimcahuit017.fa	98.6758	1302	1968
Clathrolucina_costata_Bastimentos_SYM_clacobastim111COMBINEDruns.fa	Clathrolucina_costata_STRI_SYM_clacostrist064.fa	98.6659	1325	1968
Clathrolucina_costata_Bastimentos_SYM_clacobastim111COMBINEDruns.fa	Clathrolucina_costata_IslaSolarte_SYM_clacosolart025.fa	98.6613	1294	1968
Clathrolucina_costata_Bastimentos_SYM_clacobastim111COMBINEDruns.fa	Clathrolucina_costata_PuntaPuebla_SYM_clacopuebla001run1.fa	98.6539	1271	1968
Clathrolucina_costata_Bastimentos_SYM_clacobastim111COMBINEDruns.fa	Clathrolucina_costata_CahuitaNorth_SYM_clacocahuit001.fa	98.6391	1306	1968
Clathrolucina_costata_Bastimentos_SYM_clacobastim111COMBINEDruns.fa	Ctena_spCRC_CahuitaEast_SYM_cteimcahuit009.fa	98.6309	1309	1968
Clathrolucina_costata_Bastimentos_SYM_clacobastim111COMBINEDruns.fa	Clathrolucina_costata_CahuitaNorth_SYM_clacocahuit004.fa	98.6169	1144	1968
Clathrolucina_costata_Bastimentos_SYM_clacobastim111COMBINEDruns.fa	Clathrolucina_costata_STRI_SYM_clacostrist055.fa	98.5886	1343	1968
Clathrolucina_costata_Bastimentos_SYM_clacobastim111COMBINEDruns.fa	Clathrolucina_costata_Cristobal_SYM_clacocristo007.fa	98.5739	1347	1968
Clathrolucina_costata_Bastimentos_SYM_clacobastim111COMBINEDruns.fa	Clathrolucina_costata_BocasdelDrago_SYM_clacodrago038.fa	98.529	1454	1968
Clathrolucina_costata_Bastimentos_SYM_clacobastim111COMBINEDruns.fa	Clathrolucina_costata_PuntaPuebla_SYM_clacopuebla005.fa	98.517	1515	1968
Clathrolucina_costata_Bastimentos_SYM_clacobastim111COMBINEDruns.fa	Anodontia_alba_STRI_SYM_2PP4.fa	98.4248	1174	1968
Clathrolucina_costata_Bastimentos_SYM_clacobastim111COMBINEDruns.fa	Clathrolucina_costata_Jamaica_SYM_clacojamaic002.fa	98.4156	1121	1968
Clathrolucina_costata_Bastimentos_SYM_clacobastim111COMBINEDruns.fa	Clathrolucina_costata_BocasdelToro_SYM_clacobocaspm43run1.fa	98.4045	1419	1968
Clathrolucina_costata_Bastimentos_SYM_clacobastim111COMBINEDruns.fa	Clathrolucina_costata_CahuitaNorth_SYM_clacocahuit003.fa	98.2114	1258	1968
Clathrolucina_costata_Bastimentos_SYM_clacobastim111COMBINEDruns.fa	Divalinga_sp_FtPierceFL_SYM_divqufloridm28.fa	95.0406	1050	1968
Clathrolucina_costata_Bastimentos_SYM_clacobastim111COMBINEDruns.fa	Ctena_GCA_003058525.fa	94.6926	1217	1968
Clathrolucina_costata_Bastimentos_SYM_clacobastim111COMBINEDruns.fa	Anodontia_alba_BocasdelToro_SYM_3PP.fa	94.6609	1190	1968
Clathrolucina_costata_Bastimentos_SYM_clacobastim111COMBINEDruns.fa	Ctena_GCA_003058535.fa	94.1663	851	1968
Clathrolucina_costata_Bastimentos_SYM_clacobastim111COMBINEDruns.fa	Divalinga_weberi_STRI_SYM_DIVAS.fa	93.8838	1094	1968
Clathrolucina_costata_Bastimentos_SYM_clacobastim111COMBINEDruns.fa	Clathrolucina_costata_Cristobal_SYMTRANSOCEAN_clacocristo007.fa	83.9471	510	1968
Clathrolucina_costata_Bastimentos_SYM_clacobastim111COMBINEDruns.fa	Ctena_orbiculata_KeyLargo_SYM_cteorfloridm14.fa	81.8887	902	1968
Clathrolucina_costata_Bastimentos_SYM_clacobastim111COMBINEDruns.fa	Ctena_orbiculata_KeyLargo_SYM1_cteorfloridm18.fa	81.877	917	1968
Clathrolucina_costata_Bastimentos_SYM_clacobastim111COMBINEDruns.fa	Ctena_GCA_003094555.fa	81.8484	839	1968
Clathrolucina_costata_Bastimentos_SYM_clacobastim111COMBINEDruns.fa	Ctena_GCA_003094515.fa	81.7097	788	1968
Clathrolucina_costata_Bastimentos_SYM_clacobastim111COMBINEDruns.fa	Ctena_GCA_003094575.fa	81.581	546	1968
Clathrolucina_costata_Bastimentos_SYM_clacobastim111COMBINEDruns.fa	Ctena_spCRC_CahuitaEast_SYM_cteimcahuit015.fa	80.4448	816	1968
Clathrolucina_costata_Bastimentos_SYM_clacobastim111COMBINEDruns.fa	Ctena_spCRC_CahuitaEast_SYM1_cteimcahuit018.fa	80.4236	828	1968
Clathrolucina_costata_Bastimentos_SYM_clacobastim111COMBINEDruns.fa	Ctena_spCRC_CahuitaEast_SYM1_cteimcahuit020.fa	80.4219	806	1968
Clathrolucina_costata_Bastimentos_SYM_clacobastim111COMBINEDruns.fa	Ctena_spCRC_CahuitaEast_SYM_cteimcahuit007.fa	80.4094	813	1968
Clathrolucina_costata_Bastimentos_SYM_clacobastim111COMBINEDruns.fa	Ctena_GCA_003058545.fa	80.4072	779	1968
Clathrolucina_costata_Bastimentos_SYM_clacobastim111COMBINEDruns.fa	Ctena_spCRC_CahuitaEast_SYM_cteimcahuit024.fa	80.381	757	1968
Clathrolucina_costata_Bastimentos_SYM_clacobastim111COMBINEDruns.fa	Ctena_spCRC_CahuitaEast_SYM_cteimcahuit010.fa	80.3789	809	1968
Clathrolucina_costata_Bastimentos_SYM_clacobastim111COMBINEDruns.fa	Ctena_spCRC_CahuitaEast_SYM_cteimcahuit014.fa	80.3643	799	1968
Clathrolucina_costata_Bastimentos_SYM_clacobastim111COMBINEDruns.fa	Ctena_spCRC_CahuitaEast_SYM1_cteimcahuit017.fa	80.3601	798	1968
Clathrolucina_costata_Bastimentos_SYM_clacobastim111COMBINEDruns.fa	Ctena_GCA_003058495.fa	80.3459	811	1968
Clathrolucina_costata_Bastimentos_SYM_clacobastim111COMBINEDruns.fa	Ctena_spCRC_CahuitaEast_SYM_cteimcahuit019.fa	80.3408	826	1968
Clathrolucina_costata_Bastimentos_SYM_clacobastim111COMBINEDruns.fa	Ctena_GCA_003094535.fa	80.3394	764	1968
Clathrolucina_costata_Bastimentos_SYM_clacobastim111COMBINEDruns.fa	Ctena_GCA_003058485.fa	80.3233	815	1968
Clathrolucina_costata_Bastimentos_SYM_clacobastim111COMBINEDruns.fa	Ctena_GCA_003094475.fa	80.2964	686	1968
Clathrolucina_costata_Bastimentos_SYM_clacobastim111COMBINEDruns.fa	Ctena_spCRC_CahuitaEast_SYM_cteimcahuit023.fa	80.2951	808	1968
Clathrolucina_costata_Bastimentos_SYM_clacobastim111COMBINEDruns.fa	Ctena_spCRC_CahuitaEast_SYM_cteimcahuit011.fa	80.2886	624	1968
Clathrolucina_costata_Bastimentos_SYM_clacobastim111COMBINEDruns.fa	Ctena_spCRC_CahuitaEast_SYM_cteimcahuit008.fa	80.2789	793	1968
Clathrolucina_costata_Bastimentos_SYM_clacobastim111COMBINEDruns.fa	Ctena_GCA_003094495.fa	80.2475	734	1968
Clathrolucina_costata_Bastimentos_SYM_clacobastim111COMBINEDruns.fa	Ctena_spCRC_CahuitaEast_SYM_cteimcahuit022.fa	80.2468	770	1968
Clathrolucina_costata_Bastimentos_SYM_clacobastim111COMBINEDruns.fa	Clathrolucina_costata_BocasdelDrago_SYMTRANSOCEAN_clacodrago038.fa	79.8696	353	1968
Clathrolucina_costata_Bastimentos_SYM_clacobastim111COMBINEDruns.fa	Clathrolucina_costata_Bastimentos_SYMTRANSOCEAN_clacobastim108.fa	79.4169	333	1968
Clathrolucina_costata_Bastimentos_SYM_clacobastim111COMBINEDruns.fa	Clathrolucina_costata_Bastimentos_SYMTRANSOCEAN_clacobastim110.fa	79.0706	372	1968
Clathrolucina_costata_Bastimentos_SYM_clacobastim111COMBINEDruns.fa	Clathrolucina_costata_BocasdelToro_SYMTRANSOCEAN_clacobocaspm43run1.fa	78.1845	364	1968
Clathrolucina_costata_Bastimentos_SYM_clacobastim111COMBINEDruns.fa	Stewartia_GCA_003676145.fa	78.1621	350	1968
Clathrolucina_costata_Bastimentos_SYM_clacobastim111COMBINEDruns.fa	Loripes_clausus_Mozambique_SYMTRANSOCEAN_L191.fa	78.1531	348	1968
Clathrolucina_costata_Bastimentos_SYM_clacobastim111COMBINEDruns.fa	Clathrolucina_costata_Cristobal_SYMTRANSOCEAN_clacocristo010.fa	78.1136	356	1968
Clathrolucina_costata_Bastimentos_SYM_clacobastim111COMBINEDruns.fa	Callucina_winkworthi_Mauritius_SYMTRANSOCEAN_L082.fa	78.1036	313	1968
Clathrolucina_costata_Bastimentos_SYM_clacobastim111COMBINEDruns.fa	Stewartia_GCA_003676115.fa	78.0863	205	1968
Clathrolucina_costata_Bastimentos_SYM_clacobastim111COMBINEDruns.fa	Thiodiazotropha_endoloripes_GCA_001709035.fa	78.0727	327	1968
Clathrolucina_costata_Bastimentos_SYM_clacobastim111COMBINEDruns.fa	Loripes_orbiculatus_Tunisia_SYM_L173.fa	78.0689	324	1968
Clathrolucina_costata_Bastimentos_SYM_clacobastim111COMBINEDruns.fa	Loripes_orbiculatus_KsamilAlbania_SYM_KSA2.fa	78.0397	332	1968
Clathrolucina_costata_Bastimentos_SYM_clacobastim111COMBINEDruns.fa	Stewartia_GCA_003676105.fa	78.0365	345	1968
Clathrolucina_costata_Bastimentos_SYM_clacobastim111COMBINEDruns.fa	Stewartia_GCA_003676175.fa	78.0339	329	1968
Clathrolucina_costata_Bastimentos_SYM_clacobastim111COMBINEDruns.fa	Loripes_orbiculatus_Mauritania_SYMTRANSOCEAN_3502B.fa	78.0246	257	1968
Clathrolucina_costata_Bastimentos_SYM_clacobastim111COMBINEDruns.fa	Thiodiazotropha_endoloripes_GCA_001708955.fa	78.0204	331	1968
Clathrolucina_costata_Bastimentos_SYM_clacobastim111COMBINEDruns.fa	Thiodiazotropha_endoloripes_GCA_001708975.fa	78.0131	331	1968
Clathrolucina_costata_Bastimentos_SYM_clacobastim111COMBINEDruns.fa	Ctena_spCRC_CahuitaEast_SYMTRANSOCEAN_cteimcahuit009.fa	78.0038	339	1968
Clathrolucina_costata_Bastimentos_SYM_clacobastim111COMBINEDruns.fa	Clathrolucina_costata_CahuitaNorth_SYMTRANSOCEAN_clacocahuit002.fa	78.0016	375	1968
Clathrolucina_costata_Bastimentos_SYM_clacobastim111COMBINEDruns.fa	Loripes_clausus_Mozambique_SYMTRANSOCEAN_L193.fa	77.999	298	1968
Clathrolucina_costata_Bastimentos_SYM_clacobastim111COMBINEDruns.fa	Ctena_spCRC_CahuitaEast_SYMTRANSOCEAN_cteimcahuit008.fa	77.9875	348	1968
Clathrolucina_costata_Bastimentos_SYM_clacobastim111COMBINEDruns.fa	Thiodiazotropha_endoloripes_GCA_001708965.fa	77.9662	321	1968
Clathrolucina_costata_Bastimentos_SYM_clacobastim111COMBINEDruns.fa	Ctena_spCRC_CahuitaEast_SYMTRANSOCEAN_cteimcahuit007.fa	77.9643	343	1968
Clathrolucina_costata_Bastimentos_SYM_clacobastim111COMBINEDruns.fa	Rugalucina_munda_TinBayQL_SYMTRANSOCEAN_L046.fa	77.9607	336	1968
Clathrolucina_costata_Bastimentos_SYM_clacobastim111COMBINEDruns.fa	Loripes_orbiculatus_Piran_SYM_LPN.fa	77.9514	333	1968
Clathrolucina_costata_Bastimentos_SYM_clacobastim111COMBINEDruns.fa	Chavani_striata_OkinawaJapan_SYMTRANSOCEAN_L201.fa	77.9492	354	1968
Clathrolucina_costata_Bastimentos_SYM_clacobastim111COMBINEDruns.fa	Clathrolucina_costata_Jamaica_SYMTRANSOCEAN_clacojamaic003.fa	77.9382	358	1968
Clathrolucina_costata_Bastimentos_SYM_clacobastim111COMBINEDruns.fa	Thiodiazotropha_endoloripes_GCA_001708985.fa	77.9375	334	1968
Clathrolucina_costata_Bastimentos_SYM_clacobastim111COMBINEDruns.fa	Loripes_orbiculatus_Dorset_SYM_L175.fa	77.9342	331	1968
Clathrolucina_costata_Bastimentos_SYM_clacobastim111COMBINEDruns.fa	Ctena_spCRC_CahuitaEast_SYMTRANSOCEAN_cteimcahuit010.fa	77.9297	356	1968
Clathrolucina_costata_Bastimentos_SYM_clacobastim111COMBINEDruns.fa	Loripes_orbiculatus_Tunisia_SYM_L174.fa	77.9272	329	1968
Clathrolucina_costata_Bastimentos_SYM_clacobastim111COMBINEDruns.fa	Ctena_spCRC_CahuitaEast_SYMTRANSOCEAN_cteimcahuit014.fa	77.9203	352	1968
Clathrolucina_costata_Bastimentos_SYM_clacobastim111COMBINEDruns.fa	Loripes_orbiculatus_RapitaSpain_SYM_LRAP1.fa	77.8988	318	1968
Clathrolucina_costata_Bastimentos_SYM_clacobastim111COMBINEDruns.fa	Ctena_spCRC_CahuitaEast_SYMTRANSOCEAN_cteimcahuit023.fa	77.8977	289	1968
Clathrolucina_costata_Bastimentos_SYM_clacobastim111COMBINEDruns.fa	Loripes_orbiculatus_KsamilAlbania_SYM_KSA1.fa	77.8962	328	1968
Clathrolucina_costata_Bastimentos_SYM_clacobastim111COMBINEDruns.fa	Clathrolucina_costata_Cristobal_SYMTRANSOCEAN_clacocristo008.fa	77.8884	355	1968
Clathrolucina_costata_Bastimentos_SYM_clacobastim111COMBINEDruns.fa	Loripes_orbiculatus_RapitaSpain_SYM_LRAP3.fa	77.8708	326	1968
Clathrolucina_costata_Bastimentos_SYM_clacobastim111COMBINEDruns.fa	Ctena_spCRC_CahuitaEast_SYMTRANSOCEAN_cteimcahuit024.fa	77.8702	319	1968
Clathrolucina_costata_Bastimentos_SYM_clacobastim111COMBINEDruns.fa	Loripes_orbiculatus_montenegro_SYM_KOTO1.fa	77.8673	327	1968
Clathrolucina_costata_Bastimentos_SYM_clacobastim111COMBINEDruns.fa	Loripes_clausus_Mozambique_SYMTRANSOCEAN_L003.fa	77.8632	287	1968
Clathrolucina_costata_Bastimentos_SYM_clacobastim111COMBINEDruns.fa	Loripes_orbiculatus_RapitaSpain_SYM_LRAP2.fa	77.8603	321	1968
Clathrolucina_costata_Bastimentos_SYM_clacobastim111COMBINEDruns.fa	Pillucina_pacifica_LizardislandQL_SYMTRANSOCEAN_L205.fa	77.8432	355	1968
Clathrolucina_costata_Bastimentos_SYM_clacobastim111COMBINEDruns.fa	Loripes_clausus_Mozambique_SYMTRANSOCEAN_L192.fa	77.8406	310	1968
Clathrolucina_costata_Bastimentos_SYM_clacobastim111COMBINEDruns.fa	Ctena_spCRC_CahuitaEast_SYMTRANSOCEAN_cteimcahuit022.fa	77.8382	321	1968
Clathrolucina_costata_Bastimentos_SYM_clacobastim111COMBINEDruns.fa	Loripes_orbiculatus_Mauritania_SYMTRANSOCEAN_LLM.fa	77.834	329	1968
Clathrolucina_costata_Bastimentos_SYM_clacobastim111COMBINEDruns.fa	Ctena_spCRC_CahuitaEast_SYMTRANSOCEAN_cteimcahuit019.fa	77.8235	343	1968
Clathrolucina_costata_Bastimentos_SYM_clacobastim111COMBINEDruns.fa	Loripes_orbiculatus_montenegro_SYM_KOTO3.fa	77.8052	278	1968
Clathrolucina_costata_Bastimentos_SYM_clacobastim111COMBINEDruns.fa	Ctena_spCRC_CahuitaEast_SYMTRANSOCEAN_cteimcahuit021.fa	77.8023	298	1968
Clathrolucina_costata_Bastimentos_SYM_clacobastim111COMBINEDruns.fa	Clathrolucina_costata_Bastimentos_SYMTRANSOCEAN_clacobastim111COMBINEDruns.fa	77.7646	354	1968
Clathrolucina_costata_Bastimentos_SYM_clacobastim111COMBINEDruns.fa	Clathrolucina_costata_PuntaPuebla_SYMTRANSOCEAN_clacopuebla005.fa	77.7566	251	1968
Clathrolucina_costata_Bastimentos_SYM_clacobastim112COMBINEDruns.fa	Clathrolucina_costata_Bastimentos_SYM_clacobastim112COMBINEDruns.fa	100	1498	1504
Clathrolucina_costata_Bastimentos_SYM_clacobastim112COMBINEDruns.fa	Clathrolucina_costata_STRI_SYM_clacostrist077.fa	99.9383	1429	1504
Clathrolucina_costata_Bastimentos_SYM_clacobastim112COMBINEDruns.fa	Clathrolucina_costata_BocasdelToro_SYM_clacobocaspm45run1.fa	99.9379	1413	1504
Clathrolucina_costata_Bastimentos_SYM_clacobastim112COMBINEDruns.fa	Clathrolucina_costata_PuntaPuebla_SYM_clacopuebla001run1.fa	99.9337	1372	1504
Clathrolucina_costata_Bastimentos_SYM_clacobastim112COMBINEDruns.fa	Clathrolucina_costata_Bastimentos_SYM_clacobastim109.fa	99.9303	1436	1504
Clathrolucina_costata_Bastimentos_SYM_clacobastim112COMBINEDruns.fa	Clathrolucina_costata_Carenero_SYM_clacocarene032.fa	99.9256	1394	1504
Clathrolucina_costata_Bastimentos_SYM_clacobastim112COMBINEDruns.fa	Clathrolucina_costata_BocasdelDrago_SYM_clacobdrago048.fa	99.9242	1383	1504
Clathrolucina_costata_Bastimentos_SYM_clacobastim112COMBINEDruns.fa	Clathrolucina_costata_PuntaPuebla_SYM_clacopuebla006.fa	99.9166	1369	1504
Clathrolucina_costata_Bastimentos_SYM_clacobastim112COMBINEDruns.fa	Clathrolucina_costata_Carenero_SYM_clacocarene030COMBINEDruns.fa	99.9162	1407	1504
Clathrolucina_costata_Bastimentos_SYM_clacobastim112COMBINEDruns.fa	Clathrolucina_costata_IslaSolarte_SYM_clacosolart025.fa	99.9154	1406	1504
Clathrolucina_costata_Bastimentos_SYM_clacobastim112COMBINEDruns.fa	Clathrolucina_costata_IslaSolarte_SYM_clacosolart024.fa	99.9153	1382	1504
Clathrolucina_costata_Bastimentos_SYM_clacobastim112COMBINEDruns.fa	Clathrolucina_costata_PuntaPuebla_SYM_clacopuebla004.fa	99.9144	1385	1504
Clathrolucina_costata_Bastimentos_SYM_clacobastim112COMBINEDruns.fa	Clathrolucina_costata_IslaSolarte_SYM_clacosolart026.fa	99.9101	1415	1504
Clathrolucina_costata_Bastimentos_SYM_clacobastim112COMBINEDruns.fa	Clathrolucina_costata_STRI_SYM_clacostrist076.fa	99.908	1381	1504
Clathrolucina_costata_Bastimentos_SYM_clacobastim112COMBINEDruns.fa	Clathrolucina_costata_BocasdelDrago_SYM_clacodrago047.fa	99.906	1369	1504
Clathrolucina_costata_Bastimentos_SYM_clacobastim112COMBINEDruns.fa	Clathrolucina_costata_IslaSolarte_SYM_clacosolart022.fa	99.8835	1409	1504
Clathrolucina_costata_Bastimentos_SYM_clacobastim112COMBINEDruns.fa	Clathrolucina_costata_Bastimentos_SYM_clacobastim107.fa	99.8782	1399	1504
Clathrolucina_costata_Bastimentos_SYM_clacobastim112COMBINEDruns.fa	Clathrolucina_costata_Cristobal_SYM_clacocristo020.fa	99.8722	1386	1504
Clathrolucina_costata_Bastimentos_SYM_clacobastim112COMBINEDruns.fa	Clathrolucina_costata_Cristobal_SYM_clacocristo019.fa	99.8659	1360	1504
Clathrolucina_costata_Bastimentos_SYM_clacobastim112COMBINEDruns.fa	Clathrolucina_costata_Cristobal_SYM_clacocristo007.fa	99.8656	1406	1504
Clathrolucina_costata_Bastimentos_SYM_clacobastim112COMBINEDruns.fa	Clathrolucina_costata_STRI_SYM_clacostrist064.fa	99.8612	1409	1504
Clathrolucina_costata_Bastimentos_SYM_clacobastim112COMBINEDruns.fa	Clathrolucina_costata_Cristobal_SYM_clacocristo016.fa	99.861	1419	1504
Clathrolucina_costata_Bastimentos_SYM_clacobastim112COMBINEDruns.fa	Clathrolucina_costata_Carenero_SYM_clacocarene027.fa	99.86	1394	1504
Clathrolucina_costata_Bastimentos_SYM_clacobastim112COMBINEDruns.fa	Clathrolucina_costata_BocasdelDrago_SYM_clacobdrago045.fa	99.8533	1362	1504
Clathrolucina_costata_Bastimentos_SYM_clacobastim112COMBINEDruns.fa	Clathrolucina_costata_STRI_SYM_clacostrist079.fa	99.8414	1402	1504
Clathrolucina_costata_Bastimentos_SYM_clacobastim112COMBINEDruns.fa	Clathrolucina_costata_BocasdelToro_SYM_clacobocaspm43run1.fa	99.8394	1382	1504
Clathrolucina_costata_Bastimentos_SYM_clacobastim112COMBINEDruns.fa	Clathrolucina_costata_Cristobal_SYM_clacocristo008.fa	99.8385	1419	1504
Clathrolucina_costata_Bastimentos_SYM_clacobastim112COMBINEDruns.fa	Clathrolucina_costata_Cristobal_SYM_clacocristo018.fa	99.8366	1395	1504
Clathrolucina_costata_Bastimentos_SYM_clacobastim112COMBINEDruns.fa	Clathrolucina_costata_STRI_SYM_clacostrist055.fa	99.8361	1390	1504
Clathrolucina_costata_Bastimentos_SYM_clacobastim112COMBINEDruns.fa	Clathrolucina_costata_PuntaPuebla_SYM_clacopuebla005.fa	99.7933	1380	1504
Clathrolucina_costata_Bastimentos_SYM_clacobastim112COMBINEDruns.fa	Clathrolucina_costata_BocasdelDrago_SYM_clacodrago038.fa	99.7324	1353	1504
Clathrolucina_costata_Bastimentos_SYM_clacobastim112COMBINEDruns.fa	Clathrolucina_costata_CahuitaNorth_SYM_clacocahuit001.fa	99.1697	1373	1504
Clathrolucina_costata_Bastimentos_SYM_clacobastim112COMBINEDruns.fa	Ctena_spCRC_CahuitaEast_SYM2_cteimcahuit017.fa	99.1385	1374	1504
Clathrolucina_costata_Bastimentos_SYM_clacobastim112COMBINEDruns.fa	Ctena_spCRC_CahuitaEast_SYM_cteimcahuit009.fa	99.0799	1373	1504
Clathrolucina_costata_Bastimentos_SYM_clacobastim112COMBINEDruns.fa	Clathrolucina_costata_CahuitaNorth_SYM_clacocahuit004.fa	99.0421	1195	1504
Clathrolucina_costata_Bastimentos_SYM_clacobastim112COMBINEDruns.fa	Clathrolucina_costata_Jamaica_SYM_clacojamaic002.fa	98.8552	1165	1504
Clathrolucina_costata_Bastimentos_SYM_clacobastim112COMBINEDruns.fa	Clathrolucina_costata_Carenero_SYM_unknocarene035.fa	98.7861	1315	1504
Clathrolucina_costata_Bastimentos_SYM_clacobastim112COMBINEDruns.fa	Anodontia_alba_STRI_SYM_2PP4.fa	98.7854	1225	1504
Clathrolucina_costata_Bastimentos_SYM_clacobastim112COMBINEDruns.fa	Clathrolucina_costata_Bastimentos_SYM_clacobastim108.fa	98.7533	1284	1504
Clathrolucina_costata_Bastimentos_SYM_clacobastim112COMBINEDruns.fa	Clathrolucina_costata_Bastimentos_SYM_clacobastim111COMBINEDruns.fa	98.7096	1298	1504
Clathrolucina_costata_Bastimentos_SYM_clacobastim112COMBINEDruns.fa	Clathrolucina_costata_CahuitaNorth_SYM_clacocahuit003.fa	98.6602	1296	1504
Clathrolucina_costata_Bastimentos_SYM_clacobastim112COMBINEDruns.fa	Clathrolucina_costata_Jamaica_SYM_clacojamaic001.fa	98.656	1336	1504
Clathrolucina_costata_Bastimentos_SYM_clacobastim112COMBINEDruns.fa	Clathrolucina_costata_Bastimentos_SYM_clacobastim110.fa	98.599	1172	1504
Clathrolucina_costata_Bastimentos_SYM_clacobastim112COMBINEDruns.fa	Divalinga_quadrisulcata_Jamaica_SYM_divaljamaic004.fa	98.5275	1352	1504
Clathrolucina_costata_Bastimentos_SYM_clacobastim112COMBINEDruns.fa	Ctena_orbiculata_KeyLargo_SYM_cteorfloridm16.fa	98.5094	1326	1504
Clathrolucina_costata_Bastimentos_SYM_clacobastim112COMBINEDruns.fa	Clathrolucina_costata_StMartin_SYM1_clacostmartm61COMBINEDruns.fa	98.5049	1353	1504
Clathrolucina_costata_Bastimentos_SYM_clacobastim112COMBINEDruns.fa	Thiodiazotropha_endolucinida_GCA_001715975.fa	98.4641	1336	1504
Clathrolucina_costata_Bastimentos_SYM_clacobastim112COMBINEDruns.fa	Clathrolucina_costata_Jamaica_SYM_clacojamaic005.fa	98.4387	1247	1504
Clathrolucina_costata_Bastimentos_SYM_clacobastim112COMBINEDruns.fa	Divalinga_sp_FtPierceFL_SYM_divqufloridm28.fa	95.001	1088	1504
Clathrolucina_costata_Bastimentos_SYM_clacobastim112COMBINEDruns.fa	Anodontia_alba_BocasdelToro_SYM_3PP.fa	94.6951	1227	1504
Clathrolucina_costata_Bastimentos_SYM_clacobastim112COMBINEDruns.fa	Ctena_GCA_003058525.fa	94.6238	1276	1504
Clathrolucina_costata_Bastimentos_SYM_clacobastim112COMBINEDruns.fa	Ctena_GCA_003058535.fa	94.2261	877	1504
Clathrolucina_costata_Bastimentos_SYM_clacobastim112COMBINEDruns.fa	Divalinga_weberi_STRI_SYM_DIVAS.fa	93.8089	1135	1504
Clathrolucina_costata_Bastimentos_SYM_clacobastim112COMBINEDruns.fa	Ctena_GCA_003094555.fa	81.874	863	1504
Clathrolucina_costata_Bastimentos_SYM_clacobastim112COMBINEDruns.fa	Ctena_orbiculata_KeyLargo_SYM_cteorfloridm14.fa	81.843	944	1504
Clathrolucina_costata_Bastimentos_SYM_clacobastim112COMBINEDruns.fa	Ctena_orbiculata_KeyLargo_SYM1_cteorfloridm18.fa	81.827	957	1504
Clathrolucina_costata_Bastimentos_SYM_clacobastim112COMBINEDruns.fa	Ctena_GCA_003094515.fa	81.8222	802	1504
Clathrolucina_costata_Bastimentos_SYM_clacobastim112COMBINEDruns.fa	Ctena_GCA_003094575.fa	81.718	552	1504
Clathrolucina_costata_Bastimentos_SYM_clacobastim112COMBINEDruns.fa	Ctena_spCRC_CahuitaEast_SYM_cteimcahuit015.fa	80.5425	818	1504
Clathrolucina_costata_Bastimentos_SYM_clacobastim112COMBINEDruns.fa	Ctena_spCRC_CahuitaEast_SYM_cteimcahuit010.fa	80.5302	812	1504
Clathrolucina_costata_Bastimentos_SYM_clacobastim112COMBINEDruns.fa	Ctena_spCRC_CahuitaEast_SYM_cteimcahuit007.fa	80.5041	804	1504
Clathrolucina_costata_Bastimentos_SYM_clacobastim112COMBINEDruns.fa	Ctena_GCA_003094475.fa	80.5021	671	1504
Clathrolucina_costata_Bastimentos_SYM_clacobastim112COMBINEDruns.fa	Ctena_spCRC_CahuitaEast_SYM1_cteimcahuit018.fa	80.4601	838	1504
Clathrolucina_costata_Bastimentos_SYM_clacobastim112COMBINEDruns.fa	Ctena_GCA_003058485.fa	80.4561	816	1504
Clathrolucina_costata_Bastimentos_SYM_clacobastim112COMBINEDruns.fa	Ctena_spCRC_CahuitaEast_SYM1_cteimcahuit020.fa	80.4482	827	1504
Clathrolucina_costata_Bastimentos_SYM_clacobastim112COMBINEDruns.fa	Ctena_GCA_003094535.fa	80.4382	774	1504
Clathrolucina_costata_Bastimentos_SYM_clacobastim112COMBINEDruns.fa	Ctena_spCRC_CahuitaEast_SYM_cteimcahuit011.fa	80.4372	615	1504
Clathrolucina_costata_Bastimentos_SYM_clacobastim112COMBINEDruns.fa	Ctena_GCA_003058495.fa	80.431	803	1504
Clathrolucina_costata_Bastimentos_SYM_clacobastim112COMBINEDruns.fa	Ctena_GCA_003058545.fa	80.429	766	1504
Clathrolucina_costata_Bastimentos_SYM_clacobastim112COMBINEDruns.fa	Ctena_spCRC_CahuitaEast_SYM_cteimcahuit019.fa	80.4185	838	1504
Clathrolucina_costata_Bastimentos_SYM_clacobastim112COMBINEDruns.fa	Ctena_spCRC_CahuitaEast_SYM1_cteimcahuit017.fa	80.3756	808	1504
Clathrolucina_costata_Bastimentos_SYM_clacobastim112COMBINEDruns.fa	Ctena_spCRC_CahuitaEast_SYM_cteimcahuit023.fa	80.3547	818	1504
Clathrolucina_costata_Bastimentos_SYM_clacobastim112COMBINEDruns.fa	Ctena_spCRC_CahuitaEast_SYM_cteimcahuit014.fa	80.3547	807	1504
Clathrolucina_costata_Bastimentos_SYM_clacobastim112COMBINEDruns.fa	Ctena_spCRC_CahuitaEast_SYM_cteimcahuit008.fa	80.3522	793	1504
Clathrolucina_costata_Bastimentos_SYM_clacobastim112COMBINEDruns.fa	Ctena_spCRC_CahuitaEast_SYM_cteimcahuit022.fa	80.3027	772	1504
Clathrolucina_costata_Bastimentos_SYM_clacobastim112COMBINEDruns.fa	Ctena_spCRC_CahuitaEast_SYM_cteimcahuit024.fa	80.2805	783	1504
Clathrolucina_costata_Bastimentos_SYM_clacobastim112COMBINEDruns.fa	Ctena_GCA_003094495.fa	80.2574	748	1504
Clathrolucina_costata_Bastimentos_SYM_clacobastim112COMBINEDruns.fa	Clathrolucina_costata_BocasdelDrago_SYMTRANSOCEAN_clacodrago038.fa	78.5876	364	1504
Clathrolucina_costata_Bastimentos_SYM_clacobastim112COMBINEDruns.fa	Clathrolucina_costata_Bastimentos_SYMTRANSOCEAN_clacobastim108.fa	78.5496	323	1504
Clathrolucina_costata_Bastimentos_SYM_clacobastim112COMBINEDruns.fa	Clathrolucina_costata_Bastimentos_SYMTRANSOCEAN_clacobastim110.fa	78.3365	363	1504
Clathrolucina_costata_Bastimentos_SYM_clacobastim112COMBINEDruns.fa	Rugalucina_munda_TinBayQL_SYMTRANSOCEAN_L046.fa	77.9796	339	1504
Clathrolucina_costata_Bastimentos_SYM_clacobastim112COMBINEDruns.fa	Loripes_orbiculatus_Piran_SYM_LPN.fa	77.9667	336	1504
Clathrolucina_costata_Bastimentos_SYM_clacobastim112COMBINEDruns.fa	Loripes_orbiculatus_Tunisia_SYM_L173.fa	77.9581	320	1504
Clathrolucina_costata_Bastimentos_SYM_clacobastim112COMBINEDruns.fa	Thiodiazotropha_endoloripes_GCA_001709035.fa	77.9546	330	1504
Clathrolucina_costata_Bastimentos_SYM_clacobastim112COMBINEDruns.fa	Loripes_orbiculatus_montenegro_SYM_KOTO1.fa	77.9433	325	1504
Clathrolucina_costata_Bastimentos_SYM_clacobastim112COMBINEDruns.fa	Loripes_orbiculatus_KsamilAlbania_SYM_KSA2.fa	77.9339	335	1504
Clathrolucina_costata_Bastimentos_SYM_clacobastim112COMBINEDruns.fa	Stewartia_GCA_003676175.fa	77.9215	332	1504
Clathrolucina_costata_Bastimentos_SYM_clacobastim112COMBINEDruns.fa	Loripes_clausus_Mozambique_SYMTRANSOCEAN_L191.fa	77.9166	360	1504
Clathrolucina_costata_Bastimentos_SYM_clacobastim112COMBINEDruns.fa	Clathrolucina_costata_CahuitaNorth_SYMTRANSOCEAN_clacocahuit002.fa	77.9144	376	1504
Clathrolucina_costata_Bastimentos_SYM_clacobastim112COMBINEDruns.fa	Stewartia_GCA_003676105.fa	77.9081	351	1504
Clathrolucina_costata_Bastimentos_SYM_clacobastim112COMBINEDruns.fa	Ctena_orbiculata_KeyLargo_SYMTRANSOCEAN_cteorfloridm17.fa	77.9043	336	1504
Clathrolucina_costata_Bastimentos_SYM_clacobastim112COMBINEDruns.fa	Loripes_orbiculatus_Mauritania_SYMTRANSOCEAN_3502B.fa	77.8943	259	1504
Clathrolucina_costata_Bastimentos_SYM_clacobastim112COMBINEDruns.fa	Ctena_spCRC_CahuitaEast_SYMTRANSOCEAN_cteimcahuit023.fa	77.8929	297	1504
Clathrolucina_costata_Bastimentos_SYM_clacobastim112COMBINEDruns.fa	Loripes_orbiculatus_Dorset_SYM_L175.fa	77.8876	332	1504
Clathrolucina_costata_Bastimentos_SYM_clacobastim112COMBINEDruns.fa	Clathrolucina_costata_Cristobal_SYMTRANSOCEAN_clacocristo007.fa	77.8871	351	1504
Clathrolucina_costata_Bastimentos_SYM_clacobastim112COMBINEDruns.fa	Loripes_orbiculatus_KsamilAlbania_SYM_KSA1.fa	77.881	326	1504
Clathrolucina_costata_Bastimentos_SYM_clacobastim112COMBINEDruns.fa	Loripes_orbiculatus_Mauritania_SYMTRANSOCEAN_3503D.fa	77.8774	323	1504
Clathrolucina_costata_Bastimentos_SYM_clacobastim112COMBINEDruns.fa	Loripes_orbiculatus_Mauritania_SYMTRANSOCEAN_3503E.fa	77.8719	345	1504
Clathrolucina_costata_Bastimentos_SYM_clacobastim112COMBINEDruns.fa	Loripes_orbiculatus_RapitaSpain_SYM_LRAP2.fa	77.8617	323	1504
Clathrolucina_costata_Bastimentos_SYM_clacobastim112COMBINEDruns.fa	Clathrolucina_costata_Jamaica_SYMTRANSOCEAN_clacojamaic003.fa	77.8592	356	1504
Clathrolucina_costata_Bastimentos_SYM_clacobastim112COMBINEDruns.fa	Thiodiazotropha_endoloripes_GCA_001708975.fa	77.8485	327	1504
Clathrolucina_costata_Bastimentos_SYM_clacobastim112COMBINEDruns.fa	Thiodiazotropha_endoloripes_GCA_001708985.fa	77.8466	337	1504
Clathrolucina_costata_Bastimentos_SYM_clacobastim112COMBINEDruns.fa	Loripes_orbiculatus_RapitaSpain_SYM_LRAP1.fa	77.845	324	1504
Clathrolucina_costata_Bastimentos_SYM_clacobastim112COMBINEDruns.fa	Loripes_orbiculatus_RapitaSpain_SYM_LRAP3.fa	77.845	329	1504
Clathrolucina_costata_Bastimentos_SYM_clacobastim112COMBINEDruns.fa	Clathrolucina_costata_BocasdelToro_SYMTRANSOCEAN_clacobocaspm43run1.fa	77.8409	357	1504
Clathrolucina_costata_Bastimentos_SYM_clacobastim112COMBINEDruns.fa	Thiodiazotropha_endoloripes_GCA_001708965.fa	77.8293	333	1504
Clathrolucina_costata_Bastimentos_SYM_clacobastim112COMBINEDruns.fa	Ctena_spCRC_CahuitaEast_SYMTRANSOCEAN_cteimcahuit009.fa	77.8204	347	1504
Clathrolucina_costata_Bastimentos_SYM_clacobastim112COMBINEDruns.fa	Loripes_orbiculatus_Piran_SYM_LLP1.fa	77.8074	340	1504
Clathrolucina_costata_Bastimentos_SYM_clacobastim112COMBINEDruns.fa	Clathrolucina_costata_Cristobal_SYMTRANSOCEAN_clacocristo008.fa	77.7983	356	1504
Clathrolucina_costata_Bastimentos_SYM_clacobastim112COMBINEDruns.fa	Ctena_spCRC_CahuitaEast_SYMTRANSOCEAN_cteimcahuit007.fa	77.7977	348	1504
Clathrolucina_costata_Bastimentos_SYM_clacobastim112COMBINEDruns.fa	Thiodiazotropha_endoloripes_GCA_001708955.fa	77.796	333	1504
Clathrolucina_costata_Bastimentos_SYM_clacobastim112COMBINEDruns.fa	Pillucina_pacifica_LizardislandQL_SYMTRANSOCEAN_L205.fa	77.793	352	1504
Clathrolucina_costata_Bastimentos_SYM_clacobastim112COMBINEDruns.fa	Loripes_orbiculatus_montenegro_SYM_KOTO3.fa	77.7877	277	1504
Clathrolucina_costata_Bastimentos_SYM_clacobastim112COMBINEDruns.fa	Ctena_spCRC_CahuitaEast_SYMTRANSOCEAN_cteimcahuit008.fa	77.772	357	1504
Clathrolucina_costata_Bastimentos_SYM_clacobastim112COMBINEDruns.fa	Callucina_winkworthi_Mauritius_SYMTRANSOCEAN_L082.fa	77.7597	318	1504
Clathrolucina_costata_Bastimentos_SYM_clacobastim112COMBINEDruns.fa	Clathrolucina_costata_Cristobal_SYMTRANSOCEAN_clacocristo010.fa	77.7593	352	1504
Clathrolucina_costata_Bastimentos_SYM_clacobastim112COMBINEDruns.fa	Stewartia_GCA_003676145.fa	77.7587	369	1504
Clathrolucina_costata_Bastimentos_SYM_clacobastim112COMBINEDruns.fa	Clathrolucina_costata_Bastimentos_SYMTRANSOCEAN_clacobastim111COMBINEDruns.fa	77.7557	356	1504
Clathrolucina_costata_Bastimentos_SYM_clacobastim112COMBINEDruns.fa	Ctena_spCRC_CahuitaEast_SYMTRANSOCEAN_cteimcahuit014.fa	77.7518	360	1504
Clathrolucina_costata_Bastimentos_SYM_clacobastim112COMBINEDruns.fa	Stewartia_GCA_003676115.fa	77.7512	217	1504
Clathrolucina_costata_Bastimentos_SYM_clacobastim112COMBINEDruns.fa	Ctena_spCRC_CahuitaEast_SYMTRANSOCEAN_cteimcahuit010.fa	77.7468	365	1504
Clathrolucina_costata_Bastimentos_SYM_clacobastim112COMBINEDruns.fa	Loripes_orbiculatus_Tunisia_SYM_L174.fa	77.738	325	1504
Clathrolucina_costata_Bastimentos_SYM_clacobastim112COMBINEDruns.fa	Loripes_clausus_Mozambique_SYMTRANSOCEAN_L192.fa	77.7173	313	1504
Clathrolucina_costata_Bastimentos_SYM_clacobastim112COMBINEDruns.fa	Chavani_striata_OkinawaJapan_SYMTRANSOCEAN_L201.fa	77.7067	351	1504
Clathrolucina_costata_Bastimentos_SYM_clacobastim112COMBINEDruns.fa	Ctena_spCRC_CahuitaEast_SYMTRANSOCEAN_cteimcahuit024.fa	77.7048	326	1504
Clathrolucina_costata_Bastimentos_SYM_clacobastim112COMBINEDruns.fa	Loripes_clausus_Mozambique_SYMTRANSOCEAN_L193.fa	77.702	315	1504
Clathrolucina_costata_Bastimentos_SYM_clacobastim112COMBINEDruns.fa	Loripes_orbiculatus_Mauritania_SYMTRANSOCEAN_LLM.fa	77.6847	343	1504
Clathrolucina_costata_Bastimentos_SYM_clacobastim112COMBINEDruns.fa	Ctena_spCRC_CahuitaEast_SYMTRANSOCEAN_cteimcahuit019.fa	77.6587	358	1504
Clathrolucina_costata_Bastimentos_SYM_clacobastim112COMBINEDruns.fa	Loripes_clausus_Mozambique_SYMTRANSOCEAN_L003.fa	77.6455	289	1504
Clathrolucina_costata_Bastimentos_SYM_clacobastim112COMBINEDruns.fa	Loripes_orbiculatus_FetoviaItaly_SYM2_ELBAC10.fa	77.6271	300	1504
Clathrolucina_costata_Bastimentos_SYM_clacobastim112COMBINEDruns.fa	Ctena_spCRC_CahuitaEast_SYMTRANSOCEAN_cteimcahuit021.fa	77.6187	312	1504
Clathrolucina_costata_Bastimentos_SYM_clacobastim112COMBINEDruns.fa	Clathrolucina_costata_PuntaPuebla_SYMTRANSOCEAN_clacopuebla005.fa	77.6055	261	1504
Clathrolucina_costata_Bastimentos_SYM_clacobastim112COMBINEDruns.fa	Ctena_spCRC_CahuitaEast_SYMTRANSOCEAN_cteimcahuit022.fa	77.5946	328	1504
Clathrolucina_costata_Bastimentos_SYM_clacobastim112COMBINEDruns.fa	Loripes_orbiculatus_FetoviaItaly_SYM1_ELBAC10.fa	77.5559	339	1504
Clathrolucina_costata_Bastimentos_SYM_clacobastim112COMBINEDruns.fa	Stewartia_GCA_003676095.fa	77.2348	105	1504
Clathrolucina_costata_Bastimentos_SYMTRANSOCEAN_clacobastim108.fa	Clathrolucina_costata_Bastimentos_SYMTRANSOCEAN_clacobastim108.fa	100	1276	1298
Clathrolucina_costata_Bastimentos_SYMTRANSOCEAN_clacobastim108.fa	Clathrolucina_costata_Bastimentos_SYMTRANSOCEAN_clacobastim110.fa	99.3788	1223	1298
Clathrolucina_costata_Bastimentos_SYMTRANSOCEAN_clacobastim108.fa	Clathrolucina_costata_Bastimentos_SYMTRANSOCEAN_clacobastim111COMBINEDruns.fa	99.2727	1208	1298
Clathrolucina_costata_Bastimentos_SYMTRANSOCEAN_clacobastim108.fa	Ctena_spCRC_CahuitaEast_SYMTRANSOCEAN_cteimcahuit023.fa	98.984	947	1298
Clathrolucina_costata_Bastimentos_SYMTRANSOCEAN_clacobastim108.fa	Clathrolucina_costata_Jamaica_SYMTRANSOCEAN_clacojamaic003.fa	98.8964	1196	1298
Clathrolucina_costata_Bastimentos_SYMTRANSOCEAN_clacobastim108.fa	Clathrolucina_costata_Cristobal_SYMTRANSOCEAN_clacocristo010.fa	98.5906	1181	1298
Clathrolucina_costata_Bastimentos_SYMTRANSOCEAN_clacobastim108.fa	Clathrolucina_costata_BocasdelToro_SYMTRANSOCEAN_clacobocaspm43run1.fa	98.4799	1181	1298
Clathrolucina_costata_Bastimentos_SYMTRANSOCEAN_clacobastim108.fa	Clathrolucina_costata_Cristobal_SYMTRANSOCEAN_clacocristo007.fa	98.4695	1182	1298
Clathrolucina_costata_Bastimentos_SYMTRANSOCEAN_clacobastim108.fa	Clathrolucina_costata_STMARTIN_SYMTRANSOCEAN_clacostmartm61COMBINEDruns.fa	97.9005	730	1298
Clathrolucina_costata_Bastimentos_SYMTRANSOCEAN_clacobastim108.fa	Clathrolucina_costata_IslaSolarte_SYMTRANSOCEAN_clacosolart025.fa	97.6334	524	1298
Clathrolucina_costata_Bastimentos_SYMTRANSOCEAN_clacobastim108.fa	Clathrolucina_costata_Carenero_SYMTRANSOCEAN_unknocarene035.fa	97.3502	925	1298
Clathrolucina_costata_Bastimentos_SYMTRANSOCEAN_clacobastim108.fa	Ctena_spCRC_CahuitaEast_SYMTRANSOCEAN_cteimcahuit007.fa	97.2051	1080	1298
Clathrolucina_costata_Bastimentos_SYMTRANSOCEAN_clacobastim108.fa	Ctena_spCRC_CahuitaEast_SYMTRANSOCEAN_cteimcahuit010.fa	97.162	1172	1298
Clathrolucina_costata_Bastimentos_SYMTRANSOCEAN_clacobastim108.fa	Ctena_spCRC_CahuitaEast_SYMTRANSOCEAN_cteimcahuit021.fa	97.1168	945	1298
Clathrolucina_costata_Bastimentos_SYMTRANSOCEAN_clacobastim108.fa	Ctena_spCRC_CahuitaEast_SYMTRANSOCEAN_cteimcahuit009.fa	97.0966	1086	1298
Clathrolucina_costata_Bastimentos_SYMTRANSOCEAN_clacobastim108.fa	Stewartia_GCA_003676185.fa	97.0898	564	1298
Clathrolucina_costata_Bastimentos_SYMTRANSOCEAN_clacobastim108.fa	Ctena_spCRC_CahuitaEast_SYMTRANSOCEAN_cteimcahuit008.fa	97.0755	1137	1298
Clathrolucina_costata_Bastimentos_SYMTRANSOCEAN_clacobastim108.fa	Clathrolucina_costata_CahuitaNorth_SYMTRANSOCEAN_clacocahuit002.fa	97.0744	1184	1298
Clathrolucina_costata_Bastimentos_SYMTRANSOCEAN_clacobastim108.fa	Clathrolucina_costata_Cristobal_SYMTRANSOCEAN_clacocristo008.fa	97.058	1118	1298
Clathrolucina_costata_Bastimentos_SYMTRANSOCEAN_clacobastim108.fa	Loripes_clausus_Mozambique_SYMTRANSOCEAN_L192.fa	97.047	921	1298
Clathrolucina_costata_Bastimentos_SYMTRANSOCEAN_clacobastim108.fa	Ctena_spCRC_CahuitaEast_SYMTRANSOCEAN_cteimcahuit024.fa	97.0325	1012	1298
Clathrolucina_costata_Bastimentos_SYMTRANSOCEAN_clacobastim108.fa	Ctena_spCRC_CahuitaEast_SYMTRANSOCEAN_cteimcahuit019.fa	97.0142	1086	1298
Clathrolucina_costata_Bastimentos_SYMTRANSOCEAN_clacobastim108.fa	Ctena_spCRC_CahuitaEast_SYMTRANSOCEAN_cteimcahuit022.fa	96.9845	1035	1298
Clathrolucina_costata_Bastimentos_SYMTRANSOCEAN_clacobastim108.fa	Ctena_spCRC_CahuitaEast_SYMTRANSOCEAN_cteimcahuit014.fa	96.935	1156	1298
Clathrolucina_costata_Bastimentos_SYMTRANSOCEAN_clacobastim108.fa	Loripes_clausus_Mozambique_SYMTRANSOCEAN_L003.fa	96.9158	874	1298
Clathrolucina_costata_Bastimentos_SYMTRANSOCEAN_clacobastim108.fa	Loripes_clausus_Mozambique_SYMTRANSOCEAN_L191.fa	96.8895	1182	1298
Clathrolucina_costata_Bastimentos_SYMTRANSOCEAN_clacobastim108.fa	Stewartia_GCA_003676105.fa	96.8745	1140	1298
Clathrolucina_costata_Bastimentos_SYMTRANSOCEAN_clacobastim108.fa	Stewartia_GCA_003676145.fa	96.862	1151	1298
Clathrolucina_costata_Bastimentos_SYMTRANSOCEAN_clacobastim108.fa	Loripes_orbiculatus_Mauritania_SYMTRANSOCEAN_3503E.fa	96.8603	1066	1298
Clathrolucina_costata_Bastimentos_SYMTRANSOCEAN_clacobastim108.fa	Loripes_orbiculatus_Mauritania_SYMTRANSOCEAN_LLM.fa	96.8556	1089	1298
Clathrolucina_costata_Bastimentos_SYMTRANSOCEAN_clacobastim108.fa	Stewartia_GCA_003676175.fa	96.8411	1047	1298
Clathrolucina_costata_Bastimentos_SYMTRANSOCEAN_clacobastim108.fa	Pillucina_pacifica_LizardislandQL_SYMTRANSOCEAN_L205.fa	96.8384	1137	1298
Clathrolucina_costata_Bastimentos_SYMTRANSOCEAN_clacobastim108.fa	Chavani_striata_OkinawaJapan_SYMTRANSOCEAN_L201.fa	96.7906	1124	1298
Clathrolucina_costata_Bastimentos_SYMTRANSOCEAN_clacobastim108.fa	Loripes_orbiculatus_Mauritania_SYMTRANSOCEAN_3503D.fa	96.7844	1044	1298
Clathrolucina_costata_Bastimentos_SYMTRANSOCEAN_clacobastim108.fa	Clathrolucina_costata_BocasdelDrago_SYMTRANSOCEAN_clacodrago038.fa	96.7833	1016	1298
Clathrolucina_costata_Bastimentos_SYMTRANSOCEAN_clacobastim108.fa	Loripes_clausus_Mozambique_SYMTRANSOCEAN_L193.fa	96.7698	957	1298
Clathrolucina_costata_Bastimentos_SYMTRANSOCEAN_clacobastim108.fa	Clathrolucina_costata_PuntaPuebla_SYMTRANSOCEAN_clacopuebla005.fa	96.6899	736	1298
Clathrolucina_costata_Bastimentos_SYMTRANSOCEAN_clacobastim108.fa	Clathrolucina_costata_IslaSolarte_SYMTRANSOCEAN_clacosolart023.fa	96.6432	225	1298
Clathrolucina_costata_Bastimentos_SYMTRANSOCEAN_clacobastim108.fa	Ctena_orbiculata_KeyLargo_SYMTRANSOCEAN_cteorfloridm17.fa	96.6076	1057	1298
Clathrolucina_costata_Bastimentos_SYMTRANSOCEAN_clacobastim108.fa	Callucina_winkworthi_Mauritius_SYMTRANSOCEAN_L082.fa	96.5524	1017	1298
Clathrolucina_costata_Bastimentos_SYMTRANSOCEAN_clacobastim108.fa	Ctena_spCRC_CahuitaEast_SYMTRANSOCEAN_cteimcahuit015.fa	96.4051	845	1298
Clathrolucina_costata_Bastimentos_SYMTRANSOCEAN_clacobastim108.fa	Loripes_orbiculatus_Mauritania_SYMTRANSOCEAN_3502B.fa	96.3699	831	1298
Clathrolucina_costata_Bastimentos_SYMTRANSOCEAN_clacobastim108.fa	Stewartia_GCA_003676095.fa	96.1283	295	1298
Clathrolucina_costata_Bastimentos_SYMTRANSOCEAN_clacobastim108.fa	Clathrolucina_costata_STRI_SYMTRANSOCEAN_clacostrist064.fa	96.0965	533	1298
Clathrolucina_costata_Bastimentos_SYMTRANSOCEAN_clacobastim108.fa	Clathrolucina_costata_STRI_SYMTRANSOCEAN_clacostrist055.fa	96.082	668	1298
Clathrolucina_costata_Bastimentos_SYMTRANSOCEAN_clacobastim108.fa	Stewartia_GCA_003676115.fa	95.9091	606	1298
Clathrolucina_costata_Bastimentos_SYMTRANSOCEAN_clacobastim108.fa	Rugalucina_munda_TinBayQL_SYMTRANSOCEAN_L046.fa	94.6064	1128	1298
Clathrolucina_costata_Bastimentos_SYMTRANSOCEAN_clacobastim108.fa	Ctena_orbiculata_KeyLargo_SYM2_cteorfloridm18.fa	92.7795	731	1298
Clathrolucina_costata_Bastimentos_SYMTRANSOCEAN_clacobastim108.fa	Loripes_orbiculatus_Piran_SYM_LPN.fa	89.4502	1087	1298
Clathrolucina_costata_Bastimentos_SYMTRANSOCEAN_clacobastim108.fa	Thiodiazotropha_endoloripes_GCA_001709035.fa	89.4474	1086	1298
Clathrolucina_costata_Bastimentos_SYMTRANSOCEAN_clacobastim108.fa	Loripes_orbiculatus_KsamilAlbania_SYM_KSA2.fa	89.4277	1107	1298
Clathrolucina_costata_Bastimentos_SYMTRANSOCEAN_clacobastim108.fa	Loripes_orbiculatus_RapitaSpain_SYM_LRAP1.fa	89.4238	1076	1298
Clathrolucina_costata_Bastimentos_SYMTRANSOCEAN_clacobastim108.fa	Loripes_orbiculatus_RapitaSpain_SYM_LRAP3.fa	89.4139	1092	1298
Clathrolucina_costata_Bastimentos_SYMTRANSOCEAN_clacobastim108.fa	Loripes_orbiculatus_RapitaSpain_SYM_LRAP2.fa	89.4116	1079	1298
Clathrolucina_costata_Bastimentos_SYMTRANSOCEAN_clacobastim108.fa	Loripes_orbiculatus_Piran_SYM_LLP1.fa	89.4102	1074	1298
Clathrolucina_costata_Bastimentos_SYMTRANSOCEAN_clacobastim108.fa	Loripes_orbiculatus_Dorset_SYM_L175.fa	89.3968	1065	1298
Clathrolucina_costata_Bastimentos_SYMTRANSOCEAN_clacobastim108.fa	Loripes_orbiculatus_KsamilAlbania_SYM_KSA1.fa	89.3943	1090	1298
Clathrolucina_costata_Bastimentos_SYMTRANSOCEAN_clacobastim108.fa	Thiodiazotropha_endoloripes_GCA_001708955.fa	89.3765	1103	1298
Clathrolucina_costata_Bastimentos_SYMTRANSOCEAN_clacobastim108.fa	Loripes_orbiculatus_montenegro_SYM_KOTO1.fa	89.3703	1087	1298
Clathrolucina_costata_Bastimentos_SYMTRANSOCEAN_clacobastim108.fa	Thiodiazotropha_endoloripes_GCA_001708985.fa	89.3693	1118	1298
Clathrolucina_costata_Bastimentos_SYMTRANSOCEAN_clacobastim108.fa	Thiodiazotropha_endoloripes_GCA_001708965.fa	89.3475	1114	1298
Clathrolucina_costata_Bastimentos_SYMTRANSOCEAN_clacobastim108.fa	Loripes_orbiculatus_Tunisia_SYM_L174.fa	89.3454	1098	1298
Clathrolucina_costata_Bastimentos_SYMTRANSOCEAN_clacobastim108.fa	Loripes_orbiculatus_Tunisia_SYM_L173.fa	89.3374	1114	1298
Clathrolucina_costata_Bastimentos_SYMTRANSOCEAN_clacobastim108.fa	Loripes_orbiculatus_montenegro_SYM_KOTO3.fa	89.3177	954	1298
Clathrolucina_costata_Bastimentos_SYMTRANSOCEAN_clacobastim108.fa	Loripes_orbiculatus_FetoviaItaly_SYM1_ELBAC10.fa	89.3166	1050	1298
Clathrolucina_costata_Bastimentos_SYMTRANSOCEAN_clacobastim108.fa	Thiodiazotropha_endoloripes_GCA_001708975.fa	89.308	1099	1298
Clathrolucina_costata_Bastimentos_SYMTRANSOCEAN_clacobastim108.fa	Loripes_orbiculatus_FetoviaItaly_SYM2_ELBAC10.fa	89.1887	1028	1298
Clathrolucina_costata_Bastimentos_SYMTRANSOCEAN_clacobastim108.fa	Loripes_orbiculatus_montenegro_SYM_KOTO2.fa	88.5993	763	1298
Clathrolucina_costata_Bastimentos_SYMTRANSOCEAN_clacobastim108.fa	Clathrolucina_costata_Carenero_SYM_unknocarene035.fa	80.9138	386	1298
Clathrolucina_costata_Bastimentos_SYMTRANSOCEAN_clacobastim108.fa	Clathrolucina_costata_StMartin_SYM1_clacostmartm61COMBINEDruns.fa	79.4584	335	1298
Clathrolucina_costata_Bastimentos_SYMTRANSOCEAN_clacobastim108.fa	Clathrolucina_costata_Bastimentos_SYM_clacobastim111COMBINEDruns.fa	79.2633	346	1298
Clathrolucina_costata_Bastimentos_SYMTRANSOCEAN_clacobastim108.fa	Clathrolucina_costata_STRI_SYM_clacostrist055.fa	78.8396	333	1298
Clathrolucina_costata_Bastimentos_SYMTRANSOCEAN_clacobastim108.fa	Clathrolucina_costata_BocasdelDrago_SYM_clacobdrago045.fa	78.7247	323	1298
Clathrolucina_costata_Bastimentos_SYMTRANSOCEAN_clacobastim108.fa	Clathrolucina_costata_Cristobal_SYM_clacocristo008.fa	78.7139	329	1298
Clathrolucina_costata_Bastimentos_SYMTRANSOCEAN_clacobastim108.fa	Clathrolucina_costata_Bastimentos_SYM_clacobastim109.fa	78.7075	328	1298
Clathrolucina_costata_Bastimentos_SYMTRANSOCEAN_clacobastim108.fa	Clathrolucina_costata_Cristobal_SYM_clacocristo016.fa	78.6763	333	1298
Clathrolucina_costata_Bastimentos_SYMTRANSOCEAN_clacobastim108.fa	Clathrolucina_costata_Bastimentos_SYM_clacobastim112COMBINEDruns.fa	78.5672	323	1298
Clathrolucina_costata_Bastimentos_SYMTRANSOCEAN_clacobastim108.fa	Clathrolucina_costata_Carenero_SYM_clacocarene027.fa	78.5075	331	1298
Clathrolucina_costata_Bastimentos_SYMTRANSOCEAN_clacobastim108.fa	Clathrolucina_costata_PuntaPuebla_SYM_clacopuebla004.fa	78.4485	329	1298
Clathrolucina_costata_Bastimentos_SYMTRANSOCEAN_clacobastim108.fa	Divalinga_quadrisulcata_Jamaica_SYM_divaljamaic004.fa	78.224	318	1298
Clathrolucina_costata_Bastimentos_SYMTRANSOCEAN_clacobastim108.fa	Clathrolucina_costata_Bastimentos_SYM_clacobastim110.fa	78.209	325	1298
Clathrolucina_costata_Bastimentos_SYMTRANSOCEAN_clacobastim108.fa	Clathrolucina_costata_Carenero_SYM_clacocarene032.fa	78.2086	312	1298
Clathrolucina_costata_Bastimentos_SYMTRANSOCEAN_clacobastim108.fa	Ctena_spCRC_CahuitaEast_SYM_cteimcahuit019.fa	78.1729	378	1298
Clathrolucina_costata_Bastimentos_SYMTRANSOCEAN_clacobastim108.fa	Thiodiazotropha_endolucinida_GCA_001715975.fa	78.1667	316	1298
Clathrolucina_costata_Bastimentos_SYMTRANSOCEAN_clacobastim108.fa	Ctena_spCRC_CahuitaEast_SYM1_cteimcahuit020.fa	78.113	382	1298
Clathrolucina_costata_Bastimentos_SYMTRANSOCEAN_clacobastim108.fa	Ctena_spCRC_CahuitaEast_SYM_cteimcahuit007.fa	78.0877	386	1298
Clathrolucina_costata_Bastimentos_SYMTRANSOCEAN_clacobastim108.fa	Ctena_spCRC_CahuitaEast_SYM_cteimcahuit015.fa	78.0784	393	1298
Clathrolucina_costata_Bastimentos_SYMTRANSOCEAN_clacobastim108.fa	Clathrolucina_costata_BocasdelToro_SYM_clacobocaspm43run1.fa	78.0781	320	1298
Clathrolucina_costata_Bastimentos_SYMTRANSOCEAN_clacobastim108.fa	Ctena_spCRC_CahuitaEast_SYM1_cteimcahuit018.fa	78.062	393	1298
Clathrolucina_costata_Bastimentos_SYMTRANSOCEAN_clacobastim108.fa	Clathrolucina_costata_PuntaPuebla_SYM_clacopuebla005.fa	78.0582	324	1298
Clathrolucina_costata_Bastimentos_SYMTRANSOCEAN_clacobastim108.fa	Ctena_GCA_003058485.fa	78.052	379	1298
Clathrolucina_costata_Bastimentos_SYMTRANSOCEAN_clacobastim108.fa	Clathrolucina_costata_Cristobal_SYM_clacocristo007.fa	78.0514	329	1298
Clathrolucina_costata_Bastimentos_SYMTRANSOCEAN_clacobastim108.fa	Clathrolucina_costata_BocasdelDrago_SYM_clacodrago038.fa	78.0463	328	1298
Clathrolucina_costata_Bastimentos_SYMTRANSOCEAN_clacobastim108.fa	Ctena_spCRC_CahuitaEast_SYM_cteimcahuit022.fa	78.0348	350	1298
Clathrolucina_costata_Bastimentos_SYMTRANSOCEAN_clacobastim108.fa	Clathrolucina_costata_Bastimentos_SYM_clacobastim107.fa	78.0333	318	1298
Clathrolucina_costata_Bastimentos_SYMTRANSOCEAN_clacobastim108.fa	Ctena_GCA_003058545.fa	78.0327	335	1298
Clathrolucina_costata_Bastimentos_SYMTRANSOCEAN_clacobastim108.fa	Clathrolucina_costata_PuntaPuebla_SYM_clacopuebla001run1.fa	78.024	313	1298
Clathrolucina_costata_Bastimentos_SYMTRANSOCEAN_clacobastim108.fa	Ctena_spCRC_CahuitaEast_SYM_cteimcahuit014.fa	78.0225	381	1298
Clathrolucina_costata_Bastimentos_SYMTRANSOCEAN_clacobastim108.fa	Clathrolucina_costata_Jamaica_SYM_clacojamaic001.fa	78.0173	313	1298
Clathrolucina_costata_Bastimentos_SYMTRANSOCEAN_clacobastim108.fa	Ctena_orbiculata_KeyLargo_SYM_cteorfloridm16.fa	78.0135	318	1298
Clathrolucina_costata_Bastimentos_SYMTRANSOCEAN_clacobastim108.fa	Ctena_spCRC_CahuitaEast_SYM_cteimcahuit024.fa	78.0129	376	1298
Clathrolucina_costata_Bastimentos_SYMTRANSOCEAN_clacobastim108.fa	Ctena_spCRC_CahuitaEast_SYM_cteimcahuit010.fa	78.0086	389	1298
Clathrolucina_costata_Bastimentos_SYMTRANSOCEAN_clacobastim108.fa	Ctena_GCA_003094475.fa	78.0041	311	1298
Clathrolucina_costata_Bastimentos_SYMTRANSOCEAN_clacobastim108.fa	Clathrolucina_costata_CahuitaNorth_SYM_clacocahuit003.fa	78.0035	345	1298
Clathrolucina_costata_Bastimentos_SYMTRANSOCEAN_clacobastim108.fa	Ctena_spCRC_CahuitaEast_SYM_cteimcahuit008.fa	78.0005	369	1298
Clathrolucina_costata_Bastimentos_SYMTRANSOCEAN_clacobastim108.fa	Clathrolucina_costata_PuntaPuebla_SYM_clacopuebla006.fa	77.9882	323	1298
Clathrolucina_costata_Bastimentos_SYMTRANSOCEAN_clacobastim108.fa	Ctena_GCA_003094535.fa	77.9712	329	1298
Clathrolucina_costata_Bastimentos_SYMTRANSOCEAN_clacobastim108.fa	Ctena_spCRC_CahuitaEast_SYM1_cteimcahuit017.fa	77.9699	373	1298
Clathrolucina_costata_Bastimentos_SYMTRANSOCEAN_clacobastim108.fa	Ctena_GCA_003058495.fa	77.9658	385	1298
Clathrolucina_costata_Bastimentos_SYMTRANSOCEAN_clacobastim108.fa	Ctena_spCRC_CahuitaEast_SYM_cteimcahuit023.fa	77.9509	385	1298
Clathrolucina_costata_Bastimentos_SYMTRANSOCEAN_clacobastim108.fa	Ctena_orbiculata_KeyLargo_SYM_cteorfloridm14.fa	77.9477	369	1298
Clathrolucina_costata_Bastimentos_SYMTRANSOCEAN_clacobastim108.fa	Ctena_orbiculata_KeyLargo_SYM1_cteorfloridm18.fa	77.9372	370	1298
Clathrolucina_costata_Bastimentos_SYMTRANSOCEAN_clacobastim108.fa	Clathrolucina_costata_Jamaica_SYM_clacojamaic005.fa	77.9246	317	1298
Clathrolucina_costata_Bastimentos_SYMTRANSOCEAN_clacobastim108.fa	Clathrolucina_costata_Carenero_SYM_clacocarene030COMBINEDruns.fa	77.9221	315	1298
Clathrolucina_costata_Bastimentos_SYMTRANSOCEAN_clacobastim108.fa	Clathrolucina_costata_STRI_SYM_clacostrist077.fa	77.9154	328	1298
Clathrolucina_costata_Bastimentos_SYMTRANSOCEAN_clacobastim108.fa	Clathrolucina_costata_IslaSolarte_SYM_clacosolart025.fa	77.9029	324	1298
Clathrolucina_costata_Bastimentos_SYMTRANSOCEAN_clacobastim108.fa	Clathrolucina_costata_BocasdelToro_SYM_clacobocaspm45run1.fa	77.9024	315	1298
Clathrolucina_costata_Bastimentos_SYMTRANSOCEAN_clacobastim108.fa	Ctena_GCA_003094515.fa	77.8997	311	1298
Clathrolucina_costata_Bastimentos_SYMTRANSOCEAN_clacobastim108.fa	Ctena_GCA_003094495.fa	77.8995	317	1298
Clathrolucina_costata_Bastimentos_SYMTRANSOCEAN_clacobastim108.fa	Ctena_spCRC_CahuitaEast_SYM2_cteimcahuit017.fa	77.8991	314	1298
Clathrolucina_costata_Bastimentos_SYMTRANSOCEAN_clacobastim108.fa	Clathrolucina_costata_STRI_SYM_clacostrist076.fa	77.8981	318	1298
Clathrolucina_costata_Bastimentos_SYMTRANSOCEAN_clacobastim108.fa	Clathrolucina_costata_CahuitaNorth_SYM_clacocahuit001.fa	77.8915	312	1298
Clathrolucina_costata_Bastimentos_SYMTRANSOCEAN_clacobastim108.fa	Clathrolucina_costata_STRI_SYM_clacostrist064.fa	77.8888	328	1298
Clathrolucina_costata_Bastimentos_SYMTRANSOCEAN_clacobastim108.fa	Clathrolucina_costata_IslaSolarte_SYM_clacosolart026.fa	77.8851	320	1298
Clathrolucina_costata_Bastimentos_SYMTRANSOCEAN_clacobastim108.fa	Ctena_spCRC_CahuitaEast_SYM_cteimcahuit011.fa	77.8833	309	1298
Clathrolucina_costata_Bastimentos_SYMTRANSOCEAN_clacobastim108.fa	Clathrolucina_costata_Cristobal_SYM_clacocristo020.fa	77.8816	314	1298
Clathrolucina_costata_Bastimentos_SYMTRANSOCEAN_clacobastim108.fa	Clathrolucina_costata_Cristobal_SYM_clacocristo019.fa	77.8692	315	1298
Clathrolucina_costata_Bastimentos_SYMTRANSOCEAN_clacobastim108.fa	Clathrolucina_costata_IslaSolarte_SYM_clacosolart022.fa	77.865	320	1298
Clathrolucina_costata_Bastimentos_SYMTRANSOCEAN_clacobastim108.fa	Ctena_GCA_003094555.fa	77.8604	344	1298
Clathrolucina_costata_Bastimentos_SYMTRANSOCEAN_clacobastim108.fa	Clathrolucina_costata_IslaSolarte_SYM_clacosolart024.fa	77.8574	314	1298
Clathrolucina_costata_Bastimentos_SYMTRANSOCEAN_clacobastim108.fa	Clathrolucina_costata_BocasdelDrago_SYM_clacobdrago048.fa	77.8536	320	1298
Clathrolucina_costata_Bastimentos_SYMTRANSOCEAN_clacobastim108.fa	Clathrolucina_costata_BocasdelDrago_SYM_clacodrago047.fa	77.8277	321	1298
Clathrolucina_costata_Bastimentos_SYMTRANSOCEAN_clacobastim108.fa	Clathrolucina_costata_Cristobal_SYM_clacocristo018.fa	77.8265	316	1298
Clathrolucina_costata_Bastimentos_SYMTRANSOCEAN_clacobastim108.fa	Anodontia_alba_STRI_SYM_2PP4.fa	77.8149	313	1298
Clathrolucina_costata_Bastimentos_SYMTRANSOCEAN_clacobastim108.fa	Clathrolucina_costata_STRI_SYM_clacostrist079.fa	77.812	323	1298
Clathrolucina_costata_Bastimentos_SYMTRANSOCEAN_clacobastim108.fa	Clathrolucina_costata_CahuitaNorth_SYM_clacocahuit004.fa	77.7982	306	1298
Clathrolucina_costata_Bastimentos_SYMTRANSOCEAN_clacobastim108.fa	Clathrolucina_costata_Bastimentos_SYM_clacobastim108.fa	77.788	321	1298
Clathrolucina_costata_Bastimentos_SYMTRANSOCEAN_clacobastim108.fa	Divalinga_weberi_STRI_SYM_DIVAS.fa	77.7716	291	1298
Clathrolucina_costata_Bastimentos_SYMTRANSOCEAN_clacobastim108.fa	Anodontia_alba_BocasdelToro_SYM_3PP.fa	77.6815	309	1298
Clathrolucina_costata_Bastimentos_SYMTRANSOCEAN_clacobastim108.fa	Ctena_GCA_003058525.fa	77.6278	321	1298
Clathrolucina_costata_Bastimentos_SYMTRANSOCEAN_clacobastim108.fa	Divalinga_sp_FtPierceFL_SYM_divqufloridm28.fa	77.5472	290	1298
Clathrolucina_costata_Bastimentos_SYMTRANSOCEAN_clacobastim108.fa	Ctena_GCA_003058535.fa	77.4932	267	1298
Clathrolucina_costata_Bastimentos_SYMTRANSOCEAN_clacobastim110.fa	Clathrolucina_costata_Bastimentos_SYMTRANSOCEAN_clacobastim110.fa	100	1588	1594
Clathrolucina_costata_Bastimentos_SYMTRANSOCEAN_clacobastim110.fa	Clathrolucina_costata_Bastimentos_SYMTRANSOCEAN_clacobastim108.fa	99.1114	1214	1594
Clathrolucina_costata_Bastimentos_SYMTRANSOCEAN_clacobastim110.fa	Clathrolucina_costata_Bastimentos_SYMTRANSOCEAN_clacobastim111COMBINEDruns.fa	99.0677	1454	1594
Clathrolucina_costata_Bastimentos_SYMTRANSOCEAN_clacobastim110.fa	Ctena_spCRC_CahuitaEast_SYMTRANSOCEAN_cteimcahuit023.fa	98.7892	1074	1594
Clathrolucina_costata_Bastimentos_SYMTRANSOCEAN_clacobastim110.fa	Clathrolucina_costata_Jamaica_SYMTRANSOCEAN_clacojamaic003.fa	98.6258	1436	1594
Clathrolucina_costata_Bastimentos_SYMTRANSOCEAN_clacobastim110.fa	Clathrolucina_costata_BocasdelToro_SYMTRANSOCEAN_clacobocaspm43run1.fa	98.4082	1412	1594
Clathrolucina_costata_Bastimentos_SYMTRANSOCEAN_clacobastim110.fa	Clathrolucina_costata_Cristobal_SYMTRANSOCEAN_clacocristo010.fa	98.4059	1410	1594
Clathrolucina_costata_Bastimentos_SYMTRANSOCEAN_clacobastim110.fa	Clathrolucina_costata_Cristobal_SYMTRANSOCEAN_clacocristo007.fa	98.3761	1416	1594
Clathrolucina_costata_Bastimentos_SYMTRANSOCEAN_clacobastim110.fa	Clathrolucina_costata_IslaSolarte_SYMTRANSOCEAN_clacosolart025.fa	98.1847	569	1594
Clathrolucina_costata_Bastimentos_SYMTRANSOCEAN_clacobastim110.fa	Clathrolucina_costata_STMARTIN_SYMTRANSOCEAN_clacostmartm61COMBINEDruns.fa	98.0477	830	1594
Clathrolucina_costata_Bastimentos_SYMTRANSOCEAN_clacobastim110.fa	Clathrolucina_costata_Carenero_SYMTRANSOCEAN_unknocarene035.fa	97.5629	1023	1594
Clathrolucina_costata_Bastimentos_SYMTRANSOCEAN_clacobastim110.fa	Stewartia_GCA_003676185.fa	97.3916	604	1594
Clathrolucina_costata_Bastimentos_SYMTRANSOCEAN_clacobastim110.fa	Ctena_spCRC_CahuitaEast_SYMTRANSOCEAN_cteimcahuit021.fa	97.1768	1056	1594
Clathrolucina_costata_Bastimentos_SYMTRANSOCEAN_clacobastim110.fa	Ctena_spCRC_CahuitaEast_SYMTRANSOCEAN_cteimcahuit007.fa	97.1623	1244	1594
Clathrolucina_costata_Bastimentos_SYMTRANSOCEAN_clacobastim110.fa	Ctena_spCRC_CahuitaEast_SYMTRANSOCEAN_cteimcahuit024.fa	97.1555	1166	1594
Clathrolucina_costata_Bastimentos_SYMTRANSOCEAN_clacobastim110.fa	Ctena_spCRC_CahuitaEast_SYMTRANSOCEAN_cteimcahuit010.fa	97.1156	1393	1594
Clathrolucina_costata_Bastimentos_SYMTRANSOCEAN_clacobastim110.fa	Clathrolucina_costata_IslaSolarte_SYMTRANSOCEAN_clacosolart023.fa	97.0503	236	1594
Clathrolucina_costata_Bastimentos_SYMTRANSOCEAN_clacobastim110.fa	Loripes_clausus_Mozambique_SYMTRANSOCEAN_L192.fa	97.0356	1065	1594
Clathrolucina_costata_Bastimentos_SYMTRANSOCEAN_clacobastim110.fa	Ctena_spCRC_CahuitaEast_SYMTRANSOCEAN_cteimcahuit009.fa	96.9928	1254	1594
Clathrolucina_costata_Bastimentos_SYMTRANSOCEAN_clacobastim110.fa	Ctena_spCRC_CahuitaEast_SYMTRANSOCEAN_cteimcahuit022.fa	96.9821	1188	1594
Clathrolucina_costata_Bastimentos_SYMTRANSOCEAN_clacobastim110.fa	Ctena_spCRC_CahuitaEast_SYMTRANSOCEAN_cteimcahuit008.fa	96.9497	1335	1594
Clathrolucina_costata_Bastimentos_SYMTRANSOCEAN_clacobastim110.fa	Clathrolucina_costata_Cristobal_SYMTRANSOCEAN_clacocristo008.fa	96.9279	1311	1594
Clathrolucina_costata_Bastimentos_SYMTRANSOCEAN_clacobastim110.fa	Ctena_spCRC_CahuitaEast_SYMTRANSOCEAN_cteimcahuit019.fa	96.9155	1276	1594
Clathrolucina_costata_Bastimentos_SYMTRANSOCEAN_clacobastim110.fa	Loripes_clausus_Mozambique_SYMTRANSOCEAN_L003.fa	96.909	994	1594
Clathrolucina_costata_Bastimentos_SYMTRANSOCEAN_clacobastim110.fa	Clathrolucina_costata_CahuitaNorth_SYMTRANSOCEAN_clacocahuit002.fa	96.8823	1411	1594
Clathrolucina_costata_Bastimentos_SYMTRANSOCEAN_clacobastim110.fa	Loripes_clausus_Mozambique_SYMTRANSOCEAN_L193.fa	96.852	1079	1594
Clathrolucina_costata_Bastimentos_SYMTRANSOCEAN_clacobastim110.fa	Ctena_spCRC_CahuitaEast_SYMTRANSOCEAN_cteimcahuit014.fa	96.8447	1363	1594
Clathrolucina_costata_Bastimentos_SYMTRANSOCEAN_clacobastim110.fa	Loripes_orbiculatus_Mauritania_SYMTRANSOCEAN_LLM.fa	96.7871	1267	1594
Clathrolucina_costata_Bastimentos_SYMTRANSOCEAN_clacobastim110.fa	Loripes_clausus_Mozambique_SYMTRANSOCEAN_L191.fa	96.7838	1408	1594
Clathrolucina_costata_Bastimentos_SYMTRANSOCEAN_clacobastim110.fa	Loripes_orbiculatus_Mauritania_SYMTRANSOCEAN_3503E.fa	96.7662	1250	1594
Clathrolucina_costata_Bastimentos_SYMTRANSOCEAN_clacobastim110.fa	Clathrolucina_costata_PuntaPuebla_SYMTRANSOCEAN_clacopuebla005.fa	96.7526	815	1594
Clathrolucina_costata_Bastimentos_SYMTRANSOCEAN_clacobastim110.fa	Loripes_orbiculatus_Mauritania_SYMTRANSOCEAN_3503D.fa	96.7371	1204	1594
Clathrolucina_costata_Bastimentos_SYMTRANSOCEAN_clacobastim110.fa	Stewartia_GCA_003676175.fa	96.7294	1212	1594
Clathrolucina_costata_Bastimentos_SYMTRANSOCEAN_clacobastim110.fa	Stewartia_GCA_003676105.fa	96.7288	1351	1594
Clathrolucina_costata_Bastimentos_SYMTRANSOCEAN_clacobastim110.fa	Stewartia_GCA_003676145.fa	96.6915	1368	1594
Clathrolucina_costata_Bastimentos_SYMTRANSOCEAN_clacobastim110.fa	Clathrolucina_costata_BocasdelDrago_SYMTRANSOCEAN_clacodrago038.fa	96.6685	1144	1594
Clathrolucina_costata_Bastimentos_SYMTRANSOCEAN_clacobastim110.fa	Pillucina_pacifica_LizardislandQL_SYMTRANSOCEAN_L205.fa	96.6352	1350	1594
Clathrolucina_costata_Bastimentos_SYMTRANSOCEAN_clacobastim110.fa	Chavani_striata_OkinawaJapan_SYMTRANSOCEAN_L201.fa	96.6294	1336	1594
Clathrolucina_costata_Bastimentos_SYMTRANSOCEAN_clacobastim110.fa	Ctena_spCRC_CahuitaEast_SYMTRANSOCEAN_cteimcahuit015.fa	96.5731	939	1594
Clathrolucina_costata_Bastimentos_SYMTRANSOCEAN_clacobastim110.fa	Clathrolucina_costata_STRI_SYMTRANSOCEAN_clacostrist055.fa	96.5606	734	1594
Clathrolucina_costata_Bastimentos_SYMTRANSOCEAN_clacobastim110.fa	Stewartia_GCA_003676095.fa	96.4996	309	1594
Clathrolucina_costata_Bastimentos_SYMTRANSOCEAN_clacobastim110.fa	Stewartia_GCA_003676115.fa	96.4933	652	1594
Clathrolucina_costata_Bastimentos_SYMTRANSOCEAN_clacobastim110.fa	Loripes_orbiculatus_Mauritania_SYMTRANSOCEAN_3502B.fa	96.4804	950	1594
Clathrolucina_costata_Bastimentos_SYMTRANSOCEAN_clacobastim110.fa	Clathrolucina_costata_STRI_SYMTRANSOCEAN_clacostrist064.fa	96.4394	585	1594
Clathrolucina_costata_Bastimentos_SYMTRANSOCEAN_clacobastim110.fa	Callucina_winkworthi_Mauritius_SYMTRANSOCEAN_L082.fa	96.3695	1175	1594
Clathrolucina_costata_Bastimentos_SYMTRANSOCEAN_clacobastim110.fa	Ctena_orbiculata_KeyLargo_SYMTRANSOCEAN_cteorfloridm17.fa	96.2911	1246	1594
Clathrolucina_costata_Bastimentos_SYMTRANSOCEAN_clacobastim110.fa	Rugalucina_munda_TinBayQL_SYMTRANSOCEAN_L046.fa	94.4028	1334	1594
Clathrolucina_costata_Bastimentos_SYMTRANSOCEAN_clacobastim110.fa	Ctena_orbiculata_KeyLargo_SYM2_cteorfloridm18.fa	92.8759	805	1594
Clathrolucina_costata_Bastimentos_SYMTRANSOCEAN_clacobastim110.fa	Loripes_orbiculatus_KsamilAlbania_SYM_KSA2.fa	89.2574	1295	1594
Clathrolucina_costata_Bastimentos_SYMTRANSOCEAN_clacobastim110.fa	Loripes_orbiculatus_RapitaSpain_SYM_LRAP1.fa	89.2467	1259	1594
Clathrolucina_costata_Bastimentos_SYMTRANSOCEAN_clacobastim110.fa	Thiodiazotropha_endoloripes_GCA_001708955.fa	89.2211	1315	1594
Clathrolucina_costata_Bastimentos_SYMTRANSOCEAN_clacobastim110.fa	Loripes_orbiculatus_Dorset_SYM_L175.fa	89.2201	1253	1594
Clathrolucina_costata_Bastimentos_SYMTRANSOCEAN_clacobastim110.fa	Loripes_orbiculatus_RapitaSpain_SYM_LRAP2.fa	89.2194	1262	1594
Clathrolucina_costata_Bastimentos_SYMTRANSOCEAN_clacobastim110.fa	Thiodiazotropha_endoloripes_GCA_001709035.fa	89.2175	1285	1594
Clathrolucina_costata_Bastimentos_SYMTRANSOCEAN_clacobastim110.fa	Thiodiazotropha_endoloripes_GCA_001708965.fa	89.2021	1305	1594
Clathrolucina_costata_Bastimentos_SYMTRANSOCEAN_clacobastim110.fa	Loripes_orbiculatus_KsamilAlbania_SYM_KSA1.fa	89.1979	1263	1594
Clathrolucina_costata_Bastimentos_SYMTRANSOCEAN_clacobastim110.fa	Loripes_orbiculatus_montenegro_SYM_KOTO1.fa	89.1921	1275	1594
Clathrolucina_costata_Bastimentos_SYMTRANSOCEAN_clacobastim110.fa	Loripes_orbiculatus_Tunisia_SYM_L173.fa	89.1912	1296	1594
Clathrolucina_costata_Bastimentos_SYMTRANSOCEAN_clacobastim110.fa	Loripes_orbiculatus_Piran_SYM_LLP1.fa	89.1812	1257	1594
Clathrolucina_costata_Bastimentos_SYMTRANSOCEAN_clacobastim110.fa	Thiodiazotropha_endoloripes_GCA_001708985.fa	89.1747	1312	1594
Clathrolucina_costata_Bastimentos_SYMTRANSOCEAN_clacobastim110.fa	Loripes_orbiculatus_FetoviaItaly_SYM1_ELBAC10.fa	89.1647	1223	1594
Clathrolucina_costata_Bastimentos_SYMTRANSOCEAN_clacobastim110.fa	Loripes_orbiculatus_RapitaSpain_SYM_LRAP3.fa	89.1603	1285	1594
Clathrolucina_costata_Bastimentos_SYMTRANSOCEAN_clacobastim110.fa	Thiodiazotropha_endoloripes_GCA_001708975.fa	89.1562	1301	1594
Clathrolucina_costata_Bastimentos_SYMTRANSOCEAN_clacobastim110.fa	Loripes_orbiculatus_Piran_SYM_LPN.fa	89.1478	1295	1594
Clathrolucina_costata_Bastimentos_SYMTRANSOCEAN_clacobastim110.fa	Loripes_orbiculatus_Tunisia_SYM_L174.fa	89.1338	1303	1594
Clathrolucina_costata_Bastimentos_SYMTRANSOCEAN_clacobastim110.fa	Loripes_orbiculatus_montenegro_SYM_KOTO3.fa	89.1294	1108	1594
Clathrolucina_costata_Bastimentos_SYMTRANSOCEAN_clacobastim110.fa	Loripes_orbiculatus_FetoviaItaly_SYM2_ELBAC10.fa	89.059	1191	1594
Clathrolucina_costata_Bastimentos_SYMTRANSOCEAN_clacobastim110.fa	Loripes_orbiculatus_montenegro_SYM_KOTO2.fa	88.4107	857	1594
Clathrolucina_costata_Bastimentos_SYMTRANSOCEAN_clacobastim110.fa	Clathrolucina_costata_Carenero_SYM_unknocarene035.fa	81.4995	449	1594
Clathrolucina_costata_Bastimentos_SYMTRANSOCEAN_clacobastim110.fa	Clathrolucina_costata_StMartin_SYM1_clacostmartm61COMBINEDruns.fa	79.2544	386	1594
Clathrolucina_costata_Bastimentos_SYMTRANSOCEAN_clacobastim110.fa	Clathrolucina_costata_Bastimentos_SYM_clacobastim111COMBINEDruns.fa	79.1156	376	1594
Clathrolucina_costata_Bastimentos_SYMTRANSOCEAN_clacobastim110.fa	Clathrolucina_costata_Carenero_SYM_clacocarene027.fa	78.543	367	1594
Clathrolucina_costata_Bastimentos_SYMTRANSOCEAN_clacobastim110.fa	Clathrolucina_costata_BocasdelDrago_SYM_clacobdrago045.fa	78.4903	365	1594
Clathrolucina_costata_Bastimentos_SYMTRANSOCEAN_clacobastim110.fa	Clathrolucina_costata_Bastimentos_SYM_clacobastim112COMBINEDruns.fa	78.4587	359	1594
Clathrolucina_costata_Bastimentos_SYMTRANSOCEAN_clacobastim110.fa	Clathrolucina_costata_BocasdelToro_SYM_clacobocaspm43run1.fa	78.3089	361	1594
Clathrolucina_costata_Bastimentos_SYMTRANSOCEAN_clacobastim110.fa	Clathrolucina_costata_Cristobal_SYM_clacocristo007.fa	78.2962	364	1594
Clathrolucina_costata_Bastimentos_SYMTRANSOCEAN_clacobastim110.fa	Clathrolucina_costata_PuntaPuebla_SYM_clacopuebla004.fa	78.2567	365	1594
Clathrolucina_costata_Bastimentos_SYMTRANSOCEAN_clacobastim110.fa	Ctena_spCRC_CahuitaEast_SYM_cteimcahuit007.fa	78.2081	426	1594
Clathrolucina_costata_Bastimentos_SYMTRANSOCEAN_clacobastim110.fa	Ctena_orbiculata_KeyLargo_SYM_cteorfloridm14.fa	78.1782	412	1594
Clathrolucina_costata_Bastimentos_SYMTRANSOCEAN_clacobastim110.fa	Clathrolucina_costata_Bastimentos_SYM_clacobastim108.fa	78.1686	342	1594
Clathrolucina_costata_Bastimentos_SYMTRANSOCEAN_clacobastim110.fa	Clathrolucina_costata_Carenero_SYM_clacocarene032.fa	78.1639	353	1594
Clathrolucina_costata_Bastimentos_SYMTRANSOCEAN_clacobastim110.fa	Clathrolucina_costata_BocasdelDrago_SYM_clacodrago038.fa	78.16	367	1594
Clathrolucina_costata_Bastimentos_SYMTRANSOCEAN_clacobastim110.fa	Ctena_orbiculata_KeyLargo_SYM1_cteorfloridm18.fa	78.1429	410	1594
Clathrolucina_costata_Bastimentos_SYMTRANSOCEAN_clacobastim110.fa	Ctena_spCRC_CahuitaEast_SYM_cteimcahuit015.fa	78.1399	427	1594
Clathrolucina_costata_Bastimentos_SYMTRANSOCEAN_clacobastim110.fa	Clathrolucina_costata_Cristobal_SYM_clacocristo008.fa	78.1289	358	1594
Clathrolucina_costata_Bastimentos_SYMTRANSOCEAN_clacobastim110.fa	Clathrolucina_costata_PuntaPuebla_SYM_clacopuebla006.fa	78.1237	357	1594
Clathrolucina_costata_Bastimentos_SYMTRANSOCEAN_clacobastim110.fa	Clathrolucina_costata_CahuitaNorth_SYM_clacocahuit003.fa	78.1115	393	1594
Clathrolucina_costata_Bastimentos_SYMTRANSOCEAN_clacobastim110.fa	Ctena_spCRC_CahuitaEast_SYM1_cteimcahuit020.fa	78.1105	408	1594
Clathrolucina_costata_Bastimentos_SYMTRANSOCEAN_clacobastim110.fa	Clathrolucina_costata_STRI_SYM_clacostrist055.fa	78.101	366	1594
Clathrolucina_costata_Bastimentos_SYMTRANSOCEAN_clacobastim110.fa	Clathrolucina_costata_STRI_SYM_clacostrist064.fa	78.0939	357	1594
Clathrolucina_costata_Bastimentos_SYMTRANSOCEAN_clacobastim110.fa	Clathrolucina_costata_Bastimentos_SYM_clacobastim109.fa	78.093	358	1594
Clathrolucina_costata_Bastimentos_SYMTRANSOCEAN_clacobastim110.fa	Ctena_spCRC_CahuitaEast_SYM_cteimcahuit010.fa	78.0923	427	1594
Clathrolucina_costata_Bastimentos_SYMTRANSOCEAN_clacobastim110.fa	Clathrolucina_costata_Jamaica_SYM_clacojamaic002.fa	78.091	339	1594
Clathrolucina_costata_Bastimentos_SYMTRANSOCEAN_clacobastim110.fa	Ctena_spCRC_CahuitaEast_SYM_cteimcahuit019.fa	78.0852	427	1594
Clathrolucina_costata_Bastimentos_SYMTRANSOCEAN_clacobastim110.fa	Ctena_orbiculata_KeyLargo_SYM_cteorfloridm16.fa	78.084	359	1594
Clathrolucina_costata_Bastimentos_SYMTRANSOCEAN_clacobastim110.fa	Clathrolucina_costata_PuntaPuebla_SYM_clacopuebla005.fa	78.0703	364	1594
Clathrolucina_costata_Bastimentos_SYMTRANSOCEAN_clacobastim110.fa	Thiodiazotropha_endolucinida_GCA_001715975.fa	78.0702	354	1594
Clathrolucina_costata_Bastimentos_SYMTRANSOCEAN_clacobastim110.fa	Clathrolucina_costata_BocasdelToro_SYM_clacobocaspm45run1.fa	78.069	356	1594
Clathrolucina_costata_Bastimentos_SYMTRANSOCEAN_clacobastim110.fa	Ctena_spCRC_CahuitaEast_SYM1_cteimcahuit018.fa	78.0637	429	1594
Clathrolucina_costata_Bastimentos_SYMTRANSOCEAN_clacobastim110.fa	Clathrolucina_costata_STRI_SYM_clacostrist077.fa	78.0621	366	1594
Clathrolucina_costata_Bastimentos_SYMTRANSOCEAN_clacobastim110.fa	Ctena_GCA_003094475.fa	78.0545	346	1594
Clathrolucina_costata_Bastimentos_SYMTRANSOCEAN_clacobastim110.fa	Clathrolucina_costata_Cristobal_SYM_clacocristo018.fa	78.0544	356	1594
Clathrolucina_costata_Bastimentos_SYMTRANSOCEAN_clacobastim110.fa	Clathrolucina_costata_IslaSolarte_SYM_clacosolart026.fa	78.0472	355	1594
Clathrolucina_costata_Bastimentos_SYMTRANSOCEAN_clacobastim110.fa	Clathrolucina_costata_Jamaica_SYM_clacojamaic005.fa	78.0461	351	1594
Clathrolucina_costata_Bastimentos_SYMTRANSOCEAN_clacobastim110.fa	Clathrolucina_costata_PuntaPuebla_SYM_clacopuebla001run1.fa	78.0388	354	1594
Clathrolucina_costata_Bastimentos_SYMTRANSOCEAN_clacobastim110.fa	Clathrolucina_costata_Jamaica_SYM_clacojamaic001.fa	78.0338	350	1594
Clathrolucina_costata_Bastimentos_SYMTRANSOCEAN_clacobastim110.fa	Clathrolucina_costata_Bastimentos_SYM_clacobastim107.fa	78.0336	366	1594
Clathrolucina_costata_Bastimentos_SYMTRANSOCEAN_clacobastim110.fa	Clathrolucina_costata_Cristobal_SYM_clacocristo016.fa	78.027	360	1594
Clathrolucina_costata_Bastimentos_SYMTRANSOCEAN_clacobastim110.fa	Clathrolucina_costata_IslaSolarte_SYM_clacosolart025.fa	78.0234	362	1594
Clathrolucina_costata_Bastimentos_SYMTRANSOCEAN_clacobastim110.fa	Ctena_GCA_003058495.fa	78.018	424	1594
Clathrolucina_costata_Bastimentos_SYMTRANSOCEAN_clacobastim110.fa	Clathrolucina_costata_CahuitaNorth_SYM_clacocahuit001.fa	78.016	360	1594
Clathrolucina_costata_Bastimentos_SYMTRANSOCEAN_clacobastim110.fa	Clathrolucina_costata_BocasdelDrago_SYM_clacodrago047.fa	78.0152	359	1594
Clathrolucina_costata_Bastimentos_SYMTRANSOCEAN_clacobastim110.fa	Ctena_spCRC_CahuitaEast_SYM_cteimcahuit014.fa	78.0139	411	1594
Clathrolucina_costata_Bastimentos_SYMTRANSOCEAN_clacobastim110.fa	Ctena_GCA_003058485.fa	78.0121	417	1594
Clathrolucina_costata_Bastimentos_SYMTRANSOCEAN_clacobastim110.fa	Ctena_spCRC_CahuitaEast_SYM2_cteimcahuit017.fa	78	358	1594
Clathrolucina_costata_Bastimentos_SYMTRANSOCEAN_clacobastim110.fa	Clathrolucina_costata_Cristobal_SYM_clacocristo020.fa	77.9984	355	1594
Clathrolucina_costata_Bastimentos_SYMTRANSOCEAN_clacobastim110.fa	Divalinga_quadrisulcata_Jamaica_SYM_divaljamaic004.fa	77.9956	362	1594
Clathrolucina_costata_Bastimentos_SYMTRANSOCEAN_clacobastim110.fa	Clathrolucina_costata_IslaSolarte_SYM_clacosolart024.fa	77.9814	354	1594
Clathrolucina_costata_Bastimentos_SYMTRANSOCEAN_clacobastim110.fa	Clathrolucina_costata_STRI_SYM_clacostrist076.fa	77.9803	363	1594
Clathrolucina_costata_Bastimentos_SYMTRANSOCEAN_clacobastim110.fa	Ctena_spCRC_CahuitaEast_SYM_cteimcahuit023.fa	77.9788	420	1594
Clathrolucina_costata_Bastimentos_SYMTRANSOCEAN_clacobastim110.fa	Clathrolucina_costata_STRI_SYM_clacostrist079.fa	77.9739	359	1594
Clathrolucina_costata_Bastimentos_SYMTRANSOCEAN_clacobastim110.fa	Ctena_GCA_003058545.fa	77.973	388	1594
Clathrolucina_costata_Bastimentos_SYMTRANSOCEAN_clacobastim110.fa	Anodontia_alba_STRI_SYM_2PP4.fa	77.9729	353	1594
Clathrolucina_costata_Bastimentos_SYMTRANSOCEAN_clacobastim110.fa	Clathrolucina_costata_Bastimentos_SYM_clacobastim110.fa	77.9726	353	1594
Clathrolucina_costata_Bastimentos_SYMTRANSOCEAN_clacobastim110.fa	Ctena_GCA_003094535.fa	77.9687	383	1594
Clathrolucina_costata_Bastimentos_SYMTRANSOCEAN_clacobastim110.fa	Clathrolucina_costata_IslaSolarte_SYM_clacosolart022.fa	77.9683	365	1594
Clathrolucina_costata_Bastimentos_SYMTRANSOCEAN_clacobastim110.fa	Ctena_spCRC_CahuitaEast_SYM1_cteimcahuit017.fa	77.9668	412	1594
Clathrolucina_costata_Bastimentos_SYMTRANSOCEAN_clacobastim110.fa	Ctena_spCRC_CahuitaEast_SYM_cteimcahuit008.fa	77.9618	406	1594
Clathrolucina_costata_Bastimentos_SYMTRANSOCEAN_clacobastim110.fa	Ctena_spCRC_CahuitaEast_SYM_cteimcahuit009.fa	77.9618	367	1594
Clathrolucina_costata_Bastimentos_SYMTRANSOCEAN_clacobastim110.fa	Clathrolucina_costata_CahuitaNorth_SYM_clacocahuit004.fa	77.9544	343	1594
Clathrolucina_costata_Bastimentos_SYMTRANSOCEAN_clacobastim110.fa	Clathrolucina_costata_Cristobal_SYM_clacocristo019.fa	77.9469	355	1594
Clathrolucina_costata_Bastimentos_SYMTRANSOCEAN_clacobastim110.fa	Clathrolucina_costata_Carenero_SYM_clacocarene030COMBINEDruns.fa	77.9428	369	1594
Clathrolucina_costata_Bastimentos_SYMTRANSOCEAN_clacobastim110.fa	Clathrolucina_costata_BocasdelDrago_SYM_clacobdrago048.fa	77.9399	367	1594
Clathrolucina_costata_Bastimentos_SYMTRANSOCEAN_clacobastim110.fa	Divalinga_weberi_STRI_SYM_DIVAS.fa	77.938	328	1594
Clathrolucina_costata_Bastimentos_SYMTRANSOCEAN_clacobastim110.fa	Ctena_spCRC_CahuitaEast_SYM_cteimcahuit024.fa	77.9328	409	1594
Clathrolucina_costata_Bastimentos_SYMTRANSOCEAN_clacobastim110.fa	Ctena_spCRC_CahuitaEast_SYM_cteimcahuit022.fa	77.9327	392	1594
Clathrolucina_costata_Bastimentos_SYMTRANSOCEAN_clacobastim110.fa	Ctena_GCA_003094555.fa	77.9252	386	1594
Clathrolucina_costata_Bastimentos_SYMTRANSOCEAN_clacobastim110.fa	Ctena_GCA_003094515.fa	77.8892	350	1594
Clathrolucina_costata_Bastimentos_SYMTRANSOCEAN_clacobastim110.fa	Ctena_GCA_003094495.fa	77.8726	359	1594
Clathrolucina_costata_Bastimentos_SYMTRANSOCEAN_clacobastim110.fa	Ctena_GCA_003058525.fa	77.8568	349	1594
Clathrolucina_costata_Bastimentos_SYMTRANSOCEAN_clacobastim110.fa	Anodontia_alba_BocasdelToro_SYM_3PP.fa	77.8529	349	1594
Clathrolucina_costata_Bastimentos_SYMTRANSOCEAN_clacobastim110.fa	Divalinga_sp_FtPierceFL_SYM_divqufloridm28.fa	77.8007	312	1594
Clathrolucina_costata_Bastimentos_SYMTRANSOCEAN_clacobastim110.fa	Ctena_spCRC_CahuitaEast_SYM_cteimcahuit011.fa	77.7689	348	1594
Clathrolucina_costata_Bastimentos_SYMTRANSOCEAN_clacobastim110.fa	Ctena_GCA_003058535.fa	77.6908	279	1594
Clathrolucina_costata_Bastimentos_SYMTRANSOCEAN_clacobastim110.fa	Ctena_GCA_003094575.fa	77.6807	264	1594
Clathrolucina_costata_Bastimentos_SYMTRANSOCEAN_clacobastim111COMBINEDruns.fa	Clathrolucina_costata_Bastimentos_SYMTRANSOCEAN_clacobastim111COMBINEDruns.fa	100	1546	1549
Clathrolucina_costata_Bastimentos_SYMTRANSOCEAN_clacobastim111COMBINEDruns.fa	Clathrolucina_costata_Bastimentos_SYMTRANSOCEAN_clacobastim108.fa	99.0863	1187	1549
Clathrolucina_costata_Bastimentos_SYMTRANSOCEAN_clacobastim111COMBINEDruns.fa	Clathrolucina_costata_Bastimentos_SYMTRANSOCEAN_clacobastim110.fa	99.0466	1450	1549
Clathrolucina_costata_Bastimentos_SYMTRANSOCEAN_clacobastim111COMBINEDruns.fa	Ctena_spCRC_CahuitaEast_SYMTRANSOCEAN_cteimcahuit023.fa	98.8297	1078	1549
Clathrolucina_costata_Bastimentos_SYMTRANSOCEAN_clacobastim111COMBINEDruns.fa	Clathrolucina_costata_Jamaica_SYMTRANSOCEAN_clacojamaic003.fa	98.7664	1449	1549
Clathrolucina_costata_Bastimentos_SYMTRANSOCEAN_clacobastim111COMBINEDruns.fa	Clathrolucina_costata_Cristobal_SYMTRANSOCEAN_clacocristo010.fa	98.4017	1412	1549
Clathrolucina_costata_Bastimentos_SYMTRANSOCEAN_clacobastim111COMBINEDruns.fa	Clathrolucina_costata_Cristobal_SYMTRANSOCEAN_clacocristo007.fa	98.3598	1417	1549
Clathrolucina_costata_Bastimentos_SYMTRANSOCEAN_clacobastim111COMBINEDruns.fa	Clathrolucina_costata_BocasdelToro_SYMTRANSOCEAN_clacobocaspm43run1.fa	98.3561	1407	1549
Clathrolucina_costata_Bastimentos_SYMTRANSOCEAN_clacobastim111COMBINEDruns.fa	Clathrolucina_costata_IslaSolarte_SYMTRANSOCEAN_clacosolart025.fa	98.2237	578	1549
Clathrolucina_costata_Bastimentos_SYMTRANSOCEAN_clacobastim111COMBINEDruns.fa	Clathrolucina_costata_STMARTIN_SYMTRANSOCEAN_clacostmartm61COMBINEDruns.fa	98.0337	836	1549
Clathrolucina_costata_Bastimentos_SYMTRANSOCEAN_clacobastim111COMBINEDruns.fa	Clathrolucina_costata_Carenero_SYMTRANSOCEAN_unknocarene035.fa	97.5868	1025	1549
Clathrolucina_costata_Bastimentos_SYMTRANSOCEAN_clacobastim111COMBINEDruns.fa	Stewartia_GCA_003676185.fa	97.5672	604	1549
Clathrolucina_costata_Bastimentos_SYMTRANSOCEAN_clacobastim111COMBINEDruns.fa	Clathrolucina_costata_IslaSolarte_SYMTRANSOCEAN_clacosolart023.fa	97.2909	235	1549
Clathrolucina_costata_Bastimentos_SYMTRANSOCEAN_clacobastim111COMBINEDruns.fa	Ctena_spCRC_CahuitaEast_SYMTRANSOCEAN_cteimcahuit007.fa	97.2487	1253	1549
Clathrolucina_costata_Bastimentos_SYMTRANSOCEAN_clacobastim111COMBINEDruns.fa	Ctena_spCRC_CahuitaEast_SYMTRANSOCEAN_cteimcahuit021.fa	97.2292	1064	1549
Clathrolucina_costata_Bastimentos_SYMTRANSOCEAN_clacobastim111COMBINEDruns.fa	Ctena_spCRC_CahuitaEast_SYMTRANSOCEAN_cteimcahuit024.fa	97.1567	1180	1549
Clathrolucina_costata_Bastimentos_SYMTRANSOCEAN_clacobastim111COMBINEDruns.fa	Loripes_clausus_Mozambique_SYMTRANSOCEAN_L192.fa	97.1178	1071	1549
Clathrolucina_costata_Bastimentos_SYMTRANSOCEAN_clacobastim111COMBINEDruns.fa	Ctena_spCRC_CahuitaEast_SYMTRANSOCEAN_cteimcahuit010.fa	97.1004	1398	1549
Clathrolucina_costata_Bastimentos_SYMTRANSOCEAN_clacobastim111COMBINEDruns.fa	Ctena_spCRC_CahuitaEast_SYMTRANSOCEAN_cteimcahuit009.fa	97.0903	1260	1549
Clathrolucina_costata_Bastimentos_SYMTRANSOCEAN_clacobastim111COMBINEDruns.fa	Ctena_spCRC_CahuitaEast_SYMTRANSOCEAN_cteimcahuit022.fa	97.0733	1190	1549
Clathrolucina_costata_Bastimentos_SYMTRANSOCEAN_clacobastim111COMBINEDruns.fa	Clathrolucina_costata_Cristobal_SYMTRANSOCEAN_clacocristo008.fa	97.0239	1343	1549
Clathrolucina_costata_Bastimentos_SYMTRANSOCEAN_clacobastim111COMBINEDruns.fa	Ctena_spCRC_CahuitaEast_SYMTRANSOCEAN_cteimcahuit008.fa	97.0125	1360	1549
Clathrolucina_costata_Bastimentos_SYMTRANSOCEAN_clacobastim111COMBINEDruns.fa	Loripes_clausus_Mozambique_SYMTRANSOCEAN_L003.fa	96.973	1004	1549
Clathrolucina_costata_Bastimentos_SYMTRANSOCEAN_clacobastim111COMBINEDruns.fa	Ctena_spCRC_CahuitaEast_SYMTRANSOCEAN_cteimcahuit019.fa	96.9682	1294	1549
Clathrolucina_costata_Bastimentos_SYMTRANSOCEAN_clacobastim111COMBINEDruns.fa	Clathrolucina_costata_CahuitaNorth_SYMTRANSOCEAN_clacocahuit002.fa	96.9604	1433	1549
Clathrolucina_costata_Bastimentos_SYMTRANSOCEAN_clacobastim111COMBINEDruns.fa	Ctena_spCRC_CahuitaEast_SYMTRANSOCEAN_cteimcahuit014.fa	96.9473	1385	1549
Clathrolucina_costata_Bastimentos_SYMTRANSOCEAN_clacobastim111COMBINEDruns.fa	Clathrolucina_costata_PuntaPuebla_SYMTRANSOCEAN_clacopuebla005.fa	96.9048	818	1549
Clathrolucina_costata_Bastimentos_SYMTRANSOCEAN_clacobastim111COMBINEDruns.fa	Loripes_orbiculatus_Mauritania_SYMTRANSOCEAN_3503E.fa	96.8977	1253	1549
Clathrolucina_costata_Bastimentos_SYMTRANSOCEAN_clacobastim111COMBINEDruns.fa	Loripes_clausus_Mozambique_SYMTRANSOCEAN_L193.fa	96.8855	1093	1549
Clathrolucina_costata_Bastimentos_SYMTRANSOCEAN_clacobastim111COMBINEDruns.fa	Loripes_orbiculatus_Mauritania_SYMTRANSOCEAN_LLM.fa	96.8813	1280	1549
Clathrolucina_costata_Bastimentos_SYMTRANSOCEAN_clacobastim111COMBINEDruns.fa	Loripes_clausus_Mozambique_SYMTRANSOCEAN_L191.fa	96.8726	1426	1549
Clathrolucina_costata_Bastimentos_SYMTRANSOCEAN_clacobastim111COMBINEDruns.fa	Stewartia_GCA_003676175.fa	96.836	1222	1549
Clathrolucina_costata_Bastimentos_SYMTRANSOCEAN_clacobastim111COMBINEDruns.fa	Clathrolucina_costata_BocasdelDrago_SYMTRANSOCEAN_clacodrago038.fa	96.8257	1125	1549
Clathrolucina_costata_Bastimentos_SYMTRANSOCEAN_clacobastim111COMBINEDruns.fa	Loripes_orbiculatus_Mauritania_SYMTRANSOCEAN_3503D.fa	96.8044	1216	1549
Clathrolucina_costata_Bastimentos_SYMTRANSOCEAN_clacobastim111COMBINEDruns.fa	Pillucina_pacifica_LizardislandQL_SYMTRANSOCEAN_L205.fa	96.7994	1357	1549
Clathrolucina_costata_Bastimentos_SYMTRANSOCEAN_clacobastim111COMBINEDruns.fa	Chavani_striata_OkinawaJapan_SYMTRANSOCEAN_L201.fa	96.7752	1349	1549
Clathrolucina_costata_Bastimentos_SYMTRANSOCEAN_clacobastim111COMBINEDruns.fa	Stewartia_GCA_003676105.fa	96.7733	1370	1549
Clathrolucina_costata_Bastimentos_SYMTRANSOCEAN_clacobastim111COMBINEDruns.fa	Stewartia_GCA_003676145.fa	96.761	1380	1549
Clathrolucina_costata_Bastimentos_SYMTRANSOCEAN_clacobastim111COMBINEDruns.fa	Clathrolucina_costata_STRI_SYMTRANSOCEAN_clacostrist055.fa	96.5751	738	1549
Clathrolucina_costata_Bastimentos_SYMTRANSOCEAN_clacobastim111COMBINEDruns.fa	Loripes_orbiculatus_Mauritania_SYMTRANSOCEAN_3502B.fa	96.5639	953	1549
Clathrolucina_costata_Bastimentos_SYMTRANSOCEAN_clacobastim111COMBINEDruns.fa	Ctena_spCRC_CahuitaEast_SYMTRANSOCEAN_cteimcahuit015.fa	96.5174	942	1549
Clathrolucina_costata_Bastimentos_SYMTRANSOCEAN_clacobastim111COMBINEDruns.fa	Ctena_orbiculata_KeyLargo_SYMTRANSOCEAN_cteorfloridm17.fa	96.512	1249	1549
Clathrolucina_costata_Bastimentos_SYMTRANSOCEAN_clacobastim111COMBINEDruns.fa	Stewartia_GCA_003676115.fa	96.5112	656	1549
Clathrolucina_costata_Bastimentos_SYMTRANSOCEAN_clacobastim111COMBINEDruns.fa	Callucina_winkworthi_Mauritius_SYMTRANSOCEAN_L082.fa	96.4867	1162	1549
Clathrolucina_costata_Bastimentos_SYMTRANSOCEAN_clacobastim111COMBINEDruns.fa	Clathrolucina_costata_STRI_SYMTRANSOCEAN_clacostrist064.fa	96.4509	578	1549
Clathrolucina_costata_Bastimentos_SYMTRANSOCEAN_clacobastim111COMBINEDruns.fa	Stewartia_GCA_003676095.fa	96.4348	308	1549
Clathrolucina_costata_Bastimentos_SYMTRANSOCEAN_clacobastim111COMBINEDruns.fa	Rugalucina_munda_TinBayQL_SYMTRANSOCEAN_L046.fa	94.4409	1343	1549
Clathrolucina_costata_Bastimentos_SYMTRANSOCEAN_clacobastim111COMBINEDruns.fa	Ctena_orbiculata_KeyLargo_SYM2_cteorfloridm18.fa	92.9285	809	1549
Clathrolucina_costata_Bastimentos_SYMTRANSOCEAN_clacobastim111COMBINEDruns.fa	Loripes_orbiculatus_KsamilAlbania_SYM_KSA2.fa	89.2989	1307	1549
Clathrolucina_costata_Bastimentos_SYMTRANSOCEAN_clacobastim111COMBINEDruns.fa	Loripes_orbiculatus_Dorset_SYM_L175.fa	89.2876	1262	1549
Clathrolucina_costata_Bastimentos_SYMTRANSOCEAN_clacobastim111COMBINEDruns.fa	Thiodiazotropha_endoloripes_GCA_001709035.fa	89.2794	1312	1549
Clathrolucina_costata_Bastimentos_SYMTRANSOCEAN_clacobastim111COMBINEDruns.fa	Loripes_orbiculatus_Piran_SYM_LLP1.fa	89.2697	1292	1549
Clathrolucina_costata_Bastimentos_SYMTRANSOCEAN_clacobastim111COMBINEDruns.fa	Loripes_orbiculatus_FetoviaItaly_SYM1_ELBAC10.fa	89.2145	1243	1549
Clathrolucina_costata_Bastimentos_SYMTRANSOCEAN_clacobastim111COMBINEDruns.fa	Loripes_orbiculatus_montenegro_SYM_KOTO1.fa	89.21	1305	1549
Clathrolucina_costata_Bastimentos_SYMTRANSOCEAN_clacobastim111COMBINEDruns.fa	Thiodiazotropha_endoloripes_GCA_001708985.fa	89.2088	1341	1549
Clathrolucina_costata_Bastimentos_SYMTRANSOCEAN_clacobastim111COMBINEDruns.fa	Thiodiazotropha_endoloripes_GCA_001708965.fa	89.207	1321	1549
Clathrolucina_costata_Bastimentos_SYMTRANSOCEAN_clacobastim111COMBINEDruns.fa	Loripes_orbiculatus_Piran_SYM_LPN.fa	89.1953	1329	1549
Clathrolucina_costata_Bastimentos_SYMTRANSOCEAN_clacobastim111COMBINEDruns.fa	Loripes_orbiculatus_RapitaSpain_SYM_LRAP3.fa	89.1913	1301	1549
Clathrolucina_costata_Bastimentos_SYMTRANSOCEAN_clacobastim111COMBINEDruns.fa	Thiodiazotropha_endoloripes_GCA_001708955.fa	89.1844	1327	1549
Clathrolucina_costata_Bastimentos_SYMTRANSOCEAN_clacobastim111COMBINEDruns.fa	Loripes_orbiculatus_Tunisia_SYM_L173.fa	89.1734	1321	1549
Clathrolucina_costata_Bastimentos_SYMTRANSOCEAN_clacobastim111COMBINEDruns.fa	Loripes_orbiculatus_KsamilAlbania_SYM_KSA1.fa	89.1542	1285	1549
Clathrolucina_costata_Bastimentos_SYMTRANSOCEAN_clacobastim111COMBINEDruns.fa	Loripes_orbiculatus_RapitaSpain_SYM_LRAP1.fa	89.1483	1305	1549
Clathrolucina_costata_Bastimentos_SYMTRANSOCEAN_clacobastim111COMBINEDruns.fa	Loripes_orbiculatus_RapitaSpain_SYM_LRAP2.fa	89.1482	1309	1549
Clathrolucina_costata_Bastimentos_SYMTRANSOCEAN_clacobastim111COMBINEDruns.fa	Thiodiazotropha_endoloripes_GCA_001708975.fa	89.1351	1325	1549
Clathrolucina_costata_Bastimentos_SYMTRANSOCEAN_clacobastim111COMBINEDruns.fa	Loripes_orbiculatus_montenegro_SYM_KOTO3.fa	89.1254	1129	1549
Clathrolucina_costata_Bastimentos_SYMTRANSOCEAN_clacobastim111COMBINEDruns.fa	Loripes_orbiculatus_Tunisia_SYM_L174.fa	89.1014	1311	1549
Clathrolucina_costata_Bastimentos_SYMTRANSOCEAN_clacobastim111COMBINEDruns.fa	Loripes_orbiculatus_FetoviaItaly_SYM2_ELBAC10.fa	88.9634	1210	1549
Clathrolucina_costata_Bastimentos_SYMTRANSOCEAN_clacobastim111COMBINEDruns.fa	Loripes_orbiculatus_montenegro_SYM_KOTO2.fa	88.4375	873	1549
Clathrolucina_costata_Bastimentos_SYMTRANSOCEAN_clacobastim111COMBINEDruns.fa	Clathrolucina_costata_Carenero_SYM_unknocarene035.fa	79.9791	403	1549
Clathrolucina_costata_Bastimentos_SYMTRANSOCEAN_clacobastim111COMBINEDruns.fa	Clathrolucina_costata_StMartin_SYM1_clacostmartm61COMBINEDruns.fa	79.0027	359	1549
Clathrolucina_costata_Bastimentos_SYMTRANSOCEAN_clacobastim111COMBINEDruns.fa	Clathrolucina_costata_BocasdelToro_SYM_clacobocaspm43run1.fa	78.3511	352	1549
Clathrolucina_costata_Bastimentos_SYMTRANSOCEAN_clacobastim111COMBINEDruns.fa	Ctena_spCRC_CahuitaEast_SYM_cteimcahuit019.fa	78.288	418	1549
Clathrolucina_costata_Bastimentos_SYMTRANSOCEAN_clacobastim111COMBINEDruns.fa	Ctena_GCA_003058545.fa	78.2372	365	1549
Clathrolucina_costata_Bastimentos_SYMTRANSOCEAN_clacobastim111COMBINEDruns.fa	Ctena_spCRC_CahuitaEast_SYM_cteimcahuit007.fa	78.2285	429	1549
Clathrolucina_costata_Bastimentos_SYMTRANSOCEAN_clacobastim111COMBINEDruns.fa	Ctena_spCRC_CahuitaEast_SYM_cteimcahuit015.fa	78.2168	425	1549
Clathrolucina_costata_Bastimentos_SYMTRANSOCEAN_clacobastim111COMBINEDruns.fa	Ctena_spCRC_CahuitaEast_SYM1_cteimcahuit018.fa	78.2157	424	1549
Clathrolucina_costata_Bastimentos_SYMTRANSOCEAN_clacobastim111COMBINEDruns.fa	Ctena_GCA_003058485.fa	78.2085	419	1549
Clathrolucina_costata_Bastimentos_SYMTRANSOCEAN_clacobastim111COMBINEDruns.fa	Ctena_spCRC_CahuitaEast_SYM1_cteimcahuit020.fa	78.1864	418	1549
Clathrolucina_costata_Bastimentos_SYMTRANSOCEAN_clacobastim111COMBINEDruns.fa	Ctena_GCA_003094535.fa	78.1608	347	1549
Clathrolucina_costata_Bastimentos_SYMTRANSOCEAN_clacobastim111COMBINEDruns.fa	Ctena_spCRC_CahuitaEast_SYM_cteimcahuit014.fa	78.146	416	1549
Clathrolucina_costata_Bastimentos_SYMTRANSOCEAN_clacobastim111COMBINEDruns.fa	Ctena_GCA_003094495.fa	78.1324	337	1549
Clathrolucina_costata_Bastimentos_SYMTRANSOCEAN_clacobastim111COMBINEDruns.fa	Ctena_spCRC_CahuitaEast_SYM_cteimcahuit008.fa	78.1321	406	1549
Clathrolucina_costata_Bastimentos_SYMTRANSOCEAN_clacobastim111COMBINEDruns.fa	Ctena_spCRC_CahuitaEast_SYM_cteimcahuit023.fa	78.1289	417	1549
Clathrolucina_costata_Bastimentos_SYMTRANSOCEAN_clacobastim111COMBINEDruns.fa	Ctena_spCRC_CahuitaEast_SYM_cteimcahuit010.fa	78.1164	426	1549
Clathrolucina_costata_Bastimentos_SYMTRANSOCEAN_clacobastim111COMBINEDruns.fa	Ctena_GCA_003058495.fa	78.1126	414	1549
Clathrolucina_costata_Bastimentos_SYMTRANSOCEAN_clacobastim111COMBINEDruns.fa	Clathrolucina_costata_Carenero_SYM_clacocarene032.fa	78.1076	342	1549
Clathrolucina_costata_Bastimentos_SYMTRANSOCEAN_clacobastim111COMBINEDruns.fa	Ctena_spCRC_CahuitaEast_SYM_cteimcahuit022.fa	78.1017	388	1549
Clathrolucina_costata_Bastimentos_SYMTRANSOCEAN_clacobastim111COMBINEDruns.fa	Ctena_spCRC_CahuitaEast_SYM1_cteimcahuit017.fa	78.0996	410	1549
Clathrolucina_costata_Bastimentos_SYMTRANSOCEAN_clacobastim111COMBINEDruns.fa	Ctena_GCA_003094475.fa	78.09	335	1549
Clathrolucina_costata_Bastimentos_SYMTRANSOCEAN_clacobastim111COMBINEDruns.fa	Ctena_spCRC_CahuitaEast_SYM_cteimcahuit011.fa	78.0897	332	1549
Clathrolucina_costata_Bastimentos_SYMTRANSOCEAN_clacobastim111COMBINEDruns.fa	Clathrolucina_costata_Bastimentos_SYM_clacobastim108.fa	78.0863	340	1549
Clathrolucina_costata_Bastimentos_SYMTRANSOCEAN_clacobastim111COMBINEDruns.fa	Clathrolucina_costata_STRI_SYM_clacostrist055.fa	78.0799	344	1549
Clathrolucina_costata_Bastimentos_SYMTRANSOCEAN_clacobastim111COMBINEDruns.fa	Clathrolucina_costata_Cristobal_SYM_clacocristo008.fa	78.0753	352	1549
Clathrolucina_costata_Bastimentos_SYMTRANSOCEAN_clacobastim111COMBINEDruns.fa	Ctena_spCRC_CahuitaEast_SYM_cteimcahuit024.fa	78.0702	410	1549
Clathrolucina_costata_Bastimentos_SYMTRANSOCEAN_clacobastim111COMBINEDruns.fa	Clathrolucina_costata_BocasdelToro_SYM_clacobocaspm45run1.fa	78.0536	346	1549
Clathrolucina_costata_Bastimentos_SYMTRANSOCEAN_clacobastim111COMBINEDruns.fa	Ctena_spCRC_CahuitaEast_SYM2_cteimcahuit017.fa	78.0456	347	1549
Clathrolucina_costata_Bastimentos_SYMTRANSOCEAN_clacobastim111COMBINEDruns.fa	Clathrolucina_costata_BocasdelDrago_SYM_clacodrago038.fa	78.038	350	1549
Clathrolucina_costata_Bastimentos_SYMTRANSOCEAN_clacobastim111COMBINEDruns.fa	Clathrolucina_costata_STRI_SYM_clacostrist077.fa	78.0294	348	1549
Clathrolucina_costata_Bastimentos_SYMTRANSOCEAN_clacobastim111COMBINEDruns.fa	Clathrolucina_costata_IslaSolarte_SYM_clacosolart025.fa	78.0263	346	1549
Clathrolucina_costata_Bastimentos_SYMTRANSOCEAN_clacobastim111COMBINEDruns.fa	Clathrolucina_costata_BocasdelDrago_SYM_clacodrago047.fa	78.0196	343	1549
Clathrolucina_costata_Bastimentos_SYMTRANSOCEAN_clacobastim111COMBINEDruns.fa	Clathrolucina_costata_Bastimentos_SYM_clacobastim110.fa	78.014	343	1549
Clathrolucina_costata_Bastimentos_SYMTRANSOCEAN_clacobastim111COMBINEDruns.fa	Anodontia_alba_STRI_SYM_2PP4.fa	78.0109	342	1549
Clathrolucina_costata_Bastimentos_SYMTRANSOCEAN_clacobastim111COMBINEDruns.fa	Divalinga_quadrisulcata_Jamaica_SYM_divaljamaic004.fa	78.0085	358	1549
Clathrolucina_costata_Bastimentos_SYMTRANSOCEAN_clacobastim111COMBINEDruns.fa	Clathrolucina_costata_BocasdelDrago_SYM_clacobdrago048.fa	78.0078	341	1549
Clathrolucina_costata_Bastimentos_SYMTRANSOCEAN_clacobastim111COMBINEDruns.fa	Clathrolucina_costata_CahuitaNorth_SYM_clacocahuit001.fa	78.0074	356	1549
Clathrolucina_costata_Bastimentos_SYMTRANSOCEAN_clacobastim111COMBINEDruns.fa	Clathrolucina_costata_Jamaica_SYM_clacojamaic005.fa	78.0055	346	1549
Clathrolucina_costata_Bastimentos_SYMTRANSOCEAN_clacobastim111COMBINEDruns.fa	Ctena_spCRC_CahuitaEast_SYM_cteimcahuit009.fa	78.0049	350	1549
Clathrolucina_costata_Bastimentos_SYMTRANSOCEAN_clacobastim111COMBINEDruns.fa	Clathrolucina_costata_Cristobal_SYM_clacocristo018.fa	77.9985	351	1549
Clathrolucina_costata_Bastimentos_SYMTRANSOCEAN_clacobastim111COMBINEDruns.fa	Clathrolucina_costata_IslaSolarte_SYM_clacosolart022.fa	77.9983	347	1549
Clathrolucina_costata_Bastimentos_SYMTRANSOCEAN_clacobastim111COMBINEDruns.fa	Clathrolucina_costata_Cristobal_SYM_clacocristo020.fa	77.9976	344	1549
Clathrolucina_costata_Bastimentos_SYMTRANSOCEAN_clacobastim111COMBINEDruns.fa	Clathrolucina_costata_STRI_SYM_clacostrist076.fa	77.9921	344	1549
Clathrolucina_costata_Bastimentos_SYMTRANSOCEAN_clacobastim111COMBINEDruns.fa	Clathrolucina_costata_Bastimentos_SYM_clacobastim109.fa	77.9903	349	1549
Clathrolucina_costata_Bastimentos_SYMTRANSOCEAN_clacobastim111COMBINEDruns.fa	Clathrolucina_costata_Carenero_SYM_clacocarene030COMBINEDruns.fa	77.99	345	1549
Clathrolucina_costata_Bastimentos_SYMTRANSOCEAN_clacobastim111COMBINEDruns.fa	Clathrolucina_costata_PuntaPuebla_SYM_clacopuebla001run1.fa	77.9855	340	1549
Clathrolucina_costata_Bastimentos_SYMTRANSOCEAN_clacobastim111COMBINEDruns.fa	Clathrolucina_costata_BocasdelDrago_SYM_clacobdrago045.fa	77.9844	341	1549
Clathrolucina_costata_Bastimentos_SYMTRANSOCEAN_clacobastim111COMBINEDruns.fa	Clathrolucina_costata_Cristobal_SYM_clacocristo019.fa	77.9839	344	1549
Clathrolucina_costata_Bastimentos_SYMTRANSOCEAN_clacobastim111COMBINEDruns.fa	Clathrolucina_costata_Bastimentos_SYM_clacobastim107.fa	77.9824	352	1549
Clathrolucina_costata_Bastimentos_SYMTRANSOCEAN_clacobastim111COMBINEDruns.fa	Clathrolucina_costata_Cristobal_SYM_clacocristo007.fa	77.9822	350	1549
Clathrolucina_costata_Bastimentos_SYMTRANSOCEAN_clacobastim111COMBINEDruns.fa	Ctena_orbiculata_KeyLargo_SYM_cteorfloridm14.fa	77.9733	406	1549
Clathrolucina_costata_Bastimentos_SYMTRANSOCEAN_clacobastim111COMBINEDruns.fa	Clathrolucina_costata_IslaSolarte_SYM_clacosolart024.fa	77.9733	346	1549
Clathrolucina_costata_Bastimentos_SYMTRANSOCEAN_clacobastim111COMBINEDruns.fa	Clathrolucina_costata_CahuitaNorth_SYM_clacocahuit004.fa	77.9718	332	1549
Clathrolucina_costata_Bastimentos_SYMTRANSOCEAN_clacobastim111COMBINEDruns.fa	Ctena_orbiculata_KeyLargo_SYM_cteorfloridm16.fa	77.9675	358	1549
Clathrolucina_costata_Bastimentos_SYMTRANSOCEAN_clacobastim111COMBINEDruns.fa	Clathrolucina_costata_Jamaica_SYM_clacojamaic002.fa	77.9666	324	1549
Clathrolucina_costata_Bastimentos_SYMTRANSOCEAN_clacobastim111COMBINEDruns.fa	Clathrolucina_costata_Carenero_SYM_clacocarene027.fa	77.962	345	1549
Clathrolucina_costata_Bastimentos_SYMTRANSOCEAN_clacobastim111COMBINEDruns.fa	Clathrolucina_costata_Cristobal_SYM_clacocristo016.fa	77.9581	348	1549
Clathrolucina_costata_Bastimentos_SYMTRANSOCEAN_clacobastim111COMBINEDruns.fa	Clathrolucina_costata_Jamaica_SYM_clacojamaic001.fa	77.9576	349	1549
Clathrolucina_costata_Bastimentos_SYMTRANSOCEAN_clacobastim111COMBINEDruns.fa	Thiodiazotropha_endolucinida_GCA_001715975.fa	77.9509	340	1549
Clathrolucina_costata_Bastimentos_SYMTRANSOCEAN_clacobastim111COMBINEDruns.fa	Clathrolucina_costata_Bastimentos_SYM_clacobastim112COMBINEDruns.fa	77.941	357	1549
Clathrolucina_costata_Bastimentos_SYMTRANSOCEAN_clacobastim111COMBINEDruns.fa	Clathrolucina_costata_PuntaPuebla_SYM_clacopuebla006.fa	77.941	351	1549
Clathrolucina_costata_Bastimentos_SYMTRANSOCEAN_clacobastim111COMBINEDruns.fa	Ctena_orbiculata_KeyLargo_SYM1_cteorfloridm18.fa	77.9409	410	1549
Clathrolucina_costata_Bastimentos_SYMTRANSOCEAN_clacobastim111COMBINEDruns.fa	Divalinga_weberi_STRI_SYM_DIVAS.fa	77.9354	332	1549
Clathrolucina_costata_Bastimentos_SYMTRANSOCEAN_clacobastim111COMBINEDruns.fa	Clathrolucina_costata_PuntaPuebla_SYM_clacopuebla004.fa	77.9337	354	1549
Clathrolucina_costata_Bastimentos_SYMTRANSOCEAN_clacobastim111COMBINEDruns.fa	Clathrolucina_costata_PuntaPuebla_SYM_clacopuebla005.fa	77.9318	353	1549
Clathrolucina_costata_Bastimentos_SYMTRANSOCEAN_clacobastim111COMBINEDruns.fa	Clathrolucina_costata_IslaSolarte_SYM_clacosolart026.fa	77.921	352	1549
Clathrolucina_costata_Bastimentos_SYMTRANSOCEAN_clacobastim111COMBINEDruns.fa	Clathrolucina_costata_STRI_SYM_clacostrist064.fa	77.9144	351	1549
Clathrolucina_costata_Bastimentos_SYMTRANSOCEAN_clacobastim111COMBINEDruns.fa	Ctena_GCA_003094555.fa	77.9127	402	1549
Clathrolucina_costata_Bastimentos_SYMTRANSOCEAN_clacobastim111COMBINEDruns.fa	Ctena_GCA_003094515.fa	77.9119	365	1549
Clathrolucina_costata_Bastimentos_SYMTRANSOCEAN_clacobastim111COMBINEDruns.fa	Clathrolucina_costata_CahuitaNorth_SYM_clacocahuit003.fa	77.908	389	1549
Clathrolucina_costata_Bastimentos_SYMTRANSOCEAN_clacobastim111COMBINEDruns.fa	Clathrolucina_costata_STRI_SYM_clacostrist079.fa	77.8997	348	1549
Clathrolucina_costata_Bastimentos_SYMTRANSOCEAN_clacobastim111COMBINEDruns.fa	Clathrolucina_costata_Bastimentos_SYM_clacobastim111COMBINEDruns.fa	77.8955	355	1549
Clathrolucina_costata_Bastimentos_SYMTRANSOCEAN_clacobastim111COMBINEDruns.fa	Anodontia_alba_BocasdelToro_SYM_3PP.fa	77.8089	356	1549
Clathrolucina_costata_Bastimentos_SYMTRANSOCEAN_clacobastim111COMBINEDruns.fa	Ctena_GCA_003058525.fa	77.8	368	1549
Clathrolucina_costata_Bastimentos_SYMTRANSOCEAN_clacobastim111COMBINEDruns.fa	Ctena_GCA_003094575.fa	77.7829	258	1549
Clathrolucina_costata_Bastimentos_SYMTRANSOCEAN_clacobastim111COMBINEDruns.fa	Divalinga_sp_FtPierceFL_SYM_divqufloridm28.fa	77.7414	324	1549
Clathrolucina_costata_Bastimentos_SYMTRANSOCEAN_clacobastim111COMBINEDruns.fa	Ctena_GCA_003058535.fa	77.5764	295	1549
Clathrolucina_costata_BocasdelDrago_SYM_clacobdrago045.fa	Clathrolucina_costata_BocasdelDrago_SYM_clacobdrago045.fa	100	1431	1442
Clathrolucina_costata_BocasdelDrago_SYM_clacobdrago045.fa	Clathrolucina_costata_Carenero_SYM_clacocarene027.fa	99.9669	1406	1442
Clathrolucina_costata_BocasdelDrago_SYM_clacobdrago045.fa	Clathrolucina_costata_STRI_SYM_clacostrist076.fa	99.9641	1390	1442
Clathrolucina_costata_BocasdelDrago_SYM_clacobdrago045.fa	Clathrolucina_costata_BocasdelDrago_SYM_clacobdrago048.fa	99.9641	1390	1442
Clathrolucina_costata_BocasdelDrago_SYM_clacobdrago045.fa	Clathrolucina_costata_PuntaPuebla_SYM_clacopuebla006.fa	99.9499	1345	1442
Clathrolucina_costata_BocasdelDrago_SYM_clacobdrago045.fa	Clathrolucina_costata_Carenero_SYM_clacocarene030COMBINEDruns.fa	99.9392	1387	1442
Clathrolucina_costata_BocasdelDrago_SYM_clacobdrago045.fa	Clathrolucina_costata_Cristobal_SYM_clacocristo007.fa	99.9284	1376	1442
Clathrolucina_costata_BocasdelDrago_SYM_clacobdrago045.fa	Clathrolucina_costata_Bastimentos_SYM_clacobastim107.fa	99.9283	1380	1442
Clathrolucina_costata_BocasdelDrago_SYM_clacobdrago045.fa	Clathrolucina_costata_BocasdelDrago_SYM_clacodrago047.fa	99.9243	1343	1442
Clathrolucina_costata_BocasdelDrago_SYM_clacobdrago045.fa	Clathrolucina_costata_STRI_SYM_clacostrist064.fa	99.9231	1376	1442
Clathrolucina_costata_BocasdelDrago_SYM_clacobdrago045.fa	Clathrolucina_costata_BocasdelToro_SYM_clacobocaspm43run1.fa	99.9227	1355	1442
Clathrolucina_costata_BocasdelDrago_SYM_clacobdrago045.fa	Clathrolucina_costata_Cristobal_SYM_clacocristo019.fa	99.9044	1345	1442
Clathrolucina_costata_BocasdelDrago_SYM_clacobdrago045.fa	Clathrolucina_costata_BocasdelToro_SYM_clacobocaspm45run1.fa	99.9011	1347	1442
Clathrolucina_costata_BocasdelDrago_SYM_clacobdrago045.fa	Clathrolucina_costata_PuntaPuebla_SYM_clacopuebla004.fa	99.9	1362	1442
Clathrolucina_costata_BocasdelDrago_SYM_clacobdrago045.fa	Clathrolucina_costata_STRI_SYM_clacostrist077.fa	99.897	1360	1442
Clathrolucina_costata_BocasdelDrago_SYM_clacobdrago045.fa	Clathrolucina_costata_Cristobal_SYM_clacocristo018.fa	99.8802	1353	1442
Clathrolucina_costata_BocasdelDrago_SYM_clacobdrago045.fa	Clathrolucina_costata_BocasdelDrago_SYM_clacodrago038.fa	99.8744	1318	1442
Clathrolucina_costata_BocasdelDrago_SYM_clacobdrago045.fa	Clathrolucina_costata_Bastimentos_SYM_clacobastim112COMBINEDruns.fa	99.8722	1349	1442
Clathrolucina_costata_BocasdelDrago_SYM_clacobdrago045.fa	Clathrolucina_costata_IslaSolarte_SYM_clacosolart024.fa	99.8712	1327	1442
Clathrolucina_costata_BocasdelDrago_SYM_clacobdrago045.fa	Clathrolucina_costata_Cristobal_SYM_clacocristo016.fa	99.8696	1369	1442
Clathrolucina_costata_BocasdelDrago_SYM_clacobdrago045.fa	Clathrolucina_costata_Carenero_SYM_clacocarene032.fa	99.8682	1324	1442
Clathrolucina_costata_BocasdelDrago_SYM_clacobdrago045.fa	Clathrolucina_costata_STRI_SYM_clacostrist079.fa	99.8627	1358	1442
Clathrolucina_costata_BocasdelDrago_SYM_clacobdrago045.fa	Clathrolucina_costata_IslaSolarte_SYM_clacosolart026.fa	99.8593	1367	1442
Clathrolucina_costata_BocasdelDrago_SYM_clacobdrago045.fa	Clathrolucina_costata_PuntaPuebla_SYM_clacopuebla001run1.fa	99.8568	1315	1442
Clathrolucina_costata_BocasdelDrago_SYM_clacobdrago045.fa	Clathrolucina_costata_Bastimentos_SYM_clacobastim109.fa	99.8534	1371	1442
Clathrolucina_costata_BocasdelDrago_SYM_clacobdrago045.fa	Clathrolucina_costata_Cristobal_SYM_clacocristo008.fa	99.8391	1371	1442
Clathrolucina_costata_BocasdelDrago_SYM_clacobdrago045.fa	Clathrolucina_costata_Cristobal_SYM_clacocristo020.fa	99.8332	1336	1442
Clathrolucina_costata_BocasdelDrago_SYM_clacobdrago045.fa	Clathrolucina_costata_IslaSolarte_SYM_clacosolart025.fa	99.8327	1337	1442
Clathrolucina_costata_BocasdelDrago_SYM_clacobdrago045.fa	Clathrolucina_costata_STRI_SYM_clacostrist055.fa	99.8284	1344	1442
Clathrolucina_costata_BocasdelDrago_SYM_clacobdrago045.fa	Clathrolucina_costata_IslaSolarte_SYM_clacosolart022.fa	99.8138	1336	1442
Clathrolucina_costata_BocasdelDrago_SYM_clacobdrago045.fa	Clathrolucina_costata_PuntaPuebla_SYM_clacopuebla005.fa	99.7938	1339	1442
Clathrolucina_costata_BocasdelDrago_SYM_clacobdrago045.fa	Clathrolucina_costata_CahuitaNorth_SYM_clacocahuit001.fa	99.1875	1344	1442
Clathrolucina_costata_BocasdelDrago_SYM_clacobdrago045.fa	Ctena_spCRC_CahuitaEast_SYM_cteimcahuit009.fa	99.171	1332	1442
Clathrolucina_costata_BocasdelDrago_SYM_clacobdrago045.fa	Ctena_spCRC_CahuitaEast_SYM2_cteimcahuit017.fa	99.1527	1344	1442
Clathrolucina_costata_BocasdelDrago_SYM_clacobdrago045.fa	Clathrolucina_costata_CahuitaNorth_SYM_clacocahuit004.fa	99.0572	1163	1442
Clathrolucina_costata_BocasdelDrago_SYM_clacobdrago045.fa	Anodontia_alba_STRI_SYM_2PP4.fa	98.8886	1200	1442
Clathrolucina_costata_BocasdelDrago_SYM_clacobdrago045.fa	Clathrolucina_costata_Carenero_SYM_unknocarene035.fa	98.8633	1276	1442
Clathrolucina_costata_BocasdelDrago_SYM_clacobdrago045.fa	Clathrolucina_costata_Bastimentos_SYM_clacobastim108.fa	98.8498	1236	1442
Clathrolucina_costata_BocasdelDrago_SYM_clacobdrago045.fa	Clathrolucina_costata_Bastimentos_SYM_clacobastim111COMBINEDruns.fa	98.8213	1283	1442
Clathrolucina_costata_BocasdelDrago_SYM_clacobdrago045.fa	Clathrolucina_costata_Jamaica_SYM_clacojamaic002.fa	98.8011	1149	1442
Clathrolucina_costata_BocasdelDrago_SYM_clacobdrago045.fa	Clathrolucina_costata_CahuitaNorth_SYM_clacocahuit003.fa	98.7786	1268	1442
Clathrolucina_costata_BocasdelDrago_SYM_clacobdrago045.fa	Clathrolucina_costata_Bastimentos_SYM_clacobastim110.fa	98.6874	1160	1442
Clathrolucina_costata_BocasdelDrago_SYM_clacobdrago045.fa	Clathrolucina_costata_Jamaica_SYM_clacojamaic001.fa	98.6749	1309	1442
Clathrolucina_costata_BocasdelDrago_SYM_clacobdrago045.fa	Divalinga_quadrisulcata_Jamaica_SYM_divaljamaic004.fa	98.5943	1299	1442
Clathrolucina_costata_BocasdelDrago_SYM_clacobdrago045.fa	Clathrolucina_costata_StMartin_SYM1_clacostmartm61COMBINEDruns.fa	98.5889	1300	1442
Clathrolucina_costata_BocasdelDrago_SYM_clacobdrago045.fa	Thiodiazotropha_endolucinida_GCA_001715975.fa	98.5624	1303	1442
Clathrolucina_costata_BocasdelDrago_SYM_clacobdrago045.fa	Clathrolucina_costata_Jamaica_SYM_clacojamaic005.fa	98.554	1227	1442
Clathrolucina_costata_BocasdelDrago_SYM_clacobdrago045.fa	Ctena_orbiculata_KeyLargo_SYM_cteorfloridm16.fa	98.546	1300	1442
Clathrolucina_costata_BocasdelDrago_SYM_clacobdrago045.fa	Divalinga_sp_FtPierceFL_SYM_divqufloridm28.fa	94.9848	1086	1442
Clathrolucina_costata_BocasdelDrago_SYM_clacobdrago045.fa	Anodontia_alba_BocasdelToro_SYM_3PP.fa	94.7643	1197	1442
Clathrolucina_costata_BocasdelDrago_SYM_clacobdrago045.fa	Ctena_GCA_003058525.fa	94.6621	1255	1442
Clathrolucina_costata_BocasdelDrago_SYM_clacobdrago045.fa	Ctena_GCA_003058535.fa	94.2932	853	1442
Clathrolucina_costata_BocasdelDrago_SYM_clacobdrago045.fa	Divalinga_weberi_STRI_SYM_DIVAS.fa	93.9452	1112	1442
Clathrolucina_costata_BocasdelDrago_SYM_clacobdrago045.fa	Ctena_orbiculata_KeyLargo_SYM1_cteorfloridm18.fa	81.7869	960	1442
Clathrolucina_costata_BocasdelDrago_SYM_clacobdrago045.fa	Ctena_GCA_003094555.fa	81.7735	866	1442
Clathrolucina_costata_BocasdelDrago_SYM_clacobdrago045.fa	Ctena_orbiculata_KeyLargo_SYM_cteorfloridm14.fa	81.7288	951	1442
Clathrolucina_costata_BocasdelDrago_SYM_clacobdrago045.fa	Ctena_GCA_003094515.fa	81.6655	807	1442
Clathrolucina_costata_BocasdelDrago_SYM_clacobdrago045.fa	Ctena_GCA_003094575.fa	81.6578	554	1442
Clathrolucina_costata_BocasdelDrago_SYM_clacobdrago045.fa	Ctena_spCRC_CahuitaEast_SYM1_cteimcahuit018.fa	80.5308	806	1442
Clathrolucina_costata_BocasdelDrago_SYM_clacobdrago045.fa	Ctena_spCRC_CahuitaEast_SYM_cteimcahuit015.fa	80.5097	817	1442
Clathrolucina_costata_BocasdelDrago_SYM_clacobdrago045.fa	Ctena_spCRC_CahuitaEast_SYM_cteimcahuit010.fa	80.4975	807	1442
Clathrolucina_costata_BocasdelDrago_SYM_clacobdrago045.fa	Ctena_spCRC_CahuitaEast_SYM_cteimcahuit007.fa	80.4708	812	1442
Clathrolucina_costata_BocasdelDrago_SYM_clacobdrago045.fa	Ctena_spCRC_CahuitaEast_SYM1_cteimcahuit020.fa	80.453	812	1442
Clathrolucina_costata_BocasdelDrago_SYM_clacobdrago045.fa	Ctena_GCA_003058485.fa	80.4524	799	1442
Clathrolucina_costata_BocasdelDrago_SYM_clacobdrago045.fa	Ctena_GCA_003058495.fa	80.4432	806	1442
Clathrolucina_costata_BocasdelDrago_SYM_clacobdrago045.fa	Ctena_spCRC_CahuitaEast_SYM_cteimcahuit023.fa	80.4292	789	1442
Clathrolucina_costata_BocasdelDrago_SYM_clacobdrago045.fa	Ctena_spCRC_CahuitaEast_SYM_cteimcahuit022.fa	80.3977	753	1442
Clathrolucina_costata_BocasdelDrago_SYM_clacobdrago045.fa	Ctena_spCRC_CahuitaEast_SYM_cteimcahuit008.fa	80.3948	787	1442
Clathrolucina_costata_BocasdelDrago_SYM_clacobdrago045.fa	Ctena_GCA_003058545.fa	80.3928	779	1442
Clathrolucina_costata_BocasdelDrago_SYM_clacobdrago045.fa	Ctena_spCRC_CahuitaEast_SYM_cteimcahuit014.fa	80.3799	791	1442
Clathrolucina_costata_BocasdelDrago_SYM_clacobdrago045.fa	Ctena_spCRC_CahuitaEast_SYM_cteimcahuit019.fa	80.3751	829	1442
Clathrolucina_costata_BocasdelDrago_SYM_clacobdrago045.fa	Ctena_spCRC_CahuitaEast_SYM1_cteimcahuit017.fa	80.3722	805	1442
Clathrolucina_costata_BocasdelDrago_SYM_clacobdrago045.fa	Ctena_spCRC_CahuitaEast_SYM_cteimcahuit024.fa	80.3446	768	1442
Clathrolucina_costata_BocasdelDrago_SYM_clacobdrago045.fa	Ctena_spCRC_CahuitaEast_SYM_cteimcahuit011.fa	80.3388	615	1442
Clathrolucina_costata_BocasdelDrago_SYM_clacobdrago045.fa	Ctena_GCA_003094535.fa	80.2945	782	1442
Clathrolucina_costata_BocasdelDrago_SYM_clacobdrago045.fa	Ctena_GCA_003094475.fa	80.2682	684	1442
Clathrolucina_costata_BocasdelDrago_SYM_clacobdrago045.fa	Ctena_GCA_003094495.fa	80.2142	737	1442
Clathrolucina_costata_BocasdelDrago_SYM_clacobdrago045.fa	Clathrolucina_costata_BocasdelDrago_SYMTRANSOCEAN_clacodrago038.fa	79.5324	370	1442
Clathrolucina_costata_BocasdelDrago_SYM_clacobdrago045.fa	Clathrolucina_costata_Bastimentos_SYMTRANSOCEAN_clacobastim108.fa	78.6388	328	1442
Clathrolucina_costata_BocasdelDrago_SYM_clacobdrago045.fa	Clathrolucina_costata_Bastimentos_SYMTRANSOCEAN_clacobastim110.fa	78.3057	368	1442
Clathrolucina_costata_BocasdelDrago_SYM_clacobdrago045.fa	Clathrolucina_costata_Cristobal_SYMTRANSOCEAN_clacocristo007.fa	78.2981	368	1442
Clathrolucina_costata_BocasdelDrago_SYM_clacobdrago045.fa	Loripes_orbiculatus_KsamilAlbania_SYM_KSA2.fa	78.1539	329	1442
Clathrolucina_costata_BocasdelDrago_SYM_clacobdrago045.fa	Thiodiazotropha_endoloripes_GCA_001708975.fa	78.1531	314	1442
Clathrolucina_costata_BocasdelDrago_SYM_clacobdrago045.fa	Thiodiazotropha_endoloripes_GCA_001708955.fa	78.1358	315	1442
Clathrolucina_costata_BocasdelDrago_SYM_clacobdrago045.fa	Thiodiazotropha_endoloripes_GCA_001708965.fa	78.1205	313	1442
Clathrolucina_costata_BocasdelDrago_SYM_clacobdrago045.fa	Loripes_orbiculatus_Tunisia_SYM_L173.fa	78.1182	310	1442
Clathrolucina_costata_BocasdelDrago_SYM_clacobdrago045.fa	Thiodiazotropha_endoloripes_GCA_001708985.fa	78.0629	327	1442
Clathrolucina_costata_BocasdelDrago_SYM_clacobdrago045.fa	Loripes_orbiculatus_KsamilAlbania_SYM_KSA1.fa	78.0394	318	1442
Clathrolucina_costata_BocasdelDrago_SYM_clacobdrago045.fa	Loripes_orbiculatus_Tunisia_SYM_L174.fa	78.0272	311	1442
Clathrolucina_costata_BocasdelDrago_SYM_clacobdrago045.fa	Ctena_spCRC_CahuitaEast_SYMTRANSOCEAN_cteimcahuit023.fa	77.9368	297	1442
Clathrolucina_costata_BocasdelDrago_SYM_clacobdrago045.fa	Loripes_clausus_Mozambique_SYMTRANSOCEAN_L191.fa	77.9214	354	1442
Clathrolucina_costata_BocasdelDrago_SYM_clacobdrago045.fa	Loripes_orbiculatus_Mauritania_SYMTRANSOCEAN_3502B.fa	77.9172	263	1442
Clathrolucina_costata_BocasdelDrago_SYM_clacobdrago045.fa	Clathrolucina_costata_Jamaica_SYMTRANSOCEAN_clacojamaic003.fa	77.8825	355	1442
Clathrolucina_costata_BocasdelDrago_SYM_clacobdrago045.fa	Ctena_orbiculata_KeyLargo_SYMTRANSOCEAN_cteorfloridm17.fa	77.882	339	1442
Clathrolucina_costata_BocasdelDrago_SYM_clacobdrago045.fa	Ctena_spCRC_CahuitaEast_SYMTRANSOCEAN_cteimcahuit007.fa	77.8579	351	1442
Clathrolucina_costata_BocasdelDrago_SYM_clacobdrago045.fa	Ctena_spCRC_CahuitaEast_SYMTRANSOCEAN_cteimcahuit014.fa	77.8481	357	1442
Clathrolucina_costata_BocasdelDrago_SYM_clacobdrago045.fa	Rugalucina_munda_TinBayQL_SYMTRANSOCEAN_L046.fa	77.8426	341	1442
Clathrolucina_costata_BocasdelDrago_SYM_clacobdrago045.fa	Loripes_clausus_Mozambique_SYMTRANSOCEAN_L193.fa	77.8388	302	1442
Clathrolucina_costata_BocasdelDrago_SYM_clacobdrago045.fa	Loripes_orbiculatus_Mauritania_SYMTRANSOCEAN_3503E.fa	77.8159	350	1442
Clathrolucina_costata_BocasdelDrago_SYM_clacobdrago045.fa	Clathrolucina_costata_CahuitaNorth_SYMTRANSOCEAN_clacocahuit002.fa	77.8026	385	1442
Clathrolucina_costata_BocasdelDrago_SYM_clacobdrago045.fa	Stewartia_GCA_003676175.fa	77.8024	338	1442
Clathrolucina_costata_BocasdelDrago_SYM_clacobdrago045.fa	Clathrolucina_costata_Cristobal_SYMTRANSOCEAN_clacocristo010.fa	77.7993	352	1442
Clathrolucina_costata_BocasdelDrago_SYM_clacobdrago045.fa	Pillucina_pacifica_LizardislandQL_SYMTRANSOCEAN_L205.fa	77.7911	361	1442
Clathrolucina_costata_BocasdelDrago_SYM_clacobdrago045.fa	Stewartia_GCA_003676115.fa	77.7908	208	1442
Clathrolucina_costata_BocasdelDrago_SYM_clacobdrago045.fa	Clathrolucina_costata_Bastimentos_SYMTRANSOCEAN_clacobastim111COMBINEDruns.fa	77.7836	347	1442
Clathrolucina_costata_BocasdelDrago_SYM_clacobdrago045.fa	Clathrolucina_costata_BocasdelToro_SYMTRANSOCEAN_clacobocaspm43run1.fa	77.7813	366	1442
Clathrolucina_costata_BocasdelDrago_SYM_clacobdrago045.fa	Chavani_striata_OkinawaJapan_SYMTRANSOCEAN_L201.fa	77.7807	349	1442
Clathrolucina_costata_BocasdelDrago_SYM_clacobdrago045.fa	Loripes_clausus_Mozambique_SYMTRANSOCEAN_L192.fa	77.7723	309	1442
Clathrolucina_costata_BocasdelDrago_SYM_clacobdrago045.fa	Loripes_orbiculatus_montenegro_SYM_KOTO1.fa	77.7692	338	1442
Clathrolucina_costata_BocasdelDrago_SYM_clacobdrago045.fa	Loripes_orbiculatus_Piran_SYM_LPN.fa	77.7682	342	1442
Clathrolucina_costata_BocasdelDrago_SYM_clacobdrago045.fa	Ctena_spCRC_CahuitaEast_SYMTRANSOCEAN_cteimcahuit009.fa	77.7647	353	1442
Clathrolucina_costata_BocasdelDrago_SYM_clacobdrago045.fa	Loripes_orbiculatus_Mauritania_SYMTRANSOCEAN_3503D.fa	77.7577	339	1442
Clathrolucina_costata_BocasdelDrago_SYM_clacobdrago045.fa	Loripes_orbiculatus_Dorset_SYM_L175.fa	77.7566	336	1442
Clathrolucina_costata_BocasdelDrago_SYM_clacobdrago045.fa	Loripes_orbiculatus_Piran_SYM_LLP1.fa	77.7541	355	1442
Clathrolucina_costata_BocasdelDrago_SYM_clacobdrago045.fa	Ctena_spCRC_CahuitaEast_SYMTRANSOCEAN_cteimcahuit008.fa	77.7527	356	1442
Clathrolucina_costata_BocasdelDrago_SYM_clacobdrago045.fa	Stewartia_GCA_003676105.fa	77.7491	356	1442
Clathrolucina_costata_BocasdelDrago_SYM_clacobdrago045.fa	Stewartia_GCA_003676145.fa	77.7383	366	1442
Clathrolucina_costata_BocasdelDrago_SYM_clacobdrago045.fa	Clathrolucina_costata_Cristobal_SYMTRANSOCEAN_clacocristo008.fa	77.735	362	1442
Clathrolucina_costata_BocasdelDrago_SYM_clacobdrago045.fa	Ctena_spCRC_CahuitaEast_SYMTRANSOCEAN_cteimcahuit010.fa	77.7334	366	1442
Clathrolucina_costata_BocasdelDrago_SYM_clacobdrago045.fa	Thiodiazotropha_endoloripes_GCA_001709035.fa	77.7159	343	1442
Clathrolucina_costata_BocasdelDrago_SYM_clacobdrago045.fa	Loripes_orbiculatus_RapitaSpain_SYM_LRAP1.fa	77.6863	337	1442
Clathrolucina_costata_BocasdelDrago_SYM_clacobdrago045.fa	Ctena_spCRC_CahuitaEast_SYMTRANSOCEAN_cteimcahuit024.fa	77.6593	325	1442
Clathrolucina_costata_BocasdelDrago_SYM_clacobdrago045.fa	Loripes_orbiculatus_RapitaSpain_SYM_LRAP2.fa	77.65	339	1442
Clathrolucina_costata_BocasdelDrago_SYM_clacobdrago045.fa	Loripes_orbiculatus_RapitaSpain_SYM_LRAP3.fa	77.6468	343	1442
Clathrolucina_costata_BocasdelDrago_SYM_clacobdrago045.fa	Loripes_clausus_Mozambique_SYMTRANSOCEAN_L003.fa	77.6436	289	1442
Clathrolucina_costata_BocasdelDrago_SYM_clacobdrago045.fa	Ctena_spCRC_CahuitaEast_SYMTRANSOCEAN_cteimcahuit021.fa	77.6429	308	1442
Clathrolucina_costata_BocasdelDrago_SYM_clacobdrago045.fa	Ctena_spCRC_CahuitaEast_SYMTRANSOCEAN_cteimcahuit022.fa	77.6415	331	1442
Clathrolucina_costata_BocasdelDrago_SYM_clacobdrago045.fa	Ctena_spCRC_CahuitaEast_SYMTRANSOCEAN_cteimcahuit019.fa	77.6301	348	1442
Clathrolucina_costata_BocasdelDrago_SYM_clacobdrago045.fa	Loripes_orbiculatus_Mauritania_SYMTRANSOCEAN_LLM.fa	77.6124	343	1442
Clathrolucina_costata_BocasdelDrago_SYM_clacobdrago045.fa	Clathrolucina_costata_PuntaPuebla_SYMTRANSOCEAN_clacopuebla005.fa	77.6027	256	1442
Clathrolucina_costata_BocasdelDrago_SYM_clacobdrago045.fa	Loripes_orbiculatus_FetoviaItaly_SYM1_ELBAC10.fa	77.5955	347	1442
Clathrolucina_costata_BocasdelDrago_SYM_clacobdrago045.fa	Loripes_orbiculatus_montenegro_SYM_KOTO3.fa	77.5388	297	1442
Clathrolucina_costata_BocasdelDrago_SYM_clacobdrago045.fa	Stewartia_GCA_003676095.fa	77.3887	106	1442
Clathrolucina_costata_BocasdelDrago_SYM_clacobdrago048.fa	Clathrolucina_costata_BocasdelDrago_SYM_clacobdrago048.fa	100	1444	1452
Clathrolucina_costata_BocasdelDrago_SYM_clacobdrago048.fa	Clathrolucina_costata_STRI_SYM_clacostrist076.fa	99.9918	1431	1452
Clathrolucina_costata_BocasdelDrago_SYM_clacobdrago048.fa	Clathrolucina_costata_Carenero_SYM_clacocarene030COMBINEDruns.fa	99.9797	1423	1452
Clathrolucina_costata_BocasdelDrago_SYM_clacobdrago048.fa	Clathrolucina_costata_Bastimentos_SYM_clacobastim107.fa	99.9792	1416	1452
Clathrolucina_costata_BocasdelDrago_SYM_clacobdrago048.fa	Clathrolucina_costata_Carenero_SYM_clacocarene027.fa	99.9721	1429	1452
Clathrolucina_costata_BocasdelDrago_SYM_clacobdrago048.fa	Clathrolucina_costata_Cristobal_SYM_clacocristo007.fa	99.9575	1411	1452
Clathrolucina_costata_BocasdelDrago_SYM_clacobdrago048.fa	Clathrolucina_costata_PuntaPuebla_SYM_clacopuebla006.fa	99.9522	1393	1452
Clathrolucina_costata_BocasdelDrago_SYM_clacobdrago048.fa	Clathrolucina_costata_STRI_SYM_clacostrist064.fa	99.9487	1417	1452
Clathrolucina_costata_BocasdelDrago_SYM_clacobdrago048.fa	Clathrolucina_costata_BocasdelToro_SYM_clacobocaspm43run1.fa	99.9471	1394	1452
Clathrolucina_costata_BocasdelDrago_SYM_clacobdrago048.fa	Clathrolucina_costata_BocasdelDrago_SYM_clacobdrago045.fa	99.9409	1377	1452
Clathrolucina_costata_BocasdelDrago_SYM_clacobdrago048.fa	Clathrolucina_costata_Cristobal_SYM_clacocristo019.fa	99.9229	1367	1452
Clathrolucina_costata_BocasdelDrago_SYM_clacobdrago048.fa	Clathrolucina_costata_STRI_SYM_clacostrist077.fa	99.9207	1398	1452
Clathrolucina_costata_BocasdelDrago_SYM_clacobdrago048.fa	Clathrolucina_costata_IslaSolarte_SYM_clacosolart024.fa	99.9173	1363	1452
Clathrolucina_costata_BocasdelDrago_SYM_clacobdrago048.fa	Clathrolucina_costata_PuntaPuebla_SYM_clacopuebla001run1.fa	99.9056	1334	1452
Clathrolucina_costata_BocasdelDrago_SYM_clacobdrago048.fa	Clathrolucina_costata_BocasdelDrago_SYM_clacodrago047.fa	99.9027	1385	1452
Clathrolucina_costata_BocasdelDrago_SYM_clacobdrago048.fa	Clathrolucina_costata_PuntaPuebla_SYM_clacopuebla004.fa	99.902	1394	1452
Clathrolucina_costata_BocasdelDrago_SYM_clacobdrago048.fa	Clathrolucina_costata_Cristobal_SYM_clacocristo016.fa	99.9003	1406	1452
Clathrolucina_costata_BocasdelDrago_SYM_clacobdrago048.fa	Clathrolucina_costata_STRI_SYM_clacostrist055.fa	99.8996	1380	1452
Clathrolucina_costata_BocasdelDrago_SYM_clacobdrago048.fa	Clathrolucina_costata_Cristobal_SYM_clacocristo008.fa	99.8941	1400	1452
Clathrolucina_costata_BocasdelDrago_SYM_clacobdrago048.fa	Clathrolucina_costata_Bastimentos_SYM_clacobastim109.fa	99.8927	1407	1452
Clathrolucina_costata_BocasdelDrago_SYM_clacobdrago048.fa	Clathrolucina_costata_Bastimentos_SYM_clacobastim112COMBINEDruns.fa	99.8909	1369	1452
Clathrolucina_costata_BocasdelDrago_SYM_clacobdrago048.fa	Clathrolucina_costata_IslaSolarte_SYM_clacosolart022.fa	99.8901	1371	1452
Clathrolucina_costata_BocasdelDrago_SYM_clacobdrago048.fa	Clathrolucina_costata_IslaSolarte_SYM_clacosolart026.fa	99.886	1401	1452
Clathrolucina_costata_BocasdelDrago_SYM_clacobdrago048.fa	Clathrolucina_costata_Cristobal_SYM_clacocristo018.fa	99.886	1387	1452
Clathrolucina_costata_BocasdelDrago_SYM_clacobdrago048.fa	Clathrolucina_costata_BocasdelDrago_SYM_clacodrago038.fa	99.8859	1347	1452
Clathrolucina_costata_BocasdelDrago_SYM_clacobdrago048.fa	Clathrolucina_costata_STRI_SYM_clacostrist079.fa	99.8784	1395	1452
Clathrolucina_costata_BocasdelDrago_SYM_clacobdrago048.fa	Clathrolucina_costata_PuntaPuebla_SYM_clacopuebla005.fa	99.8757	1369	1452
Clathrolucina_costata_BocasdelDrago_SYM_clacobdrago048.fa	Clathrolucina_costata_BocasdelToro_SYM_clacobocaspm45run1.fa	99.8752	1387	1452
Clathrolucina_costata_BocasdelDrago_SYM_clacobdrago048.fa	Clathrolucina_costata_Cristobal_SYM_clacocristo020.fa	99.8703	1368	1452
Clathrolucina_costata_BocasdelDrago_SYM_clacobdrago048.fa	Clathrolucina_costata_Carenero_SYM_clacocarene032.fa	99.8655	1357	1452
Clathrolucina_costata_BocasdelDrago_SYM_clacobdrago048.fa	Clathrolucina_costata_IslaSolarte_SYM_clacosolart025.fa	99.8451	1376	1452
Clathrolucina_costata_BocasdelDrago_SYM_clacobdrago048.fa	Clathrolucina_costata_CahuitaNorth_SYM_clacocahuit001.fa	99.1845	1370	1452
Clathrolucina_costata_BocasdelDrago_SYM_clacobdrago048.fa	Ctena_spCRC_CahuitaEast_SYM2_cteimcahuit017.fa	99.1574	1375	1452
Clathrolucina_costata_BocasdelDrago_SYM_clacobdrago048.fa	Ctena_spCRC_CahuitaEast_SYM_cteimcahuit009.fa	99.1413	1364	1452
Clathrolucina_costata_BocasdelDrago_SYM_clacobdrago048.fa	Clathrolucina_costata_CahuitaNorth_SYM_clacocahuit004.fa	99.0936	1178	1452
Clathrolucina_costata_BocasdelDrago_SYM_clacobdrago048.fa	Anodontia_alba_STRI_SYM_2PP4.fa	98.925	1218	1452
Clathrolucina_costata_BocasdelDrago_SYM_clacobdrago048.fa	Clathrolucina_costata_Jamaica_SYM_clacojamaic002.fa	98.9007	1144	1452
Clathrolucina_costata_BocasdelDrago_SYM_clacobdrago048.fa	Clathrolucina_costata_CahuitaNorth_SYM_clacocahuit003.fa	98.8819	1271	1452
Clathrolucina_costata_BocasdelDrago_SYM_clacobdrago048.fa	Clathrolucina_costata_Carenero_SYM_unknocarene035.fa	98.7915	1269	1452
Clathrolucina_costata_BocasdelDrago_SYM_clacobdrago048.fa	Clathrolucina_costata_Bastimentos_SYM_clacobastim108.fa	98.7704	1252	1452
Clathrolucina_costata_BocasdelDrago_SYM_clacobdrago048.fa	Clathrolucina_costata_Bastimentos_SYM_clacobastim111COMBINEDruns.fa	98.756	1281	1452
Clathrolucina_costata_BocasdelDrago_SYM_clacobdrago048.fa	Clathrolucina_costata_Jamaica_SYM_clacojamaic001.fa	98.6576	1326	1452
Clathrolucina_costata_BocasdelDrago_SYM_clacobdrago048.fa	Clathrolucina_costata_Bastimentos_SYM_clacobastim110.fa	98.5867	1182	1452
Clathrolucina_costata_BocasdelDrago_SYM_clacobdrago048.fa	Divalinga_quadrisulcata_Jamaica_SYM_divaljamaic004.fa	98.5747	1337	1452
Clathrolucina_costata_BocasdelDrago_SYM_clacobdrago048.fa	Clathrolucina_costata_StMartin_SYM1_clacostmartm61COMBINEDruns.fa	98.5459	1318	1452
Clathrolucina_costata_BocasdelDrago_SYM_clacobdrago048.fa	Clathrolucina_costata_Jamaica_SYM_clacojamaic005.fa	98.5393	1239	1452
Clathrolucina_costata_BocasdelDrago_SYM_clacobdrago048.fa	Ctena_orbiculata_KeyLargo_SYM_cteorfloridm16.fa	98.5144	1325	1452
Clathrolucina_costata_BocasdelDrago_SYM_clacobdrago048.fa	Thiodiazotropha_endolucinida_GCA_001715975.fa	98.5029	1329	1452
Clathrolucina_costata_BocasdelDrago_SYM_clacobdrago048.fa	Divalinga_sp_FtPierceFL_SYM_divqufloridm28.fa	94.9405	1102	1452
Clathrolucina_costata_BocasdelDrago_SYM_clacobdrago048.fa	Ctena_GCA_003058525.fa	94.7303	1267	1452
Clathrolucina_costata_BocasdelDrago_SYM_clacobdrago048.fa	Anodontia_alba_BocasdelToro_SYM_3PP.fa	94.6879	1230	1452
Clathrolucina_costata_BocasdelDrago_SYM_clacobdrago048.fa	Ctena_GCA_003058535.fa	94.1413	874	1452
Clathrolucina_costata_BocasdelDrago_SYM_clacobdrago048.fa	Divalinga_weberi_STRI_SYM_DIVAS.fa	93.914	1129	1452
Clathrolucina_costata_BocasdelDrago_SYM_clacobdrago048.fa	Ctena_orbiculata_KeyLargo_SYM1_cteorfloridm18.fa	81.7546	971	1452
Clathrolucina_costata_BocasdelDrago_SYM_clacobdrago048.fa	Ctena_orbiculata_KeyLargo_SYM_cteorfloridm14.fa	81.7476	956	1452
Clathrolucina_costata_BocasdelDrago_SYM_clacobdrago048.fa	Ctena_GCA_003094555.fa	81.7249	873	1452
Clathrolucina_costata_BocasdelDrago_SYM_clacobdrago048.fa	Ctena_GCA_003094575.fa	81.6154	564	1452
Clathrolucina_costata_BocasdelDrago_SYM_clacobdrago048.fa	Ctena_GCA_003094515.fa	81.5764	833	1452
Clathrolucina_costata_BocasdelDrago_SYM_clacobdrago048.fa	Ctena_spCRC_CahuitaEast_SYM1_cteimcahuit018.fa	80.5083	812	1452
Clathrolucina_costata_BocasdelDrago_SYM_clacobdrago048.fa	Ctena_GCA_003058485.fa	80.4944	803	1452
Clathrolucina_costata_BocasdelDrago_SYM_clacobdrago048.fa	Ctena_spCRC_CahuitaEast_SYM_cteimcahuit015.fa	80.4866	827	1452
Clathrolucina_costata_BocasdelDrago_SYM_clacobdrago048.fa	Ctena_spCRC_CahuitaEast_SYM1_cteimcahuit020.fa	80.4474	827	1452
Clathrolucina_costata_BocasdelDrago_SYM_clacobdrago048.fa	Ctena_spCRC_CahuitaEast_SYM_cteimcahuit010.fa	80.4383	810	1452
Clathrolucina_costata_BocasdelDrago_SYM_clacobdrago048.fa	Ctena_spCRC_CahuitaEast_SYM_cteimcahuit007.fa	80.4364	816	1452
Clathrolucina_costata_BocasdelDrago_SYM_clacobdrago048.fa	Ctena_GCA_003058495.fa	80.4196	810	1452
Clathrolucina_costata_BocasdelDrago_SYM_clacobdrago048.fa	Ctena_spCRC_CahuitaEast_SYM_cteimcahuit008.fa	80.3919	787	1452
Clathrolucina_costata_BocasdelDrago_SYM_clacobdrago048.fa	Ctena_spCRC_CahuitaEast_SYM1_cteimcahuit017.fa	80.3835	801	1452
Clathrolucina_costata_BocasdelDrago_SYM_clacobdrago048.fa	Ctena_spCRC_CahuitaEast_SYM_cteimcahuit023.fa	80.3822	808	1452
Clathrolucina_costata_BocasdelDrago_SYM_clacobdrago048.fa	Ctena_spCRC_CahuitaEast_SYM_cteimcahuit022.fa	80.3528	767	1452
Clathrolucina_costata_BocasdelDrago_SYM_clacobdrago048.fa	Ctena_spCRC_CahuitaEast_SYM_cteimcahuit014.fa	80.3455	812	1452
Clathrolucina_costata_BocasdelDrago_SYM_clacobdrago048.fa	Ctena_spCRC_CahuitaEast_SYM_cteimcahuit019.fa	80.3224	836	1452
Clathrolucina_costata_BocasdelDrago_SYM_clacobdrago048.fa	Ctena_spCRC_CahuitaEast_SYM_cteimcahuit024.fa	80.3152	784	1452
Clathrolucina_costata_BocasdelDrago_SYM_clacobdrago048.fa	Ctena_GCA_003094535.fa	80.2654	786	1452
Clathrolucina_costata_BocasdelDrago_SYM_clacobdrago048.fa	Ctena_GCA_003058545.fa	80.2584	799	1452
Clathrolucina_costata_BocasdelDrago_SYM_clacobdrago048.fa	Ctena_spCRC_CahuitaEast_SYM_cteimcahuit011.fa	80.2258	624	1452
Clathrolucina_costata_BocasdelDrago_SYM_clacobdrago048.fa	Ctena_GCA_003094475.fa	80.1939	705	1452
Clathrolucina_costata_BocasdelDrago_SYM_clacobdrago048.fa	Ctena_GCA_003094495.fa	80.0774	766	1452
Clathrolucina_costata_BocasdelDrago_SYM_clacobdrago048.fa	Clathrolucina_costata_Cristobal_SYMTRANSOCEAN_clacocristo007.fa	78.6684	353	1452
Clathrolucina_costata_BocasdelDrago_SYM_clacobdrago048.fa	Clathrolucina_costata_BocasdelDrago_SYMTRANSOCEAN_clacodrago038.fa	78.6346	351	1452
Clathrolucina_costata_BocasdelDrago_SYM_clacobdrago048.fa	Clathrolucina_costata_CahuitaNorth_SYMTRANSOCEAN_clacocahuit002.fa	78.0669	369	1452
Clathrolucina_costata_BocasdelDrago_SYM_clacobdrago048.fa	Loripes_clausus_Mozambique_SYMTRANSOCEAN_L191.fa	78.0475	352	1452
Clathrolucina_costata_BocasdelDrago_SYM_clacobdrago048.fa	Loripes_orbiculatus_KsamilAlbania_SYM_KSA2.fa	78.0382	334	1452
Clathrolucina_costata_BocasdelDrago_SYM_clacobdrago048.fa	Loripes_orbiculatus_Mauritania_SYMTRANSOCEAN_3503E.fa	78.0285	333	1452
Clathrolucina_costata_BocasdelDrago_SYM_clacobdrago048.fa	Loripes_orbiculatus_Mauritania_SYMTRANSOCEAN_3502B.fa	78.0222	250	1452
Clathrolucina_costata_BocasdelDrago_SYM_clacobdrago048.fa	Loripes_orbiculatus_Piran_SYM_LPN.fa	78.0222	337	1452
Clathrolucina_costata_BocasdelDrago_SYM_clacobdrago048.fa	Ctena_spCRC_CahuitaEast_SYMTRANSOCEAN_cteimcahuit014.fa	78.0139	353	1452
Clathrolucina_costata_BocasdelDrago_SYM_clacobdrago048.fa	Clathrolucina_costata_BocasdelToro_SYMTRANSOCEAN_clacobocaspm43run1.fa	78.0022	346	1452
Clathrolucina_costata_BocasdelDrago_SYM_clacobdrago048.fa	Loripes_orbiculatus_Tunisia_SYM_L173.fa	77.9927	325	1452
Clathrolucina_costata_BocasdelDrago_SYM_clacobdrago048.fa	Clathrolucina_costata_Cristobal_SYMTRANSOCEAN_clacocristo010.fa	77.9912	344	1452
Clathrolucina_costata_BocasdelDrago_SYM_clacobdrago048.fa	Loripes_orbiculatus_Mauritania_SYMTRANSOCEAN_3503D.fa	77.9849	323	1452
Clathrolucina_costata_BocasdelDrago_SYM_clacobdrago048.fa	Rugalucina_munda_TinBayQL_SYMTRANSOCEAN_L046.fa	77.9781	333	1452
Clathrolucina_costata_BocasdelDrago_SYM_clacobdrago048.fa	Clathrolucina_costata_Bastimentos_SYMTRANSOCEAN_clacobastim110.fa	77.9779	345	1452
Clathrolucina_costata_BocasdelDrago_SYM_clacobdrago048.fa	Callucina_winkworthi_Mauritius_SYMTRANSOCEAN_L082.fa	77.9776	307	1452
Clathrolucina_costata_BocasdelDrago_SYM_clacobdrago048.fa	Stewartia_GCA_003676105.fa	77.9556	342	1452
Clathrolucina_costata_BocasdelDrago_SYM_clacobdrago048.fa	Clathrolucina_costata_Jamaica_SYMTRANSOCEAN_clacojamaic003.fa	77.953	346	1452
Clathrolucina_costata_BocasdelDrago_SYM_clacobdrago048.fa	Thiodiazotropha_endoloripes_GCA_001708975.fa	77.9498	322	1452
Clathrolucina_costata_BocasdelDrago_SYM_clacobdrago048.fa	Ctena_spCRC_CahuitaEast_SYMTRANSOCEAN_cteimcahuit023.fa	77.9434	283	1452
Clathrolucina_costata_BocasdelDrago_SYM_clacobdrago048.fa	Ctena_spCRC_CahuitaEast_SYMTRANSOCEAN_cteimcahuit007.fa	77.9418	339	1452
Clathrolucina_costata_BocasdelDrago_SYM_clacobdrago048.fa	Ctena_spCRC_CahuitaEast_SYMTRANSOCEAN_cteimcahuit008.fa	77.9369	346	1452
Clathrolucina_costata_BocasdelDrago_SYM_clacobdrago048.fa	Stewartia_GCA_003676145.fa	77.935	351	1452
Clathrolucina_costata_BocasdelDrago_SYM_clacobdrago048.fa	Pillucina_pacifica_LizardislandQL_SYMTRANSOCEAN_L205.fa	77.9248	347	1452
Clathrolucina_costata_BocasdelDrago_SYM_clacobdrago048.fa	Stewartia_GCA_003676115.fa	77.9233	209	1452
Clathrolucina_costata_BocasdelDrago_SYM_clacobdrago048.fa	Thiodiazotropha_endoloripes_GCA_001708955.fa	77.9196	334	1452
Clathrolucina_costata_BocasdelDrago_SYM_clacobdrago048.fa	Thiodiazotropha_endoloripes_GCA_001708965.fa	77.9184	329	1452
Clathrolucina_costata_BocasdelDrago_SYM_clacobdrago048.fa	Clathrolucina_costata_Bastimentos_SYMTRANSOCEAN_clacobastim108.fa	77.9026	315	1452
Clathrolucina_costata_BocasdelDrago_SYM_clacobdrago048.fa	Clathrolucina_costata_Cristobal_SYMTRANSOCEAN_clacocristo008.fa	77.8987	353	1452
Clathrolucina_costata_BocasdelDrago_SYM_clacobdrago048.fa	Ctena_spCRC_CahuitaEast_SYMTRANSOCEAN_cteimcahuit010.fa	77.897	362	1452
Clathrolucina_costata_BocasdelDrago_SYM_clacobdrago048.fa	Loripes_orbiculatus_Tunisia_SYM_L174.fa	77.8956	323	1452
Clathrolucina_costata_BocasdelDrago_SYM_clacobdrago048.fa	Ctena_spCRC_CahuitaEast_SYMTRANSOCEAN_cteimcahuit009.fa	77.8785	338	1452
Clathrolucina_costata_BocasdelDrago_SYM_clacobdrago048.fa	Loripes_orbiculatus_Piran_SYM_LLP1.fa	77.8781	340	1452
Clathrolucina_costata_BocasdelDrago_SYM_clacobdrago048.fa	Ctena_orbiculata_KeyLargo_SYMTRANSOCEAN_cteorfloridm17.fa	77.8777	338	1452
Clathrolucina_costata_BocasdelDrago_SYM_clacobdrago048.fa	Loripes_orbiculatus_KsamilAlbania_SYM_KSA1.fa	77.8714	323	1452
Clathrolucina_costata_BocasdelDrago_SYM_clacobdrago048.fa	Stewartia_GCA_003676175.fa	77.8625	337	1452
Clathrolucina_costata_BocasdelDrago_SYM_clacobdrago048.fa	Loripes_clausus_Mozambique_SYMTRANSOCEAN_L003.fa	77.8529	279	1452
Clathrolucina_costata_BocasdelDrago_SYM_clacobdrago048.fa	Thiodiazotropha_endoloripes_GCA_001708985.fa	77.8503	340	1452
Clathrolucina_costata_BocasdelDrago_SYM_clacobdrago048.fa	Loripes_orbiculatus_montenegro_SYM_KOTO1.fa	77.8501	328	1452
Clathrolucina_costata_BocasdelDrago_SYM_clacobdrago048.fa	Ctena_spCRC_CahuitaEast_SYMTRANSOCEAN_cteimcahuit019.fa	77.8191	330	1452
Clathrolucina_costata_BocasdelDrago_SYM_clacobdrago048.fa	Ctena_spCRC_CahuitaEast_SYMTRANSOCEAN_cteimcahuit022.fa	77.8132	323	1452
Clathrolucina_costata_BocasdelDrago_SYM_clacobdrago048.fa	Thiodiazotropha_endoloripes_GCA_001709035.fa	77.8092	332	1452
Clathrolucina_costata_BocasdelDrago_SYM_clacobdrago048.fa	Clathrolucina_costata_Bastimentos_SYMTRANSOCEAN_clacobastim111COMBINEDruns.fa	77.804	343	1452
Clathrolucina_costata_BocasdelDrago_SYM_clacobdrago048.fa	Loripes_orbiculatus_RapitaSpain_SYM_LRAP3.fa	77.8026	330	1452
Clathrolucina_costata_BocasdelDrago_SYM_clacobdrago048.fa	Loripes_orbiculatus_RapitaSpain_SYM_LRAP1.fa	77.7979	323	1452
Clathrolucina_costata_BocasdelDrago_SYM_clacobdrago048.fa	Loripes_clausus_Mozambique_SYMTRANSOCEAN_L193.fa	77.7938	308	1452
Clathrolucina_costata_BocasdelDrago_SYM_clacobdrago048.fa	Ctena_spCRC_CahuitaEast_SYMTRANSOCEAN_cteimcahuit024.fa	77.789	318	1452
Clathrolucina_costata_BocasdelDrago_SYM_clacobdrago048.fa	Chavani_striata_OkinawaJapan_SYMTRANSOCEAN_L201.fa	77.7865	353	1452
Clathrolucina_costata_BocasdelDrago_SYM_clacobdrago048.fa	Loripes_orbiculatus_Dorset_SYM_L175.fa	77.7801	329	1452
Clathrolucina_costata_BocasdelDrago_SYM_clacobdrago048.fa	Loripes_orbiculatus_RapitaSpain_SYM_LRAP2.fa	77.7608	320	1452
Clathrolucina_costata_BocasdelDrago_SYM_clacobdrago048.fa	Loripes_orbiculatus_Mauritania_SYMTRANSOCEAN_LLM.fa	77.7547	333	1452
Clathrolucina_costata_BocasdelDrago_SYM_clacobdrago048.fa	Ctena_spCRC_CahuitaEast_SYMTRANSOCEAN_cteimcahuit021.fa	77.7541	306	1452
Clathrolucina_costata_BocasdelDrago_SYM_clacobdrago048.fa	Loripes_clausus_Mozambique_SYMTRANSOCEAN_L192.fa	77.7373	311	1452
Clathrolucina_costata_BocasdelDrago_SYM_clacobdrago048.fa	Loripes_orbiculatus_FetoviaItaly_SYM1_ELBAC10.fa	77.7245	340	1452
Clathrolucina_costata_BocasdelDrago_SYM_clacobdrago048.fa	Clathrolucina_costata_PuntaPuebla_SYMTRANSOCEAN_clacopuebla005.fa	77.7169	253	1452
Clathrolucina_costata_BocasdelDrago_SYM_clacobdrago048.fa	Loripes_orbiculatus_montenegro_SYM_KOTO3.fa	77.6139	290	1452
Clathrolucina_costata_BocasdelDrago_SYM_clacodrago038.fa	Clathrolucina_costata_BocasdelDrago_SYM_clacodrago038.fa	100	1711	1727
Clathrolucina_costata_BocasdelDrago_SYM_clacodrago038.fa	Clathrolucina_costata_STRI_SYM_clacostrist076.fa	99.979	1359	1727
Clathrolucina_costata_BocasdelDrago_SYM_clacodrago038.fa	Clathrolucina_costata_Bastimentos_SYM_clacobastim107.fa	99.9489	1376	1727
Clathrolucina_costata_BocasdelDrago_SYM_clacodrago038.fa	Clathrolucina_costata_STRI_SYM_clacostrist064.fa	99.9473	1421	1727
[truncated: 17,576 more rows]
