# Supplementary material for: Global biogeography of chemosynthetic symbionts reveals both localized and globally distributed symbiont groups
Source: Proc Natl Acad Sci U S A. 2021 Jul 16;118(29):e2104378118. doi: 10.1073/pnas.2104378118 (PMC8307296; doi:10.1073/pnas.2104378118)
Supplement: Supplementary File [file pnas.2104378118.sd05.xlsx]

## Sheet: BLAST Hits from MAGs to assembl
SI Dataset S5: High Quality Hits of Genes from MAGs to Assemblies
	Rubisco, form II (Ca. T. endolucinda)		ureA (Ca. T. taylori (LLM))		nirS (Ca. T taylori (Stewartia))		nar (4 genes, Ca. T. endolucinda)	narG	narH	narJ	narI	pqq (3 genes, Ca. T. taylori (LLM))	pqqB	pqqC	pqqD
Library	# of Hits	% ID of Hit	# of Hits	% ID of Hit	# of Hits	% ID of Hit	# of Hits	% ID of Hit	% ID of Hit	% ID of Hit	% ID of Hit	# of Hits	% ID of Hit	% ID of Hit	% ID of Hit
2PP4	1	98.846	0		0		4	97.315	99.162	98.438	99.425	1	77.083
3502B	0		1	98.527	0		0					3	100	100	100
3503D	0		1	100	0		0					3	100	100	100
3503E	0		1	100	0		0					3	100	100	100
clacobastim108	1	99.495	1	98.122	1	85.618	4	98.192	99.097	99.415	99.569	3	97.409	97.544	97.113
clacobastim110	1	99.495	1	97.809	1	85.618	4	98.192	99.097	99.419	99.569	3	78.47	97.544	97.113
clacobastim111COMBINEDruns	1	99.495	1	97.809	1	85.618	4	98.192	99.097	99.419	99.569	3	97.409	97.544	97.113
clacobocaspm43run1	1	98.773	1	97.653	1	85.806	4	97.395	98.968	99.612	98.994	3	97.668	97.544	97.113
clacocahuit002	0		1	98.122	0		0					3	99.136	98.596	99.081
clacocristo007	1	98.773	1	97.653	1	85.87	4	97.395	98.968	99.612	98.994	3	97.668	97.544	97.113
clacocristo008	1	98.701	1	99.844	1	85.87	4	97.448	98.839	99.612	98.994	3	99.136	99.298	98.95
clacocristo010	1	98.773	1	97.653	1	85.87	4	97.395	98.968	99.612	98.994	3	97.668	97.544	97.113
clacocristo016	1	98.701	1	97.653	1	85.87	4	97.448	98.839	99.612	98.994	2	78.559	77.431
clacodrago038	1	98.773	1	98.279	1	85.806	4	97.395	98.968	99.612	98.994	3	99.827	100	100
clacojamaic003	0		1	97.809	0		0					3	97.582	97.544	97.113
clacopuebla005	1	98.701	1	98.435	1	85.87	4	97.448	98.904	99.612	98.994	3	99.05	98.596	98.556
clacosolart023	1	98.773	1	97.653	1	85.87	4	97.422	98.904	99.419	98.994	3	97.572	97.544	97.113
clacosolart025	1	98.701	1	97.203	1	85.87	4	97.395	98.968	99.612	98.994	3	97.409	97.544	97.769
clacostmartm61COMBINEDruns	1	99.784	1	97.809	1	85.613	4	98.086	98.259	99.806	99.569	3	97.582	97.544	96.719
clacostrist055	1	98.773	1	98.122	1	85.87	4	97.422	98.968	99.612	98.994	3	99.136	97.544	99.081
clacostrist064	1	98.773	1	97.724	1	85.806	4	97.395	98.968	99.612	98.994	3	99.476	100	99.862
cteorfloridm17	0		1	97.966	1	99.691	0					3	98.187	97.895	98.425
divaljamaic004	1	99.928	0		1	85.613	4	97.475	99.291	99.419	99.282	2	78.381	77.7
ELBAC10	0		1	92.332	1	89.607	0					0
KOTO1	0		0		1	89.547	0					0
KOTO2	0		0		1	89.547	0					0
KOTO3	0		0		1	89.486	0					0
KSA1	0		1	92.645	0		0					0
KSA2	0		1	92.488	0		0					0
L003	0		1	99.218	0		0					3	98.452	96.842	98.819
L082	0		1	98.435	0		0					3	98.007	98.246	98.031
L173	0		1	92.332	0		0					0
L174	0		1	92.332	0		0					0
L175	0		0		1	89.486	0					0
L191	0		1	98.435	0		0					3	98.877	98.246	98.819
L192	0		1	98.435	0		0					3	99.309	97.895	99.213
L193	0		1	97.809	1	96.655	0					3	99.309	98.246	99.081
L201	0		1	98.905	0		0					3	98.877	97.895	98.95
L205R	0		1	98.905	0		0					3	99.05	97.895	98.95
LLM	0		1	100	0		0					3	100	100	100
LLP1	0		1	92.488	1	89.547	0					0
LPN	0		1	92.175	1	89.547	0					0
LRAP1	0		0		1	89.547	0					0
LRAP2	0		0		1	89.547	0					0
LRAP3	0		1	92.488	1	89.547	0					0
unknocarene035	1	99.495	1	98.905	1	85.618	4	98.192	99.097	99.419	99.569	3	98.239	97.544	99.738
*yellow boxes are higer than expected

## Sheet: Protein hits to metagenomes
SI Dataset S5: High Quality Protein Hits of Genes
	Rubisco, form II (Ca. T. endolucinda)		ureA (Ca. T. taylori (LLM))		nirS (Ca. T taylori (Stewartia))		nar (4 genes, Ca. T. endolucinda)	narG	narH	narJ	narI	pqq (3 genes, Ca. T. taylori (LLM))	pqqB	pqqC	pqqD
Library	# of Hits	% ID of Hit	# of Hits	% ID of Hit	# of Hits	% ID of Hit	# of Hits	% ID of Hit	% ID of Hit	% ID of Hit	% ID of Hit	# of Hits	% ID of Hit	% ID of Hit	% ID of Hit
2PP4	1	100	0		0		4	98.883	100	98.246	99.567	3	84.585	90.078	77.66
3502B	1	32.911	1	98.343	0		1	32.836				3	100	100	100
3503D	1	32.911	1	100	0		1	32.836				3	100	100	100
3503E	1	32.911	1	100	0		1	32.836				3	100	100	100
clacobastim108	1	99.783	1	98.585	1	90.506	4	99.362	100	99.415	99.567	3	99.605	99.74	97.872
clacobastim110	1	99.783	1	98.113	1	90.506	4	99.362	100	99.415	99.567	3	99.605	90.323	97.872
clacobastim111COMBINEDruns	1	99.783	1	97.642	1	90.506	4	99.362	100	99.415	99.567	3	99.605	99.74	97.872
clacobocaspm43run1	1	100	1	97.642	1	90.893	4	99.202	100	98.83	99.134	3	99.605	99.74	97.872
clacocahuit002	1	32.911	1	98.585	0		1	32.836				3	99.605	99.481	97.872
clacocristo007	1	100	1	97.642	1	91.075	4	99.202	100	98.83	99.134	3	99.605	99.74	97.872
clacocristo008	1	100	1	100	1	91.075	4	99.282	99.612	98.83	99.134	3	99.209	99.481	98.936
clacocristo010	1	100	1	97.642	1	91.075	4	99.122	100	98.83	99.134	3	99.605	99.74	97.872
clacocristo016	1	100	1	97.642	1	91.075	4	99.282	99.612	98.83	99.134	3	84.98	90.078	77.66
clacodrago038	1	100	1	98.113	1	90.893	4	99.202	100	98.83	99.134	3	100	99.481	100
clacojamaic003	1	32.152	1	98.585	0		1	35.922				3	99.605	99.74	97.872
clacopuebla005	1	100	1	97.642	1	91.075	4	99.282	100	98.83	99.134	3	98.814	99.481	97.872
clacosolart023	1	100	1	97.642	1	91.075	4	99.202	99.806	98.246	99.134	3	99.209	99.719	97.872
clacosolart025	1	99.783	1	97.183	1	91.075	4	99.202	100	98.83	99.134	3	99.605	99.481	97.872
clacostmartm61COMBINEDruns	1	100	1	98.585	1	90.893	4	99.601	100	100	99.134	3	99.605	99.481	97.872
clacostrist055	1	100	1	98.113	1	91.075	4	99.282	100	98.83	99.134	3	99.605	99.221	97.872
clacostrist064	1	100	1	98.049	1	90.893	4	99.202	100	98.83	99.134	3	100	90.078	100
cteorfloridm17	1	32.405	1	98.113	1	99.814	1	32.836				3	99.605	99.481	96.809
divaljamaic004	1	99.783	0		1	90.893	4	99.521	100	98.83	98.701	3	84.98	89.817	77.66
ELBAC10	1	32.911	1	96.698	1	94.536	1	33.582				1	23.12
KOTO1	1	32.152	0		1	94.536	1	40				1	22.841
KOTO2	1	32.152	0		1	94.536	1	40				1	22.571
KOTO3	1	32.152	0		1	94.536	1	40				1	22.841
KSA1	1	32.152	1	96.698	0		1	33.582				0
KSA2	1	32.152	1	96.698	0		1	33.582				0
L003	1	32.152	1	99.528	0		1	32.836				3	99.209	99.283	96.809
L082	1	32.152	1	98.113	0		1	32.836				3	99.209	99.251	97.872
L173	1	32.152	1	96.698	0		1	33.582				0
L174	1	32.152	1	96.698	0		1	33.582				0
L175	1	32.152	0		1	94.353	1	40				1	22.841
L191	1	32.152	1	99.057	0		1	32.836				3	99.209	99.74	97.872
L192	1	32.911	1	98.585	0		1	32.836				3	99.605	99.74	97.872
L193	1	32.316	1	98.113	1	98.616	1	33.588				3	98.814	99.74	97.872
L201	1	32.152	1	99.057	0		1	32.836				3	99.209	99.74	97.872
L205R	1	32.152	1	99.057	0		1	32.836				3	99.605	99.481	97.872
LLM	1	32.911	1	100	0		1	32.836				3	100	100	100
LLP1	1	32.152	1	96.698	1	94.536	1	40				1	22.841
LPN	1	32.152	1	97.17	1	94.536	1	40				1	22.841
LRAP1	1	32.152	0		1	94.536	1	40				1	22.841
LRAP2	1	32.152	0		1	94.536	1	40				1	22.841
LRAP3	1	32.152	1	96.698	1	94.536	1	40				1	22.841
unknocarene035	1	99.783	1	99.057	1	90.506	4	99.362	100	99.415	99.567	3	99.605	90.323	97.872
*yellow boxes are higer than expected

## Sheet: Coverage of Genes in metagenomi
SI Dataset S5: Coverage of Select Genes in Metagenomic Libraries
	Rubisco, form II (Ca. T. endolucinda)	ureA (Ca. T. taylori (LLM))	nirS (Ca. T taylori (Stewartia))	narG (Ca. T. endolucinda)	narH (Ca. T. endolucinda)	narJ (Ca. T. endolucinda)	narI (Ca. T. endolucinda)	pqqB (Ca. T. taylori (LLM))	pqqC (Ca. T. taylori (LLM))	pqqD (Ca. T. taylori (LLM))
Library	coverage of gene	coverage of gene	coverage of gene	coverage of gene	coverage of gene	coverage of gene	coverage of gene	coverage of gene	coverage of gene	coverage of gene
2PP4	507.345	0	0.2745	487.942	469.191	390.69	406.915	0	0	0
3502B	0	358.493	0	0	0	0	0	412.834	361.049	417.6
3503D	0	86.3271	0	0	0	0	0	117.653	75.4947	88.0643
3503E	0	87.1925	0	0	0	0	0	100.412	69.0035	77.8176
clacobastim108	235.766	14.9311	15.1939	241.629	239.564	208.452	220.009	16.2539	11.814	17.1995
clacobastim110	261.117	120.294	16.6661	266.135	263.838	229.973	218.897	127.838	82.5719	114.734
clacobastim111COMBINEDruns	506.26	67.7762	36.2012	588.773	561.134	466.537	466.039	54.8489	43.5018	49.916
clacobocaspm43run1	184.945	15.4679	12.9085	203.774	204.962	170.236	165.402	16.019	14.2105	19.042
clacocahuit002	0	265.798	0	0.6475	0.2914	0.5853	0.217	289.174	200.467	251.957
clacocristo007	185.909	11.1127	12.2727	189.201	191.948	157.603	159.866	12.886	2.1193	14.021
clacocristo008	204.752	12.0532	15.5752	213.996	209.62	176.667	169.605	9.9076	5.7053	13.5433
clacocristo010	347.12	24.6197	20.9285	326.641	340.179	258.225	261.731	27.9249	15.7228	31.4528
clacocristo016	203.858	7.6307	16.1606	221.764	211.556	166.004	173.618	5.9922	2.5579	2.1024
clacodrago038	347.766	12.7402	22.1279	346.075	356.397	313.548	285.366	8.3506	7.4035	8.5564
clacojamaic003	0.1089	120.587	0	0.0784	0	0	0	132.357	116.597	132.029
clacopuebla005	220.198	7.6432	15.4982	234.498	225.917	191.975	186.2	11.601	5.6316	10.273
clacosolart023	254.569	5.0188	17.0218	254.171	241.293	198.492	172.839	2.7651	5.2842	5.4134
clacosolart025	215.336	12.8466	13.8012	224.528	207.088	172.362	198.069	8.5967	7.6842	10.3543
clacostmartm61COMBINEDruns	325.688	4.8138	28.3879	403.555	378.667	387.959	453.701	16.8955	10.2667	10.5748
clacostrist055	313.704	7.1127	20.2418	328.787	306.868	288.74	259.192	5.1563	4.1684	4.0997
clacostrist064	232.965	18.0313	1.4576	226.411	217.429	175.258	189.77	19.2168	12.9965	12.9803
cteorfloridm17	0	212.286	4.7358	0	0.1947	0	0	179.08	142.372	175.159
divaljamaic004	84.8478	0	2.9036	83.6135	76.4997	76.2326	77.7443	0	0	0.9856
ELBAC10	0	157.833	58.8218	0	0	0	0	0	0	0
KOTO1	0	0	20.3121	0.0606	0	0	0	0	0	0
KOTO2	0	0	5.9939	0	0	0	0	0	0	0
KOTO3	0.3225	0	28.4315	0.1239	0	0	0	0	0	0
KSA1	0	448.163	0	0	0	0	0	0	0	0
KSA2	0	487.914	0.4842	0	0	0	0	0	0	0
L003	0	53.4022	0	0	0	0	0	109.453	69.2877	87.2218
L082	0	74.9092	0	0.0803	0.1934	0	0.3994	88.7478	76.5754	83.5289
L173	0.5447	113.994	0	0.0401	0.1341	0	0	0	0	0.3412
L174	0	50.9687	0	0	0	0	0	0	0	0
L175	0.1082	0.6917	57.637	0	0	0	0	0	0	0
L191	0	172.316	0	0	0.3894	0	0	146.005	92.193	135.647
L192	0	93.0579	0	0	0	0	0	144.111	89.7088	131.677
L193	0.1089	19.5243	8.697	0.0803	0	0	0	43.5864	27.8105	33.1378
L201	0	18.6792	0	0	0	0	0	22.1511	17.393	16.0748
L205R	0	27.6354	0	0	0	0	0	54.753	57.6105	46
LLM	0	178.227	0	0	0	0	0	207.522	161.642	160.944
LLP1	0	43.9374	65.4685	0	0	0	0	0	0	0
LPN	0.4343	336.474	312.776	0.361	0.4687	1.9864	1.2701	0	0	0
LRAP1	0.5447	0	90.1715	0.5218	0.8756	0.8779	0.8391	0	0	0
LRAP2	0.7626	0	181.525	0.5954	1.4533	0	0.8606	0	0	0
LRAP3	0.5447	5.6948	93.8236	0.521	0.8762	0.2926	0.217	0	0	0
Stewartia_GCA_003676095	0	6096.12	2324.4	0	0	0	0	0	0	0
Stewartia_GCA_003676105	0	146.13	0	0	0	0	0	156.054	114.397	145.606
Stewartia_GCA_003676115	0	0	58.6018	0	0	0	0	158.552	126.663	153.261
Stewartia_GCA_003676145	0	154.556	156.089	0	0	0	0	160.203	128.302	150.412
Stewartia_GCA_003676175	0	0	14.88	0	0	0	0	125.55	88.414	115.924
Stewartia_GCA_003676185	0	0	0	0	0	0	0	167.233	123.642	0
unknocarene035	175.058	73.2535	13.1424	198.444	178.46	163.806	178.931	73.9508	46.7965	55.3517
*yellow boxes are higer than expected

## Sheet: EggNOG annotation for select ge
SI Dataset S5: Occurence of EggNOG Annotations in Metagenomic Assemblies
	ureA (Ca. T. taylori (LLM))	nirS (Ca. T taylori (Stewartia))	narG (Ca. T. endolucinda)	narH (Ca. T. endolucinda)	narJ (Ca. T. endolucinda)	narI (Ca. T. endolucinda)	pqqB (Ca. T. taylori (LLM))	pqqC (Ca. T. taylori (LLM))	pqqD (Ca. T. taylori (LLM))
Library	# of annotations as gene	# of annotations as gene	# of annotations as gene	# of annotations as gene	# of annotations as gene	# of annotations as gene	# of annotations as gene	# of annotations as gene	# of annotations as gene
2PP4	0	0	1	1	1	1	1	1	1
3502B	1	0	0	0	0	0	1	1	1
3503D	1	0	0	0	0	0	1	1	1
3503E	1	0	0	0	0	0	1	1	1
clacobastim108	1	1	1	1	1	1	2	2	2
clacobastim110	0	1	1	1	1	1	2	2	2
clacobastim111COMBINEDruns	0	1	1	1	1	1	2	2	2
clacobocaspm43run1	1	1	1	1	1	1	2	2	2
clacocahuit002	1	0	0	0	0	0	1	1	1
clacocristo007	1	1	1	1	1	1	2	2	2
clacocristo008	1	1	1	1	1	1	2	2	2
clacocristo010	1	1	1	1	1	1	2	2	2
clacocristo016	1	1	1	1	1	1	1	1	1
clacodrago038	1	1	1	1	1	1	2	2	2
clacojamaic003	1	0	0	0	0	0	1	1	1
clacopuebla005	1	1	1	1	1	1	2	2	2
clacosolart023	1	1	1	1	1	1	2	2	2
clacosolart025	1	1	1	1	1	1	2	2	2
clacostmartm61COMBINEDruns	1	1	1	1	1	1	2	2	2
clacostrist055	1	1	1	1	1	1	2	2	2
clacostrist064	1	1	1	1	1	1	3	2	2
cteorfloridm17	1	1	0	0	0	0	1	1	1
divaljamaic004	0	1	1	1	1	1	1	1	1
ELBAC10	2	1	0	0	0	0	0	0	0
KOTO1	0	1	0	0	0	0	0	0	0
KOTO2	0	1	0	0	0	0	0	0	0
KOTO3	0	1	0	0	0	0	0	0	0
KSA1	1	0	0	0	0	0	0	0	0
KSA2	1	0	0	0	0	0	0	0	0
L003	1	0	0	0	0	0	1	1	1
L082	1	0	0	0	0	0	1	1	1
L173	1	0	0	0	0	0	0	0	0
L174	3	0	0	0	0	0	0	0	0
L175	0	1	0	0	0	0	0	0	0
L191	1	0	0	0	0	0	1	1	1
L192	1	0	0	0	0	0	1	1	1
L193	1	1	0	0	0	0	1	1	1
L201	1	0	0	0	0	0	1	1	1
L205R	1	0	0	0	0	0	1	1	1
LLM	1	0	0	0	0	0	1	1	1
LLP1	1	1	0	0	0	0	0	0	0
LPN	1	1	0	0	0	0	0	0	0
LRAP1	0	1	0	0	0	0	0	0	0
LRAP2	0	1	0	0	0	0	0	0	0
LRAP3	1	1	0	0	0	0	0	0	0
unknocarene035	1	1	1	1	1	1	2	2	2
*yellow boxes are higer than expected
