# Supplementary material for: Global biogeography of chemosynthetic symbionts reveals both localized and globally distributed symbiont groups
Source: Proc Natl Acad Sci U S A. 2021 Jul 16;118(29):e2104378118. doi: 10.1073/pnas.2104378118 (PMC8307296; doi:10.1073/pnas.2104378118)
Supplement: Supplementary File [file pnas.2104378118.sd03.xlsx]

## Sheet: Presence of Unique Genes by MAG
SI Dataset S3: Presence of Unique Genes in High Quality MAGs, grouped by species
			Autrotrophy			Carbon Metabolism																								TCA cycle		Nitrogen Metabolism
	Species	In Pangenome?	RuBisCO form I	RuBisCO form II	ppi-phosphofructkinase	Methylotrophy pathway	Methylotrophy pathway	Methylotrophy pathway	Methylotrophy pathway	Methylotrophy pathway	Methylotrophy pathway	Methylotrophy pathway	Methylotrophy pathway	Methylotrophy pathway	Methylotrophy pathway	Methylotrophy pathway	Methylotrophy pathway	Methylotrophy pathway	Methylotrophy pathway	Methylotrophy pathway			Pyruvate phosphate dikinase	PEP synthase	Pyruvate synthase (PFOR) - anaerobic pyruvate metabolism	Pyruvate carboxylase	PEP carboxylase	PEP carboxylase (GTP)	glycolysis	Oxidative TCA	Glyoxylate shunt	Diazotrohy, nitrogenase																Nar	Nar
			RAST	RAST	EGGNOG	EGGNOG	EGGNOG	EGGNOG	EGGNOG	EGGNOG	EGGNOG	EGGNOG	RAST	RAST	RAST	RAST	RAST	RAST	RAST	RAST	RAST	RAST	EGGNOG	RAST	RAST	EGGNOG	RAST	RAST	RAST	RAST	RAST	RAST	RAST	RAST	RAST	RAST	RAST	RAST	RAST	RAST	RAST	RAST	RAST	RAST	RAST	RAST	RAST	RAST	EGGNOG
			RBCI	RBCII	pfkA	pqqB	pqqC	pqqD	pqqE	mxaF (xoxF-type)	EC 2.3.1.101	Tungsten-containing formate dehydrogenase alpha subunit	Tungsten-containing formate dehydrogenase beta subunit	Formylmethanofuran dehydrogenase subunit A (EC 1.2.99.5)	Formylmethanofuran dehydrogenase subunit B (EC 1.2.99.5)	Formylmethanofuran dehydrogenase subunit C (EC 1.2.99.5)	Serine hydroxymethyltransferase (EC 2.1.2.1)	D-3-phosphoglycerate dehydrogenase (EC 1.1.1.95)	Phosphoserine phosphatase (EC 3.1.3.3)	Phosphoserine aminotransferase (EC 2.6.1.52)	Methenyltetrahydrofolate cyclohydrolase (EC 3.5.4.9)	Methylenetetrahydrofolate dehydrogenase (NADP+) (EC 1.5.1.5)	ppdK	Pyruvate metabolism I: anaplerotic reactions, PEP	Pyruvate:ferrodoxin oxidoreductase (porABC)	pycA	Pyruvate metabolism I: anaplerotic reactions, PEP	PEPCK (RAST) in pyruvate metabolism I: anaplerotic reactions, PEP	Glycolysis_and_Gluconeogenesis	TCA cycle tag in RAST	Glyoxalate shunt tag in RAST	nifH	nifA	nifB	nifD	nifE	nifF	nifJ	nifK	nifL	nifM	nifN	nifQ	nifS	nifU	nifV	nifW	RAST denitrifying reducatse gene clusters	narG
MAG			Ribulose bisphosphate carboxylase large chain (EC 4.1.1.39)	Ribulose bisphosphate carboxylase (EC 4.1.1.39)							formyltransferase	formate dehydrogenase					Serine Biosynthesis	Serine Biosynthesis	Serine Biosynthesis	Serine Biosynthesis	Carbon to Serine	Carbon to Serine		Phosphoenolpyruvate synthase (EC 2.7.9.2)	Pyruvate:ferredoxin oxidoreductase, alpha subunit (EC 1.2.7.1)		Phosphoenolpyruvate carboxylase (EC 4.1.1.31)	Phosphoenolpyruvate carboxykinase [GTP] (EC 4.1.1.32)	NAD-dependent glyceraldehyde-3-phosphate dehydrogenase (EC 1.2.1.12)	Isocitrate dehydrogenase [NADP] (EC 1.1.1.42)	Isocitrate lyase (EC 4.1.3.1)																	Respiratory nitrate reductase alpha chain (EC 1.7.99.4)
Anodontia_alba_STRI_SYM_2PP4.fa	Ca. T. endolucinida	Y	1	1	1	1	1	1	1	1	1	1	1	1	1	0	1	2	1	1	1	1	1	1	1	1	1	1	1	1	1	2	2	2	2	2	0	4	2	3	2	2	2	2	2	2	2	1	1
Clathrolucina_costata_Bastimentos_SYM_clacobastim108.fa	Ca. T. endolucinida	Y	1	1	1	1	1	1	1	1	1	1	1	1	1	0	1	2	1	1	1	1	1	1	1	1	1	1	1	1	1	1	1	1	1	2	0	2	1	1	1	2	1	2	2	1	1	1	1
Clathrolucina_costata_Bastimentos_SYM_clacobastim110.fa	Ca. T. endolucinida	Y	1	1	1	1	1	1	1	1	1	1	1	1	1	0	1	2	1	1	1	1	1	1	1	1	1	1	1	1	1	1	1	1	1	1	0	2	1	1	1	1	1	1	1	1	1	1	1
Clathrolucina_costata_Bastimentos_SYM_clacobastim111COMBINEDruns.fa	Ca. T. endolucinida	Y	1	1	1	1	1	1	1	1	1	1	1	1	1	0	1	2	1	1	1	1	1	1	1	1	1	1	1	1	1	2	3	2	3	2	0	2	2	2	2	2	1	2	2	2	1	1	1
Clathrolucina_costata_BocasdelDrago_SYM_clacodrago038.fa	Ca. T. endolucinida	Y	1	1	1	1	1	1	1	1	1	1	1	1	1	0	1	2	1	1	1	1	1	1	1	1	1	1	1	1	1	1	1	1	1	1	0	2	1	1	1	1	1	1	1	1	1	1	1
Clathrolucina_costata_BocasdelToro_SYM_clacobocaspm43run1.fa	Ca. T. endolucinida	Y	1	1	1	1	1	1	1	1	1	1	1	1	1	0	1	2	1	1	1	1	1	1	1	1	1	1	1	1	1	1	1	1	1	1	0	2	1	1	1	1	1	1	1	1	1	1	1
Clathrolucina_costata_Carenero_SYM_unknocarene035.fa	Ca. T. endolucinida	Y	1	1	1	1	1	1	1	2	1	1	1	1	1	0	1	2	1	1	1	1	1	1	1	1	1	1	1	1	1	1	4	2	1	2	0	2	1	2	1	2	1	2	2	1	1	1	1
Clathrolucina_costata_Cristobal_SYM_clacocristo007.fa	Ca. T. endolucinida	Y	1	1	1	1	1	1	1	1	1	1	1	1	1	0	1	2	1	1	1	1	1	1	1	1	1	1	1	1	1	1	1	1	1	1	0	2	1	1	1	1	1	1	1	1	1	1	1
Clathrolucina_costata_Cristobal_SYM_clacocristo008.fa	Ca. T. endolucinida	Y	1	1	1	1	1	1	1	1	1	1	1	1	1	0	1	2	1	1	1	1	1	1	1	1	1	1	1	1	1	1	1	1	1	1	0	2	1	1	1	1	1	1	1	1	1	1	1
Clathrolucina_costata_Cristobal_SYM_clacocristo016.fa	Ca. T. endolucinida	Y	1	1	1	1	1	1	1	1	1	1	1	1	1	0	1	2	1	1	1	1	1	1	1	1	1	1	1	1	1	1	1	1	1	1	0	2	1	1	1	1	1	1	1	1	1	1	1
Clathrolucina_costata_IslaSolarte_SYM_clacosolart023.fa	Ca. T. endolucinida	Y	1	1	1	1	1	1	1	1	1	2	2	1	1	0	1	2	1	1	1	1	1	1	1	1	1	1	1	1	1	1	1	1	1	1	0	2	1	1	1	1	1	1	1	1	1	1	1
Clathrolucina_costata_IslaSolarte_SYM_clacosolart025.fa	Ca. T. endolucinida	Y	1	1	1	1	1	1	1	1	1	1	1	1	1	0	1	2	1	1	1	1	1	1	1	1	1	1	1	1	1	1	1	1	1	1	0	2	1	1	1	1	1	1	1	1	1	1	1
Clathrolucina_costata_PuntaPuebla_SYM_clacopuebla005.fa	Ca. T. endolucinida	Y	1	1	1	1	1	1	1	1	1	1	1	1	1	0	1	2	1	1	1	1	1	1	1	1	1	1	1	1	1	1	1	1	1	1	0	2	1	1	1	1	1	1	1	1	1	1	1
Clathrolucina_costata_StMartin_SYM1_clacostmartm61COMBINEDruns.fa	Ca. T. endolucinida	Y	1	1	1	1	1	1	1	1	1	1	1	1	1	0	1	2	1	1	1	1	1	1	1	1	1	1	1	1	1	1	1	1	1	2	0	2	1	1	1	1	2	1	1	1	1	1	1
Clathrolucina_costata_STRI_SYM_clacostrist055.fa	Ca. T. endolucinida	Y	1	1	1	1	1	1	1	1	1	1	1	1	1	0	1	2	1	1	1	1	1	1	1	1	1	1	1	1	1	1	1	1	1	1	0	2	1	1	1	1	1	1	1	1	1	1	1
Clathrolucina_costata_STRI_SYM_clacostrist064.fa	Ca. T. endolucinida	Y	1	1	1	1	1	1	1	1	1	1	1	1	1	0	1	2	1	1	1	1	1	1	1	1	1	1	1	1	1	1	1	1	1	1	0	2	1	1	1	1	1	1	1	1	1	1	1
Divalinga_quadrisulcata_Jamaica_SYM_divaljamaic004.fa	Ca. T. endolucinida	Y	1	1	1	1	1	1	1	1	1	1	1	1	1	0	1	2	1	1	1	1	1	1	1	1	1	1	1	1	1	1	1	1	1	1	0	2	1	1	1	1	1	1	1	1	1	1	1
Thiodiazotropha_endolucinida_GCA_001715975.fa	Ca. T. endolucinida	Y	1	1	1	1	1	1	1	1	1	1	1	1	0	0	1	2	1	1	1	1	1	1	1	1	1	1	1	1	1	1	1	1	1	1	0	2	1	1	1	1	1	1	1	1	1	1	1
total MAGs with presence			18	18	18	18	18	18	18	18	18	18	18	18	17	0	18	18	18	18	18	18	18	18	18	18	18	18	18	18	18	18	18	18	18	18	0	18	18	18	18	18	18	18	18	18	18	18	18
% of Ca. T. endolucinida			1	1	1	1	1	1	1	1	1	1	1	1	0.944444	0	1	1	1	1	1	1	1	1	1	1	1	1	1	1	1	1	1	1	1	1	0	1	1	1	1	1	1	1	1	1	1	1	1
Loripes_orbiculatus_Dorset_SYM_L175	Ca. T. lotti	Y	1	0	1	0	0	0	0	0	0	1	1	0	0	0	1	1	1	1	1	1	1	1	0	0	1	1	1	1	1	0	1	1	0	0	1	2	0	1	0	0	1	0	0	0	0	0	0
Loripes_orbiculatus_FetoviaItaly_SYM1_ELBAC10.fa	Ca. T. lotti	Y	1	0	1	0	0	0	0	0	0	1	1	0	0	0	1	1	1	1	1	1	1	1	0	0	1	1	1	1	1	1	1	1	0	0	1	2	1	1	1	0	1	1	1	1	1	0	0
Loripes_orbiculatus_montenegro_SYM_KOTO1.fa	Ca. T. lotti	Y	1	0	1	0	0	0	0	0	0	1	1	0	0	0	1	1	1	1	1	1	1	1	0	0	1	1	1	1	1	1	1	1	1	1	1	2	1	1	1	1	1	1	1	1	1	0	0
Loripes_orbiculatus_montenegro_SYM_KOTO2.fa	Ca. T. lotti	Y	1	0	2	0	0	0	0	0	0	2	2	0	0	0	2	1	1	1	1	1	1	1	0	0	2	2	1	1	2	1	1	1	2	1	1	2	1	1	1	1	1	1	0	1	1	0	0
Loripes_orbiculatus_Piran_SYM_LLP1.fa	Ca. T. lotti	Y	1	0	1	0	0	0	0	0	0	1	1	0	0	0	1	1	1	1	1	1	1	1	0	0	1	1	1	1	1	1	1	1	1	1	1	2	1	1	1	1	1	1	1	1	1	0	0
Loripes_orbiculatus_Piran_SYM_LPN.fa	Ca. T. lotti	Y	1	0	1	0	0	0	0	0	0	1	1	0	0	0	1	1	1	1	1	1	1	1	0	0	1	1	1	1	1	1	1	1	1	1	1	2	1	1	1	1	1	1	1	1	1	0	0
Loripes_orbiculatus_RapitaSpain_SYM_LRAP1.fa	Ca. T. lotti	Y	1	0	1	0	0	0	0	0	0	1	1	0	0	0	1	1	1	1	1	1	1	1	0	0	1	1	1	1	1	1	1	1	1	1	1	2	1	1	1	1	1	1	1	1	1	0	0
Loripes_orbiculatus_RapitaSpain_SYM_LRAP2.fa	Ca. T. lotti	Y	1	0	1	0	0	0	0	0	0	1	1	0	0	0	1	1	1	1	1	1	1	1	0	0	1	1	1	1	1	1	1	1	1	1	1	2	1	1	1	1	1	1	1	1	1	0	0
Loripes_orbiculatus_RapitaSpain_SYM_LRAP3.fa	Ca. T. lotti	Y	1	0	1	0	0	0	0	0	0	1	1	0	0	0	1	1	1	1	1	1	1	1	0	0	1	1	1	1	1	1	1	1	1	1	1	2	1	1	1	1	1	1	1	1	1	0	0
Thiodiazotropha_endoloripes_GCA_001709035.fa	Ca. T. lotti	Y	1	0	1	0	0	0	0	0	0	1	1	0	0	0	1	1	1	1	1	1	1	1	0	0	1	1	1	1	1	1	1	1	1	1	1	2	1	1	1	1	1	1	1	1	1	0	0
total MAGs with presence			10	0	10	0	0	0	0	0	0	10	10	0	0	0	10	10	10	10	10	10	10	10	0	0	10	10	10	10	10	9	10	10	8	8	10	10	9	10	9	8	10	9	8	9	9	0	0
% of Ca T. lotti			1	0	1	0	0	0	0	0	0	1	1	0	0	0	1	1	1	1	1	1	1	1	0	0	1	1	1	1	1	0.9	1	1	0.8	0.8	1	1	0.9	1	0.9	0.8	1	0.9	0.8	0.9	0.9	0	0
Rugalucina_munda_TinBayQL_SYMTRANSOCEAN_L046.fa	Ca. T. RUG	N	1	0	1	1	1	1	1	1	1	1	2	1	0	1	1	1	1	1	1	1	2	1	1	0	1	2	1	1	1	1	1	1	1	1	2	1	1	1	1	1	1	1	1	1	1	0	0
total MAGs with presence			1	0	1	1	1	1	1	1	1	1	1	1	0	1	1	1	1	1	1	1	1	1	1	0	1	1	1	1	1	1	1	1	1	1	1	1	1	1	1	1	1	1	1	1	1	0	0
% of Ca. T. RUG			1	0	1	1	1	1	1	1	1	1	1	1	0	1	1	1	1	1	1	1	1	1	1	0	1	1	1	1	1	1	1	1	1	1	1	1	1	1	1	1	1	1	1	1	1	0	0
Callucina_winkworthi_Mauritius_SYMTRANSOCEAN_L082.fa	Ca. T. taylori	Y	2	0	1	1	1	1	2	0	0	1	1	0	0	0	1	1	1	1	1	1	1	1	1	0	1	1	1	1	1	1	1	1	1	1	1	1	1	2	1	1	1	1	1	1	1	0	0
Chavani_striata_OkinawaJapan_SYMTRANSOCEAN_L201.fa	Ca. T. taylori	Y	1	0	1	1	1	1	1	1	1	1	2	1	0	1	1	1	1	1	1	1	1	1	1	0	1	1	1	1	1	1	1	1	2	1	1	1	1	1	1	1	1	1	1	1	1	0	0
Clathrolucina_costata_Bastimentos_SYMTRANSOCEAN_clacobastim108.fa	Ca. T. taylori	Y	1	0	1	1	1	1	1	1	1	1	1	2	0	0	1	1	1	1	1	1	1	1	1	0	2	1	1	1	1	1	1	1	2	1	1	1	1	2	1	1	1	1	1	1	1	0	0
Clathrolucina_costata_Bastimentos_SYMTRANSOCEAN_clacobastim110.fa	Ca. T. taylori	Y	1	0	1	1	1	1	1	1	1	1	1	1	0	0	1	1	1	1	1	1	1	1	1	0	1	1	1	1	1	1	1	1	1	1	1	1	1	1	1	1	1	1	1	1	1	0	0
Clathrolucina_costata_Bastimentos_SYMTRANSOCEAN_clacobastim111COMBINEDruns.fa	Ca. T. taylori	Y	1	0	1	1	1	1	1	1	1	1	1	1	0	1	1	1	1	1	1	1	1	1	1	0	1	1	1	1	1	1	1	1	1	1	1	1	1	1	1	1	1	1	1	1	1	0	0
Clathrolucina_costata_BocasdelDrago_SYMTRANSOCEAN_clacodrago038.fa	Ca. T. taylori	Y	1	0	1	1	1	1	1	1	1	2	2	1	0	1	1	1	1	1	1	1	1	2	1	0	1	2	1	1	0	0	1	1	1	2	0	2	1	1	1	2	1	2	2	1	1	0	0
Clathrolucina_costata_BocasdelToro_SYMTRANSOCEAN_clacobocaspm43run1.fa	Ca. T. taylori	Y	1	0	1	1	1	1	1	1	1	1	1	1	0	1	1	1	1	1	1	1	1	2	1	0	1	1	1	1	1	1	1	1	1	1	1	1	1	1	1	1	1	1	1	1	1	0	0
Clathrolucina_costata_CahuitaNorth_SYMTRANSOCEAN_clacocahuit002.fa	Ca. T. taylori	Y	1	0	1	1	1	1	1	1	1	1	1	1	0	1	1	1	1	1	1	1	1	1	1	0	1	1	1	1	1	1	1	1	1	1	1	1	1	1	1	1	1	1	1	1	1	0	0
Clathrolucina_costata_Carenero_SYMTRANSOCEAN_unknocarene035.fa	Ca. T. taylori	Y	1	0	1	1	1	1	2	1	1	1	1	2	0	1	1	1	1	1	1	1	1	1	1	0	1	1	1	2	2	1	1	1	1	2	1	2	1	1	3	2	1	2	2	1	1	0	0
Clathrolucina_costata_Cristobal_SYMTRANSOCEAN_clacocristo007.fa	Ca. T. taylori	Y	1	0	1	1	1	1	1	1	1	1	1	1	0	1	1	1	1	1	1	1	1	1	1	0	1	1	1	1	1	1	1	1	1	1	1	1	1	1	1	1	1	1	1	1	1	0	0
Clathrolucina_costata_Cristobal_SYMTRANSOCEAN_clacocristo008.fa	Ca. T. taylori	Y	1	0	1	1	1	1	1	1	1	1	1	1	0	1	1	1	1	1	1	1	1	2	0	0	1	1	1	1	1	1	1	1	1	0	1	2	0	1	0	0	1	0	0	0	0	0	0
Clathrolucina_costata_Cristobal_SYMTRANSOCEAN_clacocristo010.fa	Ca. T. taylori	Y	1	0	1	1	1	1	1	1	1	1	1	1	0	1	1	1	1	1	1	1	1	1	1	0	1	1	1	1	1	1	1	1	1	1	1	1	1	1	1	1	1	1	1	1	1	0	0
Clathrolucina_costata_Jamaica_SYMTRANSOCEAN_clacojamaic003.fa	Ca. T. taylori	Y	1	0	1	1	1	1	1	1	1	1	1	1	0	1	1	1	1	1	1	1	1	1	1	0	1	1	1	1	1	1	1	1	1	1	1	1	1	1	1	1	1	1	1	1	1	0	0
Clathrolucina_costata_PuntaPuebla_SYMTRANSOCEAN_clacopuebla005.fa	Ca. T. taylori	Y	0	0	2	0	0	1	1	1	1	1	1	1	0	0	1	1	1	1	2	2	1	1	0	0	1	1	1	2	1	0	2	1	1	1	1	2	1	3	1	1	1	1	1	1	1	0	0
Loripes_clausus_Mozambique_SYMTRANSOCEAN_L191.fa	Ca. T. taylori	Y	1	0	1	1	1	1	1	1	1	1	1	1	0	1	1	1	1	1	1	1	1	1	1	0	1	1	1	1	1	1	1	1	1	1	1	1	1	1	1	1	1	1	1	1	1	0	0
Loripes_clausus_Mozambique_SYMTRANSOCEAN_L192.fa	Ca. T. taylori	Y	0	0	1	0	0	0	0	0	0	0	0	0	0	0	1	1	1	1	1	1	1	1	1	0	1	1	1	1	1	0	0	0	0	0	0	1	0	0	0	0	0	0	0	0	0	0	0
Loripes_clausus_Mozambique_SYMTRANSOCEAN_L193.fa	Ca. T. taylori	Y	1	0	1	1	1	1	1	1	1	2	2	1	0	1	1	1	1	1	1	1	1	2	1	0	1	1	1	1	1	1	1	1	1	1	2	1	1	1	1	1	1	1	1	1	1	0	0
Loripes_orbiculatus_Mauritania_SYMTRANSOCEAN_3503D.fa	Ca. T. taylori	Y	0	0	1	1	1	1	1	1	1	1	1	1	0	1	1	1	1	1	1	1	1	1	1	0	1	1	1	1	1	0	1	1	0	0	2	1	0	2	0	0	1	0	0	0	0	0	0
Loripes_orbiculatus_Mauritania_SYMTRANSOCEAN_3503E.fa	Ca. T. taylori	Y	1	0	1	1	1	1	1	1	1	1	1	1	0	1	1	1	2	1	1	1	1	1	1	0	1	2	1	1	1	1	1	1	1	1	2	1	1	2	1	1	1	1	1	1	1	0	0
Loripes_orbiculatus_Mauritania_SYMTRANSOCEAN_LLM.fa	Ca. T. taylori	Y	1	0	1	1	1	1	1	1	1	1	1	1	0	1	3	1	1	1	1	1	1	1	1	0	1	1	1	1	1	1	1	1	1	1	1	1	1	1	1	1	1	1	1	1	1	0	0
Pillucina_pacifica_LizardislandQL_SYMTRANSOCEAN_L205.fa	Ca. T. taylori	Y	1	0	1	1	1	1	1	1	1	1	1	1	0	1	1	1	1	1	1	1	1	1	1	0	1	1	1	1	1	1	1	1	2	1	1	1	1	1	1	1	1	1	1	1	1	0	0
Stewartia_GCA_003676105.fa	Ca. T. taylori	Y	1	0	1	1	1	1	1	0	0	1	1	0	0	0	1	1	1	1	1	1	1	1	1	0	1	1	1	1	1	1	1	1	1	1	1	1	1	1	1	1	1	1	1	1	1	0	0
Stewartia_GCA_003676145.fa	Ca. T. taylori	Y	1	0	1	1	1	1	1	0	0	1	1	0	0	0	1	1	1	1	1	1	1	1	1	0	1	1	1	1	1	1	1	1	1	1	1	1	1	1	1	1	1	1	1	1	1	0	0
Stewartia_GCA_003676175.fa	Ca. T. taylori	Y	1	0	1	1	1	1	1	0	0	1	1	0	0	0	1	1	1	1	1	1	1	1	0	0	1	1	1	1	1	1	0	0	1	1	1	1	1	0	1	1	0	1	1	1	1	0	0
total MAGs with presence			21	0	24	22	22	23	23	19	19	23	23	19	0	16	24	24	24	24	24	24	24	24	21	0	24	24	24	24	23	20	22	22	22	21	22	24	21	22	21	21	22	21	21	21	21	0	0
% of Ca. T. taylori			0.875	0	1	0.916667	0.916667	0.958333	0.958333	0.791667	0.791667	0.958333	0.958333	0.791667	0	0.666667	1	1	1	1	1	1	1	1	0.875	0	1	1	1	1	0.958333	0.833333	0.916667	0.916667	0.916667	0.875	0.916667	1	0.875	0.916667	0.875	0.875	0.916667	0.875	0.875	0.875	0.875	0	0
Loripes_orbiculatus_FetoviaItaly_SYM2_ELBAC10.fa	Ca. T. weberae	Y	1	0	1	0	0	0	0	0	0	0	0	0	0	0	1	1	1	1	1	1	1	1	0	0	1	1	1	1	1	2	1	1	1	1	1	2	1	1	1	2	1	1	1	1	1	0	0
Loripes_orbiculatus_KsamilAlbania_SYM_KSA1.fa	Ca. T. weberae	Y	1	0	1	0	0	0	0	0	0	0	0	0	0	0	1	1	1	1	1	1	1	1	0	0	1	1	1	1	1	1	1	1	1	1	1	2	1	1	1	1	1	1	1	1	1	0	0
Loripes_orbiculatus_KsamilAlbania_SYM_KSA2.fa	Ca. T. weberae	Y	1	0	1	0	0	0	0	0	0	0	0	0	0	0	1	1	1	1	1	1	1	1	0	0	1	1	1	1	1	1	1	1	1	1	1	2	1	1	1	1	1	1	1	1	1	0	0
Loripes_orbiculatus_Tunisia_SYM_L173.fa	Ca. T. weberae	Y	1	0	1	0	0	0	0	0	0	0	0	0	0	0	1	1	1	1	1	1	1	1	0	0	1	1	1	1	1	1	1	1	1	1	1	2	1	1	1	1	1	1	1	1	1	0	0
Loripes_orbiculatus_Tunisia_SYM_L174.fa	Ca. T. weberae	Y	1	0	1	0	0	0	0	0	0	0	0	0	0	0	1	1	1	1	1	1	1	1	0	0	1	1	1	1	1	1	1	1	1	1	1	2	1	1	1	1	1	1	1	1	1	0	0
Thiodiazotropha_endoloripes_GCA_001708955.fa	Ca. T. weberae	Y	1	0	1	0	0	0	0	0	0	0	0	0	0	0	1	1	1	1	1	1	1	1	0	0	1	1	1	1	1	1	1	1	1	1	1	2	1	1	1	1	1	1	1	1	1	0	0
Thiodiazotropha_endoloripes_GCA_001708965.fa	Ca. T. weberae	Y	1	0	1	0	0	0	0	0	0	0	0	0	0	0	1	1	1	1	1	1	1	1	0	0	1	1	1	1	1	1	1	1	1	1	1	2	1	1	1	1	1	1	1	1	1	0	0
Thiodiazotropha_endoloripes_GCA_001708975.fa	Ca. T. weberae	Y	1	0	1	0	0	0	0	0	0	0	0	0	0	0	1	1	1	1	1	1	1	1	0	0	1	1	1	1	1	1	1	1	1	1	1	2	1	1	1	1	1	1	1	1	1	0	0
Thiodiazotropha_endoloripes_GCA_001708985.fa	Ca. T. weberae	Y	1	0	1	0	0	0	0	0	0	0	0	0	0	0	1	1	1	1	1	1	1	1	0	0	1	1	1	1	1	1	1	1	1	1	1	2	1	1	1	1	1	1	1	1	1	0	0
total MAGs with presence			9	0	9	0	0	0	0	0	0	0	0	0	0	0	9	9	9	9	9	9	9	9	0	0	9	9	9	9	9	9	9	9	9	9	9	9	9	9	9	9	9	9	9	9	9	0	0
% of Ca. T. weberae			1	0	1	0	0	0	0	0	0	0	0	0	0	0	1	1	1	1	1	1	1	1	0	0	1	1	1	1	1	1	1	1	1	1	1	1	1	1	1	1	1	1	1	1	1	0
*yellow cells represent genes in 0% < X < 75% of species MAGs
[truncated: 59 more columns]
