# Supplementary material for: Global biogeography of chemosynthetic symbionts reveals both localized and globally distributed symbiont groups
Source: Proc Natl Acad Sci U S A. 2021 Jul 16;118(29):e2104378118. doi: 10.1073/pnas.2104378118 (PMC8307296; doi:10.1073/pnas.2104378118)
Supplement: Supplementary File [file pnas.2104378118.sd06.xlsx]

## Sheet: Ca T taylori Gubbins
SI Dataset S6: Gubbins Output for Ca. T. Taylori
Node	Total SNPs	Num of SNPs inside recombinations	Num of SNPs outside recombinations	Genome Length	Bases in Clonal Frame
Pan_Boc_clacobastim108.fa	0	0	0	1750317	1510653
Pan_Boc_clacobastim110.fa	7738	1053	6685	1750532	1510869
Pan_Boc_clacobastim111.fa	4902	1240	3662	1750577	1598092
Pan_Boc_clacobdrago038.fa	4816	566	4250	1749767	1310700
Pan_Boc_clacobocaspm43.fa	35	9	26	1750617	1533688
Pan_Boc_clacocristo007.fa	69	0	69	1750640	1533711
Pan_Boc_clacocristo008.fa	6100	2160	3940	1749770	1328932
Pan_Boc_clacocristo010.fa	0	0	0	1750638	1533709
Pan_Boc_clacopuebla005.fa	7102	1163	5939	1749667	1363629
Pan_Boc_unknowncarene035.fa	0	0	0	1748200	1450921
Pan_Maur_3503D.fa	0	0	0	1748998	1093758
Pan_Maur_3503E.fa	6072	3916	2156	1749169	1094102
Pan_Maur_LLM.fa	6631	4801	1830	1749176	1263611
Pan_Moz_L191.fa	7785	566	7219	1749776	1354702
Pan_Moz_L192.fa	3830	209	3621	1750380	1350686
Pan_Moz_L193.fa	5394	463	4931	1750460	1350778
Pan_Stew_GCA_003676105.fa	60	46	14	1750586	1190302
Pan_Stew_GCA_003676145.fa	5780	2292	3488	1750583	1209334
Pan_Stew_GCA_003676175.fa	0	0	0	1750584	1190302
Pan_oth_callwinkmaurL082.fa	16115	2181	13934	1749257	1353232
Pan_oth_chastriokinawaL201.fa	9786	668	9118	1749797	1345907
Pan_oth_clacocahuit002.fa	6590	1071	5519	1749750	1310692
Pan_oth_clacojamaic003.fa	9069	2550	6519	1750600	1633561
Pan_oth_pillpaclizardL205.fa	6805	151	6654	1749827	1345938
internal_28	3436	1015	2421	1750671	1598186
internal_27	2961	394	2567	1750714	1633675
internal_26	8204	2467	5737	1750771	1750771
internal_34	6021	699	5322	1749855	1329007
internal_33	3683	786	2897	1749919	1363881
internal_32	4397	494	3903	1750015	1381643
internal_38	9582	460	9122	1749948	1354123
internal_37	5763	304	5459	1751002	1358675
internal_40	4904	268	4636	1750710	1355285
internal_39	3299	197	3102	1750773	1358467
internal_36	4093	221	3872	1751041	1364108
internal_43	2595	1862	733	1749710	1263844
internal_42	15956	5514	10442	1749886	1317933
internal_45	4202	1393	2809	1750586	1209369
internal_44	5320	2164	3156	1750682	1318373
internal_41	8340	2163	6177	1750863	1363942
internal_35	4683	387	4296	1751185	1382555
internal_31	12674	3355	9319	1751324	1453543
internal_30	24002	5985	18017	1751423	1534421
internal_25	12	0	12	1750648	1533719
internal_46	18	0	18	1750651	1533722
internal_29	8421	4239	4182	1751540	1751540
internal_ROOT	0	0	0	1751640	1751640

## Sheet: Ca T endolucinida Gubbins
SI Dataset S6: Gubbins Output for Ca. T. endolucinida
Node	Total SNPs	Num of SNPs inside recombinations	Num of SNPs outside recombinations	Genome Length	Bases in Clonal Frame
Cla_anoalstri2PP4.fa	7981	3109	4872	3419106	3217077
Cla_clacobastim108.fa	0	0	0	3419065	3062086
Cla_clacobastim110.fa	2034	1922	112	3417500	3062146
Cla_clacobastim111.fa	2909	2789	120	3419089	3062430
Cla_clacobdrago038.fa	158	50	108	3419123	3419123
Cla_clacobocaspm43.fa	0	0	0	3419147	3419147
Cla_clacocrist055.fa	0	0	0	3419125	3419053
Cla_clacocrist064.fa	57	0	57	3419137	3419137
Cla_clacocristo007.fa	75	0	75	3419144	3419144
Cla_clacocristo008.fa	31	0	31	3419103	3419103
Cla_clacocristo016.fa	26	0	26	3419103	3419103
Cla_clacopuebla005.fa	0	0	0	3419109	3419109
Cla_clacosolart023.fa	706	0	706	3419084	3419084
Cla_clacosolart025.fa	152	31	121	3419122	3419050
Cla_clacostmartm61.fa	4309	722	3587	3417544	3033420
Cla_divaljamaic004.fa	14668	3711	10957	3417484	3033404
Cla_thioendo_GCA_001715975.fa	10050	1869	8181	3417458	3060378
Cla_unknowncarene035.fa	474	292	182	3419032	3062390
internal_22	616	0	616	3419103	3419103
internal_21	975	0	975	3419163	3419163
internal_25	163	31	132	3419139	3419139
internal_27	67	0	67	3419164	3419164
internal_28	104	0	104	3419153	3419153
internal_26	129	0	129	3419185	3419185
internal_24	590	0	590	3419194	3419194
internal_23	310	0	310	3419208	3419208
internal_20	282	0	282	3419272	3419272
internal_33	95	22	73	3419171	3062479
internal_32	733	692	41	3419220	3062504
internal_31	13642	4028	9614	3419229	3135608
internal_19	10123	2167	7956	3417850	3060625
internal_34	7574	2072	5502	3418059	3135966
internal_30	24161	8210	15951	3420012	3217899
internal_29	23464	7594	15870	3420360	3420360
internal_ROOT	0	0	0	3420550	3420550

## Sheet: Ca T weberae and lotti Gubbins
SI Dataset S6: Gubbins Output for Ca. T. weberae and lotti Combined
Node	Total SNPs	Num of SNPs inside recombinations	Num of SNPs outside recombinations	Genome Length	Bases in Clonal Frame
Endolo1_GCA_001708985.fa	9390	2501	6889	3127701	2863554
Endolo1_fetoitalsym2elbac10.fa	0	0	0	3127692	2851454
Endolo1_ksamilalbaniKSA1.fa	0	0	0	3127532	2863410
Endolo1_ksamilalbaniKSA2.fa	1465	264	1201	3127660	2890053
Endolo1_tunisL174.fa	5932	1141	4791	3127636	2849814
Endolo2_GCA_001709035.fa	2912	874	2038	3123180	2703317
Endolo2_dorsetL175.fa	8157	5933	2224	3123207	2781697
Endolo2_fetoitalsym1elbac10.fa	0	0	0	3123207	3123207
Endolo2_montenegrKOTO1.fa	0	0	0	3132722	2493038
Endolo2_montenegrKOTO2.fa	587	175	412	3132666	2493014
Endolo2_piranLLP1.fa	0	0	0	3129033	2678601
Endolo2_piranLPN.fa	2952	1066	1886	3123253	2703380
Endolo2_rapitaspainLRAP1.fa	0	0	0	3123048	2737208
Endolo2_rapitaspainLRAP2.fa	1116	517	599	3123051	2737179
Endolo2_rapitaspainLRAP3.fa	167	8	159	3123249	2737377
internal_24	1428	328	1100	3127805	2849975
internal_23	2439	253	2186	3127909	2870949
internal_25	2398	179	2219	3127765	2870821
internal_22	3875	908	2967	3127956	2909960
internal_27	4554	1268	3286	3127865	2890249
internal_26	1298	397	901	3127881	2909897
internal_21	258275	19920	238355	3128041	2963433
internal_31	19	0	19	3123250	2737378
internal_30	4139	2406	1733	3123267	2871231
internal_33	3223	1013	2210	3123313	2781806
internal_32	3388	1545	1843	3123512	2871495
internal_29	1998	862	1136	3123591	2938857
internal_19	18801	14292	4509	3132807	2680977
internal_34	10515	7711	2804	3138915	2952631
internal_28	347	176	171	3139151	2973710
internal_20	74202	20918	53284	3148847	3148847
internal_ROOT	0	0	0	3149259	3149259
