# Supplementary material for: Global biogeography of chemosynthetic symbionts reveals both localized and globally distributed symbiont groups
Source: Proc Natl Acad Sci U S A. 2021 Jul 16;118(29):e2104378118. doi: 10.1073/pnas.2104378118 (PMC8307296; doi:10.1073/pnas.2104378118)
Supplement: Supplementary File [file pnas.2104378118.sd07.xlsx]

## Sheet: RNA-Seq Counts
SI Dataset S7: RNA-Seq Read Counts of C. orbicularis
Geneid	48271_TPM	48272_TPM	48273_TPM	Description
fig|6666666.554529.peg.2583	18.9925	31.9555	21.2585	Periplasmic nitrate reductase (EC 1.7.99.4)	Ontology_term=KEGG_ENZYME:1.7.99.4
fig|6666666.554529.peg.3832	108.838	48.2251	108.185	Assimilatory nitrate reductase large subunit (EC 1.7.99.4)	Ontology_term=KEGG_ENZYME:1.7.99.4
fig|6666666.554529.peg.3082	1.77804	1.13448	1.42965	Respiratory nitrate reductase alpha chain (EC 1.7.99.4)	Ontology_term=KEGG_ENZYME:1.7.99.4
fig|6666666.554529.peg.3083	1.50944	0.687931	2.24929	Respiratory nitrate reductase beta chain (EC 1.7.99.4)	Ontology_term=KEGG_ENZYME:1.7.99.4
fig|6666666.554529.peg.3084	0	1.0339	1.12682	Respiratory nitrate reductase delta chain (EC 1.7.99.4)	Ontology_term=KEGG_ENZYME:1.7.99.4
fig|6666666.554529.peg.3085	1.68186	2.29953	5.43013	Respiratory nitrate reductase gamma chain (EC 1.7.99.4)	Ontology_term=KEGG_ENZYME:1.7.99.4
fig|6666666.554529.peg.3331	67947.8	81312.4	91843	Form I Ribulose bisphosphate carboxylase large chain (EC 4.1.1.39)	Ontology_term=KEGG_ENZYME:4.1.1.39
fig|6666666.554529.peg.3332	83754.3	84723.4	110623	Form I Ribulose bisphosphate carboxylase small chain (EC 4.1.1.39)	Ontology_term=KEGG_ENZYME:4.1.1.39
fig|6666666.554529.peg.3338	108.346	61.2013	89.2509	Form II Ribulose bisphosphate carboxylase (EC 4.1.1.39)	Ontology_term=KEGG_ENZYME:4.1.1.39
fig|6666666.554529.peg.1	40.6449	31.1203	29.4759	Na+/H+ antiporter NhaD type
fig|6666666.554529.peg.2	169.377	133.011	101.93	Na+/H+ antiporter NhaD type
fig|6666666.554529.peg.3	14.1246	12.8746	13.374	hypothetical protein
fig|6666666.554529.peg.4	2.57269	0	0.745438	hypothetical protein
fig|6666666.554529.peg.5	3.01306	0	0	Undecaprenyl-phosphate galactosephosphotransferase (EC 2.7.8.6)	Ontology_term=KEGG_ENZYME:2.7.8.6
fig|6666666.554529.peg.6	6.77938	1.20156	1.63694	hypothetical protein
fig|6666666.554529.peg.7	19.331	15.1081	12.4845	Adenylate cyclase (EC 4.6.1.1)	Ontology_term=KEGG_ENZYME:4.6.1.1
fig|6666666.554529.peg.8	104.224	76.9219	62.8768	cAMP-binding proteins - catabolite gene activator and regulatory subunit of cAMP-dependent protein kinases
fig|6666666.554529.peg.9	13.7391	13.5251	10.0319	hypothetical protein
fig|6666666.554529.peg.10	68.8994	63.3472	48.7654	Fe-S protein%2C homolog of lactate dehydrogenase SO1521
fig|6666666.554529.peg.11	109.185	105.415	75.1778	Uncharacterized protein YraP
fig|6666666.554529.peg.12	45.5033	46.2721	31.3959	DnaA initiator-associating protein DiaA
fig|6666666.554529.peg.13	79.2359	107.286	66.8738	UPF0102 protein YraN
fig|6666666.554529.peg.14	67.9034	64.3961	50.8761	Penicillin-binding protein activator LpoA
fig|6666666.554529.peg.15	17.4564	12.0241	12.2427	16S rRNA (cytidine(1402)-2'-O)-methyltransferase (EC 2.1.1.198)	Ontology_term=KEGG_ENZYME:2.1.1.198
fig|6666666.554529.peg.16	152.414	110.822	152.617	hypothetical protein
fig|6666666.554529.peg.17	503.181	421.746	746.445	hypothetical protein
fig|6666666.554529.peg.18	18.3443	26.122	17.9305	UPF0313 [4Fe-4S] protein YgiQ
fig|6666666.554529.peg.19	70.7617	45.7886	69.6337	hypothetical protein
fig|6666666.554529.peg.20	14.6955	11.3165	12.5853	hypothetical protein
fig|6666666.554529.peg.21	50.3665	54.9368	47.7613	hypothetical protein
fig|6666666.554529.peg.22	96.4948	96.4235	93.6767	Aerotolerance protein BatB / Aerotolerance protein BatC
fig|6666666.554529.peg.23	74.7555	58.067	66.8178	Aerotolerance protein BatB
fig|6666666.554529.peg.24	68.1107	46.6356	66.0475	Aerotolerance protein BatA
fig|6666666.554529.peg.25	31.3546	27.786	21.5012	FIG00657500: hypothetical protein
fig|6666666.554529.peg.26	120.284	106.464	107.426	hypothetical protein PA3071
fig|6666666.554529.peg.27	256.341	362.35	211.585	MoxR-like ATPase in aerotolerance operon
fig|6666666.554529.peg.28	104.757	91.4135	80.8092	GTP-binding protein TypA/BipA
fig|6666666.554529.peg.29	55.214	61.7076	42.3395	Proline iminopeptidase (EC 3.4.11.5)	Ontology_term=KEGG_ENZYME:3.4.11.5
fig|6666666.554529.peg.30	35.5066	29.2324	22.5674	D-aminoacyl-tRNA deacylase (EC 3.1.1.96)	Ontology_term=KEGG_ENZYME:3.1.1.96
fig|6666666.554529.peg.31	103.47	86.6922	76.617	MBL-fold metallo-hydrolase superfamily
fig|6666666.554529.peg.32	194.388	131.793	192.338	Imidazoleglycerol-phosphate dehydratase (EC 4.2.1.19)	Ontology_term=KEGG_ENZYME:4.2.1.19
fig|6666666.554529.peg.33	46.4081	41.3559	39.8896	Imidazole glycerol phosphate synthase amidotransferase subunit HisH
fig|6666666.554529.peg.34	143.563	111.053	125.188	Phosphoribosylformimino-5-aminoimidazole carboxamide ribotide isomerase (EC 5.3.1.16)	Ontology_term=KEGG_ENZYME:5.3.1.16
fig|6666666.554529.peg.35	140.764	110.019	168.55	Imidazole glycerol phosphate synthase cyclase subunit
fig|6666666.554529.peg.36	126.406	134.423	165.2	Phosphoribosyl-AMP cyclohydrolase (EC 3.5.4.19)	Ontology_term=KEGG_ENZYME:3.5.4.19
fig|6666666.554529.peg.37	198.251	171.12	239.068	Phosphoribosyl-ATP pyrophosphatase (EC 3.6.1.31)	Ontology_term=KEGG_ENZYME:3.6.1.31
fig|6666666.554529.peg.38	355.522	340.48	322.629	Twin-arginine translocation protein TatA
fig|6666666.554529.peg.39	105.07	129.045	99.9085	Twin-arginine translocation protein TatB
fig|6666666.554529.peg.40	57.228	38.8855	37.7291	Twin-arginine translocation protein TatC
fig|6666666.554529.peg.41	99.1509	70.8173	55.3141	Pentapeptide repeat family protein
fig|6666666.554529.peg.42	68.5768	61.4216	60.2481	Transcriptional regulator%2C LysR family
fig|6666666.554529.peg.43	911.037	548.782	604.434	Response regulator of zinc sigma-54-dependent two-component system
fig|6666666.554529.peg.44	42.6101	48.7323	36.806	hypothetical protein
fig|6666666.554529.peg.45	10.9856	6.49015	9.9029	hypothetical protein
fig|6666666.554529.peg.46	11.1056	12.2642	8.10652	hypothetical protein
fig|6666666.554529.peg.47	21.5575	15.7198	13.3849	hypothetical protein
fig|6666666.554529.peg.48	26.5093	25.5503	24.2267	TonB-dependent receptor
fig|6666666.554529.peg.49	65.0318	81.1834	45.2935	hypothetical protein
fig|6666666.554529.peg.50	28.1624	26.3157	23.756	hypothetical protein
fig|6666666.554529.peg.51	66.9396	84.9457	54.7265	hypothetical protein
fig|6666666.554529.peg.52	280.441	340.526	198.651	RNA polymerase sigma factor RpoD
fig|6666666.554529.peg.53	57.0801	70.156	71.3089	DNA primase DnaG
fig|6666666.554529.peg.54	187.563	157.404	106.401	Transamidase GatB domain protein
fig|6666666.554529.peg.55	317.417	380.359	132.574	SSU ribosomal protein S21p
fig|6666666.554529.peg.56	84.8241	51.545	76.1211	N(6)-L-threonylcarbamoyladenine synthase (EC 2.3.1.234)	Ontology_term=KEGG_ENZYME:2.3.1.234
fig|6666666.554529.peg.57	29.8855	24.1035	23.0592	Lysine 2%2C3-aminomutase (EC 5.4.3.2)	Ontology_term=KEGG_ENZYME:5.4.3.2
fig|6666666.554529.peg.58	146.796	330.522	122.022	Translation elongation factor P
fig|6666666.554529.peg.59	29.7402	23.8553	24.3745	Translation elongation factor P Lys34--(R)-beta-lysine ligase
fig|6666666.554529.peg.60	24.3308	22.2685	34.3248	hypothetical protein
fig|6666666.554529.peg.61	74.5177	28.0785	52.2787	FIG001587: exported protein
fig|6666666.554529.peg.62	107.916	125.192	48.4535	hypothetical protein
fig|6666666.554529.peg.63	129.931	101.256	103.632	Arsenite methyltransferase (EC 2.1.1.137)	Ontology_term=KEGG_ENZYME:2.1.1.137
fig|6666666.554529.peg.64	87.6463	75.4608	63.914	Phosphatidylserine decarboxylase (EC 4.1.1.65)	Ontology_term=KEGG_ENZYME:4.1.1.65
fig|6666666.554529.peg.65	21.6773	34.129	16.6406	hypothetical protein
fig|6666666.554529.peg.66	161.122	171.34	97.7911	Thiosulfate sulfurtransferase%2C rhodanese (EC 2.8.1.1)	Ontology_term=KEGG_ENZYME:2.8.1.1
fig|6666666.554529.peg.67	471.244	343.412	353.018	Serine--pyruvate aminotransferase (EC 2.6.1.51) / L-alanine:glyoxylate aminotransferase (EC 2.6.1.44)	Ontology_term=KEGG_ENZYME:2.6.1.51,KEGG_ENZYME:2.6.1.44
fig|6666666.554529.peg.68	5.18526	0	1.12682	hypothetical protein
fig|6666666.554529.peg.69	43.6174	18.8679	29.689	hypothetical protein
fig|6666666.554529.peg.70	14.4681	17.1747	8.67678	hypothetical protein
fig|6666666.554529.peg.71	54.382	34.6986	24.8176	hypothetical protein
fig|6666666.554529.peg.72	94.184	63.3648	54.5798	hypothetical protein
fig|6666666.554529.peg.73	32.6999	29.0515	28.4244	ABC-type antimicrobial peptide transport system%2C permease component
fig|6666666.554529.peg.74	65.4639	53.0734	46.3876	hypothetical protein
fig|6666666.554529.peg.75	111.566	139.837	80.3724	hypothetical protein
fig|6666666.554529.peg.76	147.497	206.371	86.7377	hypothetical protein
fig|6666666.554529.peg.77	258.199	348.95	181.929	hypothetical protein
fig|6666666.554529.peg.78	26.3843	23.2365	18.5415	hypothetical protein
fig|6666666.554529.peg.79	40.89	31.9971	25.6518	hypothetical protein
fig|6666666.554529.peg.80	89.5571	121.181	72.4789	S-adenosylmethionine:tRNA ribosyltransferase-isomerase (EC 2.4.99.17)	Ontology_term=KEGG_ENZYME:2.4.99.17
fig|6666666.554529.peg.81	64.2826	85.0908	53.1425	Queuine tRNA-ribosyltransferase (EC 2.4.2.29)	Ontology_term=KEGG_ENZYME:2.4.2.29
fig|6666666.554529.peg.82	51.7491	44.58	40.9786	Glyoxalase family protein
fig|6666666.554529.peg.83	3.36807	4.29801	3.22047	FAD:protein FMN transferase (EC 2.7.1.180)	Ontology_term=KEGG_ENZYME:2.7.1.180
fig|6666666.554529.peg.84	1.07195	0	1.86359	hypothetical protein
fig|6666666.554529.peg.85	28.2149	25.2475	30.0591	hypothetical protein
fig|6666666.554529.peg.86	16.9507	17.679	15.8678	Sigma-70 factor
fig|6666666.554529.peg.87	36.7314	32.8934	27.4476	hypothetical protein
fig|6666666.554529.peg.88	46.5365	73.4161	41.5633	MotA/TolQ/ExbB proton channel family protein
fig|6666666.554529.peg.89	22.0644	27.786	21.7031	hypothetical protein
fig|6666666.554529.peg.90	19.6128	14.8192	19.9646	hypothetical protein
fig|6666666.554529.peg.91	22.7685	21.0762	20.0479	TPR domain protein%2C putative component of TonB system
fig|6666666.554529.peg.92	17.3398	17.6672	14.6781	hypothetical protein
fig|6666666.554529.peg.93	69.3602	69.7175	49.0041	hypothetical protein
fig|6666666.554529.peg.94	40.077	33.0998	24.9341	Prolipoprotein diacylglyceryl transferase
fig|6666666.554529.peg.95	3.97343	1.08654	2.86181	hypothetical protein
fig|6666666.554529.peg.96	2.79731	1.95896	2.6688	hypothetical protein
fig|6666666.554529.peg.97	14.4256	16.532	7.79151	hypothetical protein
fig|6666666.554529.peg.98	8.67795	7.07279	7.70851	hypothetical protein
fig|6666666.554529.peg.99	23.2845	23.2605	18.6045	hypothetical protein
fig|6666666.554529.peg.100	6.93303	9.732	8.19611	hypothetical protein
fig|6666666.554529.peg.101	24.63	17.5762	16.6207	Thioredoxin family protein
fig|6666666.554529.peg.102	63.2191	54.2165	52.5897	hypothetical protein
fig|6666666.554529.peg.103	22.6063	23.2167	19.2468	hypothetical protein
fig|6666666.554529.peg.104	417.811	499.847	271.951	Protein translocase subunit YajC
fig|6666666.554529.peg.105	217.557	205.324	160.024	Protein translocase subunit SecD
fig|6666666.554529.peg.106	156.896	141.469	123.224	Protein translocase subunit SecF
fig|6666666.554529.peg.107	32.5874	21.8868	11.1816	hypothetical protein
fig|6666666.554529.peg.108	54.6938	55.4884	34.2453	Inositol-1-monophosphatase (EC 3.1.3.25)	Ontology_term=KEGG_ENZYME:3.1.3.25
fig|6666666.554529.peg.109	19.809	18.3709	17.8197	tRNA (cytidine(32)/uridine(32)-2'-O)-methyltransferase (EC 2.1.1.200)	Ontology_term=KEGG_ENZYME:2.1.1.200
fig|6666666.554529.peg.110	313.369	285.175	324.726	Serine acetyltransferase (EC 2.3.1.30)	Ontology_term=KEGG_ENZYME:2.3.1.30
fig|6666666.554529.peg.111	1397.85	1686.21	967.916	Iron-sulfur cluster regulator IscR
fig|6666666.554529.peg.112	977.335	1161.38	810.668	Cysteine desulfurase (EC 2.8.1.7) > IscS	Ontology_term=KEGG_ENZYME:2.8.1.7
fig|6666666.554529.peg.113	985.929	1354.57	1001.62	Iron-sulfur cluster assembly scaffold protein IscU
fig|6666666.554529.peg.114	1300.64	2137.26	1265.62	Iron-sulfur cluster assembly iron binding protein IscA
fig|6666666.554529.peg.115	154.736	226.418	105.644	Chaperone protein HscB
fig|6666666.554529.peg.116	199.83	222.573	176.809	Chaperone protein HscA
fig|6666666.554529.peg.117	224.939	306.875	176.233	Ferredoxin%2C 2Fe-2S
fig|6666666.554529.peg.118	657.251	631.695	410.77	Protein IscX%2C believed to be involved in assembly of Fe-S clusters
fig|6666666.554529.peg.119	48.5669	52.8209	27.2251	hypothetical protein
fig|6666666.554529.peg.120	5.4382	0	4.72717	hypothetical protein
fig|6666666.554529.peg.121	35.3948	44.6266	24.1346	hypothetical protein
fig|6666666.554529.peg.122	0	0	0	hypothetical protein
fig|6666666.554529.peg.123	6.58618	5.63727	6.42323	diguanylate cyclase/phosphodiesterase (GGDEF & EAL domains) with PAS/PAC sensor(s)
fig|6666666.554529.peg.124	27.5267	13.1726	7.17829	hypothetical protein
fig|6666666.554529.peg.125	7.43221	4.89677	4.00268	hypothetical protein
fig|6666666.554529.peg.126	27.2675	13.8569	13.6341	Two-component transcriptional response regulator%2C LuxR family
fig|6666666.554529.peg.127	13.5201	8.58995	7.81829	hypothetical protein
fig|6666666.554529.peg.128	18.5805	14.1556	16.1512	hypothetical protein
fig|6666666.554529.peg.129	3.37828	2.30948	4.40486	hypothetical protein
fig|6666666.554529.peg.130	3.86557	2.71308	2.0833	Inter-alpha-trypsin inhibitor domain protein
fig|6666666.554529.peg.131	6.69856	7.6322	5.61478	LPXTG-site transpeptidase family protein
fig|6666666.554529.peg.132	85.205	65.2044	63.2202	hypothetical protein
fig|6666666.554529.peg.133	37.2391	35.8649	31.963	Glutamate synthase [NADPH] large chain (EC 1.4.1.13)	Ontology_term=KEGG_ENZYME:1.4.1.13
fig|6666666.554529.peg.134	6.11201	4.67974	6.16294	hypothetical protein
fig|6666666.554529.peg.135	29.5059	16.3604	23.2577	Multimodular transpeptidase-transglycosylase (EC 2.4.1.129) (EC 3.4.-.-)	Ontology_term=KEGG_ENZYME:2.4.1.129,KEGG_ENZYME:3.4.-.-
fig|6666666.554529.peg.136	11.3099	12.8862	7.37335	hypothetical protein
fig|6666666.554529.peg.137	5.18648	3.17554	3.23327	hypothetical protein
fig|6666666.554529.peg.138	158.83	197.113	103.037	hypothetical protein
fig|6666666.554529.peg.139	53.0374	32.8388	44.2072	DinG family ATP-dependent helicase YoaA
fig|6666666.554529.peg.140	48.985	26.944	37.8084	hypothetical protein
fig|6666666.554529.peg.141	79.3245	44.4576	37.2719	hypothetical protein
fig|6666666.554529.peg.142	70.826	59.4021	56.4437	NAD-specific glutamate dehydrogenase (EC 1.4.1.2)%3B NADP-specific glutamate dehydrogenase (EC 1.4.1.4)	Ontology_term=KEGG_ENZYME:1.4.1.2,KEGG_ENZYME:1.4.1.4
fig|6666666.554529.peg.143	54.1932	59.9824	32.6869	FolM Alternative dihydrofolate reductase 1
fig|6666666.554529.peg.144	43.7684	34.3777	36.0799	SAM-dependent methyltransferase%2C MidA
fig|6666666.554529.peg.145	13.9354	17.783	4.84535	hypothetical protein
fig|6666666.554529.peg.146	68.2014	54.3951	65.5547	hypothetical protein
fig|6666666.554529.peg.147	29.5102	13.9475	24.0684	hypothetical protein
fig|6666666.554529.peg.148	15.7798	9.80681	13.7166	Uncharacterized UPF0721 integral membrane protein
fig|6666666.554529.peg.149	42.9935	29.5055	23.9008	hypothetical protein
fig|6666666.554529.peg.150	220.7	128.674	148.512	hypothetical protein
fig|6666666.554529.peg.151	76.0692	54.9082	57.6886	hypothetical protein
fig|6666666.554529.peg.152	41.8483	50.5016	42.3785	Soluble lytic murein transglycosylase (EC 4.2.2.n1)
fig|6666666.554529.peg.153	64.9659	93.7497	52.2335	Glycolate dehydrogenase (EC 1.1.99.14)%2C iron-sulfur subunit GlcF	Ontology_term=KEGG_ENZYME:1.1.99.14
fig|6666666.554529.peg.154	208.75	323.436	170.725	hypothetical protein
fig|6666666.554529.peg.155	150.621	243.413	133.677	hypothetical protein
fig|6666666.554529.peg.156	82.472	98.9563	84.9324	hypothetical protein
fig|6666666.554529.peg.157	104.135	59.0073	88.7579	Glutathione S-transferase
fig|6666666.554529.peg.158	257.269	257.341	133.247	Periplasmic thiol:disulfide interchange protein DsbA
fig|6666666.554529.peg.159	257.307	168.304	173.913	hypothetical protein
fig|6666666.554529.peg.160	24.4103	30.7324	21.7878	hypothetical protein
fig|6666666.554529.peg.161	63.7046	48.64	70.3166	Single-stranded-DNA-specific exonuclease RecJ
fig|6666666.554529.peg.162	33.9452	27.3585	24.6926	Glutamyl-Q tRNA(Asp) synthetase
fig|6666666.554529.peg.163	708.335	832.294	399.494	RNA polymerase-binding transcription factor DksA
fig|6666666.554529.peg.164	92.4705	121.311	84.6997	Xylulose-1%2C5-bisphosphate phosphatase CbbY%2C converts this Rubisco inhibiting byproduct to xylulose-5P
fig|6666666.554529.peg.165	48.3958	46.4105	39.5641	Valine--pyruvate aminotransferase (EC 2.6.1.66)	Ontology_term=KEGG_ENZYME:2.6.1.66
fig|6666666.554529.peg.166	30.466	35.998	23.1478	Sulfate transporter%2C CysZ-type
fig|6666666.554529.peg.167	27.1285	22.3902	21.4697	Glycerophosphoryl diester phosphodiesterase (EC 3.1.4.46) periplasmic (secreted in GramPositives)	Ontology_term=KEGG_ENZYME:3.1.4.46
fig|6666666.554529.peg.168	17.1513	16.2441	16.5394	Transporter%2C LysE family
fig|6666666.554529.peg.169	76.9194	65.6506	54.1845	Endonuclease IV (EC 3.1.21.2)	Ontology_term=KEGG_ENZYME:3.1.21.2
fig|6666666.554529.peg.170	24.5077	19.7315	21.7738	hypothetical protein
fig|6666666.554529.peg.171	172.663	178.698	170.414	hypothetical protein
fig|6666666.554529.peg.172	51.5609	48.9033	46.0308	hypothetical protein
fig|6666666.554529.peg.173	136.623	103.033	160.011	SoxZY-persulfide-sulfonate hydrolase%2C SoxB
fig|6666666.554529.peg.174	19.5383	11.9165	19.2315	hypothetical protein
fig|6666666.554529.peg.175	15.9914	7.28812	12.3119	hypothetical protein
fig|6666666.554529.peg.176	5.40776	2.65418	5.78549	hypothetical protein
fig|6666666.554529.peg.177	1.12231	0.795661	0.975573	hypothetical protein
fig|6666666.554529.peg.178	2.51939	1.00469	1.91624	hypothetical protein
fig|6666666.554529.peg.179	1.11707	1.06912	1.35942	Glutamate synthase [NADPH] small chain (EC 1.4.1.13)	Ontology_term=KEGG_ENZYME:1.4.1.13
fig|6666666.554529.peg.180	1.15327	3.67925	1.16957	Glutamate synthase [NADPH] small chain (EC 1.4.1.13)	Ontology_term=KEGG_ENZYME:1.4.1.13
fig|6666666.554529.peg.181	4.36238	3.0927	0.842669	Protein YchN
fig|6666666.554529.peg.182	5.15758	3.79709	3.44865	Fatty acid hydroxylase family (carotene hydroxylase/sterol desaturase)
fig|6666666.554529.peg.183	8.86798	11.3165	8.36924	Transcriptional regulator%2C ArsR family
fig|6666666.554529.peg.184	41.9971	31.6684	27.2136	hypothetical protein
fig|6666666.554529.peg.185	48.2412	30.9979	63.7156	Quinone oxidoreductase (EC 1.6.5.5)	Ontology_term=KEGG_ENZYME:1.6.5.5
fig|6666666.554529.peg.186	149.674	151.85	125.344	Dimeric dUTPase (EC 3.6.1.23)	Ontology_term=KEGG_ENZYME:3.6.1.23
fig|6666666.554529.peg.187	155.412	131.901	113.914	hypothetical protein
fig|6666666.554529.peg.188	37.0142	40.7674	17.811	Molybdenum ABC transporter%2C substrate-binding protein ModA
fig|6666666.554529.peg.189	41.6829	21.2452	27.6571	Molybdenum ABC transporter permease protein ModB
fig|6666666.554529.peg.190	38.9257	26.8236	27.7457	Molybdenum ABC transporter ATP-binding protein ModC
fig|6666666.554529.peg.191	69.1851	43.9345	65.5547	hypothetical protein
fig|6666666.554529.peg.192	38.4882	12.7022	38.0706	hypothetical protein
fig|6666666.554529.peg.193	141.704	141.407	129.598	hypothetical protein
fig|6666666.554529.peg.194	1.52717	2.43603	1.99124	hypothetical protein
fig|6666666.554529.peg.195	11.7351	11.0612	15.6488	hypothetical protein
fig|6666666.554529.peg.196	4.04576	1.43411	2.73528	Nitrogen fixation-related protein
fig|6666666.554529.peg.197	32.9832	17.8882	41.5725	Periplasmic thiol:disulfide oxidoreductase DsbB%2C required for DsbA reoxidation
fig|6666666.554529.peg.198	48.1565	31.5142	50.4468	Deacetylases%2C including yeast histone deacetylase and acetoin utilization protein
fig|6666666.554529.peg.199	159.991	115.386	136.853	hypothetical protein
fig|6666666.554529.peg.200	36.6001	12.7501	28.8892	hypothetical protein
fig|6666666.554529.peg.201	71.5201	44.1828	67.7989	ATP-dependent protease La (EC 3.4.21.53) Type II	Ontology_term=KEGG_ENZYME:3.4.21.53
fig|6666666.554529.peg.202	46.3957	30.8807	108.803	hypothetical protein
fig|6666666.554529.peg.203	7.64597	7.86859	12.2206	Protein-L-isoaspartate O-methyltransferase (EC 2.1.1.77)	Ontology_term=KEGG_ENZYME:2.1.1.77
fig|6666666.554529.peg.204	6.68167	3.50404	5.01243	Ribonucleotide reductase of class II (coenzyme B12-dependent) (EC 1.17.4.1)	Ontology_term=KEGG_ENZYME:1.17.4.1
fig|6666666.554529.peg.205	12.6458	7.43171	7.08722	hypothetical protein
fig|6666666.554529.peg.206	17.6026	9.35948	3.82527	hypothetical protein
fig|6666666.554529.peg.207	26.6293	71.2905	44.9463	hypothetical protein
fig|6666666.554529.peg.208	14.2257	36.1218	24.7315	Arsenite oxidase small subunit precursor (EC 1.20.98.1)	Ontology_term=KEGG_ENZYME:1.20.98.1
fig|6666666.554529.peg.209	13.1631	42.4221	21.8333	Cytochrome c551 peroxidase (EC 1.11.1.5)	Ontology_term=KEGG_ENZYME:1.11.1.5
fig|6666666.554529.peg.210	21.6017	61.6864	20.3531	Methylamine utilization protein/Cytochrome c peroxidase
fig|6666666.554529.peg.211	8.16417	5.38879	6.60729	Cytochrome oxidase biogenesis protein Sco1/SenC/PrrC%2C thiol-disulfide reductase involved in Cu(I) insertion into CoxII Cu(A) center
fig|6666666.554529.peg.212	3.46652	3.09655	3.07354	hypothetical protein
fig|6666666.554529.peg.213	4.61171	3.83806	3.83445	hypothetical protein
fig|6666666.554529.peg.214	3.33047	3.63489	3.19976	hypothetical protein
fig|6666666.554529.peg.215	2.18594	3.48687	0.950068	hypothetical protein
fig|6666666.554529.peg.216	12.8634	6.83962	2.79539	hypothetical protein
fig|6666666.554529.peg.217	0	0	1.27509	hypothetical protein
fig|6666666.554529.peg.218	13.2428	11.4242	12.2749	hypothetical protein
fig|6666666.554529.peg.219	12.8116	20.0776	14.6533	hypothetical protein
fig|6666666.554529.peg.220	26.6039	16.1664	12.1134	hypothetical protein
fig|6666666.554529.peg.221	7.81697	9.78882	9.7161	hypothetical protein
fig|6666666.554529.peg.222	6.31191	3.66121	8.33685	Radical SAM heme biosynthesis protein AhbD%2C Fe-coproporphyrin III decarboxylase
fig|6666666.554529.peg.223	7.01227	4.17086	8.16167	Protoporphyrinogen IX oxidase%2C aerobic%2C HemY (EC 1.3.3.4)	Ontology_term=KEGG_ENZYME:1.3.3.4
fig|6666666.554529.peg.224	9.03917	3.20415	10.0399	hypothetical protein
fig|6666666.554529.peg.225	7.48767	9.59589	8.73386	hypothetical protein
fig|6666666.554529.peg.226	12.2942	13.3277	12.4506	Perchlorate reduction regulatory protein PcrS
fig|6666666.554529.peg.227	13.0064	8.39754	11.4404	Uptake [NiFe] hydrogenase%2C small subunit HyaA (EC 1.12.99.6)	Ontology_term=KEGG_ENZYME:1.12.99.6
fig|6666666.554529.peg.228	12.5628	5.04693	17.1488	Uptake [NiFe] hydrogenase%2C large subunit HyaB (EC 1.12.99.6)	Ontology_term=KEGG_ENZYME:1.12.99.6
fig|6666666.554529.peg.229	38.8502	21.5552	30.0999	hypothetical protein
fig|6666666.554529.peg.230	43.5175	22.6188	42.078	Uptake [NiFe] hydrogenase%2C cytochrome b subunit HyaC
fig|6666666.554529.peg.231	125.292	152.042	113.595	Acryloyl-CoA reductase AcuI/YhdH (EC 1.3.1.84)	Ontology_term=KEGG_ENZYME:1.3.1.84
fig|6666666.554529.peg.232	110.063	163.105	100.61	hypothetical protein
fig|6666666.554529.peg.233	47.5443	25.2798	34.44	hypothetical protein
fig|6666666.554529.peg.234	167.789	131.459	128.555	hypothetical protein
fig|6666666.554529.peg.235	34.8385	12.3493	14.1323	hypothetical protein
fig|6666666.554529.peg.236	41.3025	25.1748	23.2051	ABC transporter%2C substrate-binding protein (cluster 10%2C nitrate/sulfonate/bicarbonate)
fig|6666666.554529.peg.237	26.1918	12.141	14.3998	ABC transporter%2C permease protein (cluster 10%2C nitrate/sulfonate/bicarbonate)
fig|6666666.554529.peg.238	29.9611	14.0782	18.7757	ABC transporter%2C ATP-binding protein (cluster 10%2C nitrate/sulfonate/bicarbonate)
fig|6666666.554529.peg.239	31.3546	25.9336	20.1889	hypothetical protein
fig|6666666.554529.peg.240	127.433	99.9135	201.901	Transcriptional activator of acetoin dehydrogenase operon AcoR
fig|6666666.554529.peg.241	53.5556	48.8161	46.5533	hypothetical protein
fig|6666666.554529.peg.242	72.3204	43.7287	49.7017	Nitrite reductase probable [NAD(P)H] subunit (EC 1.7.1.4)	Ontology_term=KEGG_ENZYME:1.7.1.4
fig|6666666.554529.peg.243	244.035	232.988	220.012	Quino(hemo)protein alcohol dehydrogenase%2C PQQ-dependent (EC 1.1.2.8)	Ontology_term=KEGG_ENZYME:1.1.2.8
fig|6666666.554529.peg.244	130.194	73.3705	106.733	Cytochrome c550%2C associated with quino(hemo)protein alcohol dehydrogenase (EC 1.1.99.8)	Ontology_term=KEGG_ENZYME:1.1.99.8
fig|6666666.554529.peg.245	90.03	50.3072	92.9223	Extracellular substrate-binding protein associated with quino(hemo)protein alcohol dehydrogenase
fig|6666666.554529.peg.246	93.2344	93.1492	73.8339	hypothetical protein
fig|6666666.554529.peg.247	29.0365	16.2279	27.8193	FIG00956261: hypothetical protein
fig|6666666.554529.peg.248	35.3915	23.1462	23.8422	MBL-fold metallo-hydrolase superfamily
fig|6666666.554529.peg.249	10.3974	10.1354	12.8038	Rhodanese-related sulfurtransferase
fig|6666666.554529.peg.250	44.4886	46.7535	38.8993	Transcriptional regulator%2C AcrR family
fig|6666666.554529.peg.251	71.1518	96.4047	105.593	Selenium-binding family protein
fig|6666666.554529.peg.252	12.0059	10.3962	16.8469	Sco1/SenC/PrrC family domain / Cytochrome c551 peroxidase (EC 1.11.1.5)	Ontology_term=KEGG_ENZYME:1.11.1.5
fig|6666666.554529.peg.253	11.2073	8.46811	10.5111	Cytochrome oxidase biogenesis protein Sco1/SenC/PrrC%2C thiol-disulfide reductase involved in Cu(I) insertion into CoxII Cu(A) center
fig|6666666.554529.peg.254	11.8011	16.0207	12.4408	hypothetical protein
fig|6666666.554529.peg.255	16.3319	13.5921	20.0604	hypothetical protein
fig|6666666.554529.peg.256	3.09675	3.79979	3.93426	hypothetical protein
fig|6666666.554529.peg.257	8.10197	8.27117	3.66218	hypothetical protein
fig|6666666.554529.peg.258	14.1434	18.5793	3.85699	hypothetical protein
fig|6666666.554529.peg.259	12.1864	9.35948	8.82756	hypothetical protein
fig|6666666.554529.peg.260	96.7674	93.183	71.5173	hypothetical protein
fig|6666666.554529.peg.261	217.228	158.217	194.883	hypothetical protein
fig|6666666.554529.peg.262	125.651	85.2103	134.256	Uptake [NiFe] hydrogenase maturation protease HyaD
fig|6666666.554529.peg.263	105.964	66.9064	141.523	[NiFe] hydrogenase metallocenter assembly protein HypC
fig|6666666.554529.peg.264	146.812	58.8593	163.104	Hydrogenase maturation factor HoxO/HyaE
fig|6666666.554529.peg.265	121.67	71.7453	164.575	Uptake [NiFe] hydrogenase maturation maturation factor HyaF
fig|6666666.554529.peg.266	76.2779	49.1373	95.6318	hypothetical protein
fig|6666666.554529.peg.267	79.8309	52.7235	96.42	Hydrogenase maturation factor HoxT/HybE
fig|6666666.554529.peg.268	70.738	43.3292	76.0006	Hydrogenase maturation factor HoxV/HupK
fig|6666666.554529.peg.269	74.3221	24.9586	77.7806	[NiFe] hydrogenase nickel incorporation protein HypA
fig|6666666.554529.peg.270	168.407	89.2293	183.199	[NiFe] hydrogenase nickel incorporation-associated protein HypB
fig|6666666.554529.peg.271	138.239	26.0818	162.804	[NiFe] hydrogenase metallocenter assembly protein HypC
fig|6666666.554529.peg.272	82.4388	33.2262	82.6259	[NiFe] hydrogenase metallocenter assembly protein HypD
fig|6666666.554529.peg.273	129.161	56.9057	141.899	[NiFe] hydrogenase metallocenter assembly protein HypE
fig|6666666.554529.peg.274	64.5739	39.1352	65.2586	Hydrogenase assembly protein HoxX
fig|6666666.554529.peg.275	116.335	65.8764	121.722	Hydrogenase transcriptional regulatory protein HoxA
fig|6666666.554529.peg.276	109.288	53.3102	115.885	Signal transduction histidine kinase HoxJ (hydrogenase regulation)
fig|6666666.554529.peg.277	55.2497	30.8588	67.9774	Hydrogen-sensing hydrogenase small subunit (HoxB/HupU)
fig|6666666.554529.peg.278	68.2055	53.7541	67.4135	Hydrogen-sensing hydrogenase large subunit (HoxC/HupV)
fig|6666666.554529.peg.279	364.605	402.304	544.109	hypothetical protein
fig|6666666.554529.peg.280	151.617	156.491	140.757	ADP-ribose pyrophosphatase (EC 3.6.1.13)	Ontology_term=KEGG_ENZYME:3.6.1.13
fig|6666666.554529.peg.281	44.3399	4.0416	13.2146	hypothetical protein
fig|6666666.554529.peg.282	1.26685	0	3.30365	hypothetical protein
fig|6666666.554529.peg.283	146.167	118.553	124.902	Diaminopimelate decarboxylase and/or diaminopimelate epimerase leader peptide
fig|6666666.554529.peg.284	83.713	125.829	71.3683	Diaminopimelate epimerase (EC 5.1.1.7)	Ontology_term=KEGG_ENZYME:5.1.1.7
fig|6666666.554529.peg.285	234.499	254.481	177.732	Protein of unknown function DUF484
fig|6666666.554529.peg.286	65.7605	67.9939	44.8115	Site-specific tyrosine recombinase XerC
fig|6666666.554529.peg.287	18.7592	14.2492	14.1323	Cys regulon transcriptional activator CysB
fig|6666666.554529.peg.288	22.0108	20.0629	28.0782	Pyruvate:ferredoxin oxidoreductase%2C gamma subunit (EC 1.2.7.1)	Ontology_term=KEGG_ENZYME:1.2.7.1
fig|6666666.554529.peg.289	13.9687	12.7325	15.9584	Pyruvate:ferredoxin oxidoreductase%2C alpha subunit (EC 1.2.7.1)	Ontology_term=KEGG_ENZYME:1.2.7.1
fig|6666666.554529.peg.290	6.73614	10.745	8.49034	Pyruvate:ferredoxin oxidoreductase%2C beta subunit (EC 1.2.7.1)	Ontology_term=KEGG_ENZYME:1.2.7.1
fig|6666666.554529.peg.291	20.5038	14.4631	24.7193	NADPH-dependent oxidoreductase / Pyruvate:ferredoxin oxidoreductase%2C delta subunit (EC 1.2.7.1)	Ontology_term=KEGG_ENZYME:1.2.7.1
fig|6666666.554529.peg.292	34.8385	17.9947	24.8036	Ferric iron ABC transporter%2C iron-binding protein
fig|6666666.554529.peg.293	20.7959	19.4929	22.4563	hypothetical protein
fig|6666666.554529.peg.294	7.42052	5.59215	7.00899	hypothetical protein
fig|6666666.554529.peg.295	19.7355	22.5892	12.3098	hypothetical protein
fig|6666666.554529.peg.296	503.205	568.666	337.843	ATP-dependent protease subunit HslV (EC 3.4.25.2)	Ontology_term=KEGG_ENZYME:3.4.25.2
fig|6666666.554529.peg.297	286.332	260.366	247.699	ATP-dependent hsl protease ATP-binding subunit HslU
fig|6666666.554529.peg.298	394.723	523.37	344.295	FIG00899427: hypothetical protein
fig|6666666.554529.peg.299	284.728	202.015	216.102	2-methoxy-6-polyprenyl-1%2C4-benzoquinol methylase (EC 2.1.1.201)	Ontology_term=KEGG_ENZYME:2.1.1.201
fig|6666666.554529.peg.300	99.0076	116.013	68.9885	Ubiquinone biosynthesis protein UbiJ
fig|6666666.554529.peg.301	102.613	76.5345	64.4878	Ubiquinone biosynthesis regulatory protein kinase UbiB
fig|6666666.554529.peg.302	168.169	69.3236	287.983	hypothetical protein
fig|6666666.554529.peg.303	29.2237	20.7181	26.8141	hypothetical protein
fig|6666666.554529.peg.304	319.15	349.228	255.979	Adenylate kinase (EC 2.7.4.3)	Ontology_term=KEGG_ENZYME:2.7.4.3
fig|6666666.554529.peg.305	170.133	208.757	107.862	hypothetical protein
fig|6666666.554529.peg.306	711.204	693.071	579.823	Pyrophosphate-dependent fructose 6-phosphate-1-kinase (EC 2.7.1.90)	Ontology_term=KEGG_ENZYME:2.7.1.90
fig|6666666.554529.peg.307	107.594	90.9829	47.3266	hypothetical protein
fig|6666666.554529.peg.308	765.381	782.714	713.905	Pyrophosphate-energized proton pump (EC 3.6.1.1)	Ontology_term=KEGG_ENZYME:3.6.1.1
fig|6666666.554529.peg.309	317.392	513.084	144.037	Inorganic pyrophosphatase (EC 3.6.1.1)	Ontology_term=KEGG_ENZYME:3.6.1.1
fig|6666666.554529.peg.310	283.972	259.83	150.206	hypothetical protein
fig|6666666.554529.peg.311	148.76	214.508	143.543	Cyclic pyranopterin monophosphate synthase (EC 4.6.1.17)	Ontology_term=KEGG_ENZYME:4.6.1.17
fig|6666666.554529.peg.312	368.921	546.36	321.323	Hemerythrin domain protein
fig|6666666.554529.peg.313	20.6351	21.3738	11.1816	GTP-binding protein EngB
fig|6666666.554529.peg.314	44.5564	38.8207	31.9996	DNA polymerase I (EC 2.7.7.7)	Ontology_term=KEGG_ENZYME:2.7.7.7
fig|6666666.554529.peg.315	4413.76	8968.83	4503.22	tRNA 2-thiouridine synthesis protein TusE
fig|6666666.554529.peg.316	28.0291	26.7756	16.5182	hypothetical protein
fig|6666666.554529.peg.317	139.001	128.308	111.32	hypothetical protein
fig|6666666.554529.peg.318	2234.69	1678.62	2886.38	Ammonium transporter
fig|6666666.554529.peg.319	1963.78	1312.48	2056.91	Nitrogen regulatory protein P-II
fig|6666666.554529.peg.320	3334.38	2739.06	2875.91	hypothetical protein
fig|6666666.554529.peg.321	63.406	57.7948	27.8607	hypothetical protein
fig|6666666.554529.peg.322	7.74188	3.17554	4.23006	AAA+ ATPase superfamily protein YifB/ComM%2C associated with DNA recombination
fig|6666666.554529.peg.323	127.798	41.9274	35.8477	hypothetical protein
fig|6666666.554529.peg.324	41.8799	19.7589	22.8167	hypothetical protein
fig|6666666.554529.peg.325	9.43319	16.4151	5.9635	hypothetical protein
fig|6666666.554529.peg.326	12.8634	10.9434	11.1816	AAA+ ATPase superfamily protein YifB/ComM%2C associated with DNA recombination
fig|6666666.554529.peg.327	92.5383	84.8471	106.091	DJ-1/YajL/PfpI superfamily%2C includes chaperone protein YajL (former ThiJ)%2C parkinsonism-associated protein DJ-1%2C peptidases PfpI%2C Hsp31
fig|6666666.554529.peg.328	47.3202	43.498	56.9938	Putative periplasmic protein YibQ%2C distant homology with nucleoside diphosphatase and polysaccharide deacetylase
fig|6666666.554529.peg.329	99.235	87.3202	117.223	Carboxyl-terminal protease (EC 3.4.21.102)	Ontology_term=KEGG_ENZYME:3.4.21.102
fig|6666666.554529.peg.330	97.7087	77.621	97.6903	Murein hydrolase activator EnvC
fig|6666666.554529.peg.331	184.839	165.153	163.099	2%2C3-bisphosphoglycerate-independent phosphoglycerate mutase (EC 5.4.2.12)	Ontology_term=KEGG_ENZYME:5.4.2.12
fig|6666666.554529.peg.332	231.328	183.758	178.874	Transcriptional regulator%2C ArsR family
fig|6666666.554529.peg.333	187.782	493.132	114.776	Rhodanese-related sulfurtransferase YibN
fig|6666666.554529.peg.334	508.686	753.821	391.589	Protein-export protein SecB (maintains pre-export unfolded state)
fig|6666666.554529.peg.335	134.474	163.583	111.429	Glycerol-3-phosphate dehydrogenase [NAD(P)+] (EC 1.1.1.94)	Ontology_term=KEGG_ENZYME:1.1.1.94
fig|6666666.554529.peg.336	35.6027	28.6823	24.383	tRNA (cytidine(34)-2'-O)-methyltransferase (EC 2.1.1.207)	Ontology_term=KEGG_ENZYME:2.1.1.207
fig|6666666.554529.peg.337	116.833	164.066	102.907	Dihydroorotate dehydrogenase (NAD(+))%2C catalytic subunit (EC 1.3.1.14)	Ontology_term=KEGG_ENZYME:1.3.1.14
fig|6666666.554529.peg.338	118.933	113.319	103.498	hypothetical protein
fig|6666666.554529.peg.339	28.6107	22.5566	18.2951	Uncharacterized UPF0118 membrane protein
fig|6666666.554529.peg.340	81.3072	65.5164	61.2044	hypothetical protein
fig|6666666.554529.peg.341	402.822	268.059	393.595	Adenylylsulfate kinase (EC 2.7.1.25)	Ontology_term=KEGG_ENZYME:2.7.1.25
fig|6666666.554529.peg.342	58.1165	74.8759	30.9665	Pheromone shutdown protein
fig|6666666.554529.peg.343	29.0944	22.1203	28.8357	CCA tRNA nucleotidyltransferase (EC 2.7.7.72)	Ontology_term=KEGG_ENZYME:2.7.7.72
fig|6666666.554529.peg.344	325.573	317.149	221.281	hypothetical protein
fig|6666666.554529.peg.345	131.096	118.553	95.561	hypothetical protein
fig|6666666.554529.peg.346	192.433	167.636	161.717	hypothetical protein
fig|6666666.554529.peg.347	39.1146	55.6758	43.6987	FAD/FMN-containing dehydrogenases
fig|6666666.554529.peg.348	34.6309	48.4304	50.206	Phosphoenolpyruvate carboxylase (EC 4.1.1.31)	Ontology_term=KEGG_ENZYME:4.1.1.31
fig|6666666.554529.peg.349	29.6689	16.7996	19.8726	Uncharacterized protein%2C YkwD family
fig|6666666.554529.peg.350	176.351	150.29	122.849	hypothetical protein
fig|6666666.554529.peg.351	4.40065	9.35948	1.27509	hypothetical protein
fig|6666666.554529.peg.352	12.2631	0	10.6598	hypothetical protein
fig|6666666.554529.peg.353	66.5303	73.1398	70.7264	hypothetical protein
fig|6666666.554529.peg.354	246.882	211.474	238.011	2-hydroxy-3-oxopropionate reductase (EC 1.1.1.60)	Ontology_term=KEGG_ENZYME:1.1.1.60
fig|6666666.554529.peg.355	166.444	139.973	143.596	Uroporphyrinogen III decarboxylase (EC 4.1.1.37)	Ontology_term=KEGG_ENZYME:4.1.1.37
fig|6666666.554529.peg.356	77.3134	82.0331	58.0542	hypothetical protein
fig|6666666.554529.peg.357	166.564	170.098	146.318	CDP-abequose synthase (Fragment)
fig|6666666.554529.peg.358	94.2726	59.0036	85.0727	Endonuclease V (EC 3.1.21.7)	Ontology_term=KEGG_ENZYME:3.1.21.7
fig|6666666.554529.peg.359	124.795	135.363	116.795	hypothetical protein
fig|6666666.554529.peg.360	199.602	144.913	148.453	Nitrogen regulation protein NR(I)%2C GlnG (NtrC)
fig|6666666.554529.peg.361	253.244	157.521	133.078	Nitrogen regulation protein NtrB (EC 2.7.13.3)	Ontology_term=KEGG_ENZYME:2.7.13.3
fig|6666666.554529.peg.362	211.618	121.393	180.467	hypothetical protein
fig|6666666.554529.peg.363	1959.87	1911.77	2524.64	Glutamine synthetase type I (EC 6.3.1.2)	Ontology_term=KEGG_ENZYME:6.3.1.2
fig|6666666.554529.peg.364	93.2458	81.1732	80.7984	Cobalt-zinc-cadmium resistance protein
fig|6666666.554529.peg.365	47.3803	31.1203	43.6081	hypothetical protein
fig|6666666.554529.peg.366	131.665	109.355	115.147	tRNA (5-methylaminomethyl-2-thiouridylate)-methyltransferase (EC 2.1.1.61)	Ontology_term=KEGG_ENZYME:2.1.1.61
fig|6666666.554529.peg.367	15.236	28.4528	18.7353	hypothetical protein
fig|6666666.554529.peg.368	2.32257	0	2.01889	hypothetical protein
fig|6666666.554529.peg.369	259.652	460.2	192.575	Glycyl-tRNA synthetase alpha chain (EC 6.1.1.14)	Ontology_term=KEGG_ENZYME:6.1.1.14
fig|6666666.554529.peg.370	316.855	457.46	247.898	Glycyl-tRNA synthetase beta chain (EC 6.1.1.14)	Ontology_term=KEGG_ENZYME:6.1.1.14
fig|6666666.554529.peg.371	332.459	376.301	272.551	hypothetical protein
fig|6666666.554529.peg.372	130.465	118.233	89.3115	Histidinol-phosphatase (EC 3.1.3.15)	Ontology_term=KEGG_ENZYME:3.1.3.15
fig|6666666.554529.peg.373	84.4219	102.566	50.665	Acyl-CoA:1-acyl-sn-glycerol-3-phosphate acyltransferase (EC 2.3.1.51)	Ontology_term=KEGG_ENZYME:2.3.1.51
fig|6666666.554529.peg.374	220.047	228.607	235.138	DNA gyrase subunit B (EC 5.99.1.3)	Ontology_term=KEGG_ENZYME:5.99.1.3
fig|6666666.554529.peg.375	34.7803	24.2721	16.736	hypothetical protein
fig|6666666.554529.peg.376	447.451	530.099	294.946	DNA polymerase III beta subunit (EC 2.7.7.7)	Ontology_term=KEGG_ENZYME:2.7.7.7
fig|6666666.554529.peg.377	166.974	215.794	112.477	Chromosomal replication initiator protein DnaA
fig|6666666.554529.peg.378	360.462	102.746	228.27	LSU ribosomal protein L34p
fig|6666666.554529.peg.379	230.482	183.824	169.315	Ribonuclease P protein component (EC 3.1.26.5)	Ontology_term=KEGG_ENZYME:3.1.26.5
fig|6666666.554529.peg.380	112.97	101.956	56.206	Membrane protein insertion efficiency factor YidD
fig|6666666.554529.peg.381	174.155	146.75	99.6133	Inner membrane protein translocase and chaperone YidC%2C long form
fig|6666666.554529.peg.382	70.8874	52.6758	46.6189	tRNA-5-carboxymethylaminomethyl-2-thiouridine(34) synthesis protein MnmE
fig|6666666.554529.peg.383	535.542	186.834	391.308	hypothetical protein
fig|6666666.554529.peg.384	57.5968	66.72	49.553	FIG001454: Transglutaminase-like enzymes%2C putative cysteine proteases
fig|6666666.554529.peg.385	10.8386	7.68402	14.6557	FIG002343: hypothetical protein
fig|6666666.554529.peg.386	15.8481	27.3138	24.0684	FIG022979: MoxR-like ATPases
fig|6666666.554529.peg.387	87.1352	84.5049	82.1771	tRNA-5-carboxymethylaminomethyl-2-thiouridine(34) synthesis protein MnmG
fig|6666666.554529.peg.388	51.706	41.0377	33.5447	16S rRNA (guanine(527)-N(7))-methyltransferase (EC 2.1.1.170)	Ontology_term=KEGG_ENZYME:2.1.1.170
fig|6666666.554529.peg.389	120.14	146.845	93.9704	Chromosome (plasmid) partitioning protein ParA
fig|6666666.554529.peg.390	198.129	149.402	156.897	Chromosome (plasmid) partitioning protein ParB
fig|6666666.554529.peg.391	82.3644	74.9806	129.812	hypothetical protein
fig|6666666.554529.peg.392	44.5033	45.8917	48.0627	hypothetical protein
fig|6666666.554529.peg.393	514.841	670.714	259.436	hypothetical protein
fig|6666666.554529.peg.394	133.624	240.412	80.5307	ATP synthase F0 sector subunit a (EC 3.6.3.14)	Ontology_term=KEGG_ENZYME:3.6.3.14
fig|6666666.554529.peg.395	823.817	1018.48	634.929	ATP synthase F0 sector subunit c (EC 3.6.3.14)	Ontology_term=KEGG_ENZYME:3.6.3.14
fig|6666666.554529.peg.396	935.535	1192.71	777.416	ATP synthase F0 sector subunit b (EC 3.6.3.14)	Ontology_term=KEGG_ENZYME:3.6.3.14
fig|6666666.554529.peg.397	613.777	850.621	483.996	ATP synthase delta chain (EC 3.6.3.14)	Ontology_term=KEGG_ENZYME:3.6.3.14
fig|6666666.554529.peg.398	934.051	1075.63	912.98	ATP synthase alpha chain (EC 3.6.3.14)	Ontology_term=KEGG_ENZYME:3.6.3.14
fig|6666666.554529.peg.399	821.945	837.723	744.022	ATP synthase gamma chain (EC 3.6.3.14)	Ontology_term=KEGG_ENZYME:3.6.3.14
fig|6666666.554529.peg.400	961.33	782.608	893.908	ATP synthase beta chain (EC 3.6.3.14)	Ontology_term=KEGG_ENZYME:3.6.3.14
fig|6666666.554529.peg.401	906.678	813.293	802.024	ATP synthase epsilon chain (EC 3.6.3.14)	Ontology_term=KEGG_ENZYME:3.6.3.14
fig|6666666.554529.peg.402	97.1203	182.194	68.0727	FKBP-type peptidyl-prolyl cis-trans isomerase SlyD (EC 5.2.1.8)	Ontology_term=KEGG_ENZYME:5.2.1.8
fig|6666666.554529.peg.403	160.76	126.077	161.158	N-acetylglucosamine-1-phosphate uridyltransferase (EC 2.7.7.23) / Glucosamine-1-phosphate N-acetyltransferase (EC 2.3.1.157)	Ontology_term=KEGG_ENZYME:2.7.7.23,KEGG_ENZYME:2.3.1.157
fig|6666666.554529.peg.404	115.693	82.929	104.147	Glutamine--fructose-6-phosphate aminotransferase [isomerizing] (EC 2.6.1.16)	Ontology_term=KEGG_ENZYME:2.6.1.16
fig|6666666.554529.peg.405	66.1821	50.2441	45.2232	hypothetical protein
fig|6666666.554529.peg.406	7.43221	4.90566	5.01243	hypothetical protein
fig|6666666.554529.peg.407	2.37198	3.78362	3.09277	hypothetical protein
fig|6666666.554529.peg.408	64.1873	33.0064	25.5115	Transposase
fig|6666666.554529.peg.409	36.7079	17.3493	17.7269	hypothetical protein
fig|6666666.554529.peg.410	18.9521	21.3396	0	hypothetical protein
fig|6666666.554529.peg.411	13.1423	4.33732	13.7876	hypothetical protein
fig|6666666.554529.peg.412	28.0029	35.3975	22.9637	hypothetical protein
fig|6666666.554529.peg.413	30.6272	27.3585	15.4412	hypothetical protein
fig|6666666.554529.peg.414	19.8532	6.09008	8.96057	hypothetical protein
fig|6666666.554529.peg.415	11.7828	6.74695	7.7473	hypothetical protein
fig|6666666.554529.peg.416	59.8202	23.8553	39.59	Predicted D-lactate dehydrogenase%2C Fe-S protein%2C FAD/FMN-containing
fig|6666666.554529.peg.417	1.99077	0	0	hypothetical protein
fig|6666666.554529.peg.418	214.295	100.375	123.826	Lactate-responsive regulator LldR in Enterobacteria%2C GntR family
fig|6666666.554529.peg.419	33.1627	36.0162	19.6267	hypothetical protein
fig|6666666.554529.peg.420	32.7693	21.5552	18.7941	hypothetical protein
fig|6666666.554529.peg.421	1184.85	924.22	1370.84	Protein similar to glutamate synthase [NADPH] small chain%2C clustered with sulfite reductase
fig|6666666.554529.peg.422	170.447	154.188	189.893	RfbJ protein
fig|6666666.554529.peg.423	20.0321	16.6716	15.1417	hypothetical protein
fig|6666666.554529.peg.424	9.35523	14.301	8.47089	hypothetical protein
fig|6666666.554529.peg.425	367.734	463.126	381.179	hypothetical protein
fig|6666666.554529.peg.426	357.253	476.908	282.645	hypothetical protein
fig|6666666.554529.peg.427	978.479	1284.94	1136.54	Hypothetical protein i Rubrerythrin cluster
fig|6666666.554529.peg.428	568.448	700.206	658.664	Ferritin/ribonucleotide reductase-like protein
fig|6666666.554529.peg.429	434.139	538.639	525.434	Fe-S oxidoreductase-like protein in Rubrerythrin cluster
fig|6666666.554529.peg.430	6569.89	9943.14	8484.24	Rubrerythrin
fig|6666666.554529.peg.431	296.901	392.708	158.147	Iron-responsive regulator Irr
fig|6666666.554529.peg.432	47.127	52.2713	69.5968	Cytochrome c551 peroxidase (EC 1.11.1.5)	Ontology_term=KEGG_ENZYME:1.11.1.5
fig|6666666.554529.peg.433	53.4051	50.048	44.6816	Glucokinase (EC 2.7.1.2)	Ontology_term=KEGG_ENZYME:2.7.1.2
fig|6666666.554529.peg.434	73.6005	67.5804	73.117	ATP-dependent DNA helicase UvrD/PcrA (EC 3.6.4.12)	Ontology_term=KEGG_ENZYME:3.6.4.12
fig|6666666.554529.peg.435	798.86	767.323	756.115	TRAP transporter solute receptor%2C unknown substrate 6
fig|6666666.554529.peg.436	57.5577	41.0035	38.7385	Oxygen-independent coproporphyrinogen-III oxidase-like protein YggW
fig|6666666.554529.peg.437	69.3371	46.3305	66.0729	hypothetical protein
fig|6666666.554529.peg.438	854.95	1031.65	552.241	hypothetical protein
fig|6666666.554529.peg.439	54.4747	40.416	38.5425	hypothetical protein
fig|6666666.554529.peg.440	1556.48	1205.29	1434.14	hypothetical protein
fig|6666666.554529.peg.441	2555.1	2819.13	2250.95	LSU ribosomal protein L31p @ LSU ribosomal protein L31p%2C zinc-dependent
fig|6666666.554529.peg.442	86.5909	67.1954	47.8987	hypothetical protein
fig|6666666.554529.peg.443	177.927	179.253	141.226	6-phosphofructokinase (EC 2.7.1.11)	Ontology_term=KEGG_ENZYME:2.7.1.11
fig|6666666.554529.peg.444	36.5276	33.68	19.8219	hypothetical protein
fig|6666666.554529.peg.445	24.7143	32.995	18.5641	hypothetical protein
fig|6666666.554529.peg.446	91.7722	79.1108	89.7218	Dienelactone hydrolase family protein
fig|6666666.554529.peg.447	54.0198	63.8541	64.3552	hypothetical protein
fig|6666666.554529.peg.448	135.236	138.72	99.4045	hypothetical protein
fig|6666666.554529.peg.449	49.2063	69.2925	69.1715	Succinyl-CoA ligase [ADP-forming] alpha chain (EC 6.2.1.5)	Ontology_term=KEGG_ENZYME:6.2.1.5
fig|6666666.554529.peg.450	68.4167	96.0375	78.2517	Succinyl-CoA ligase [ADP-forming] beta chain (EC 6.2.1.5)	Ontology_term=KEGG_ENZYME:6.2.1.5
fig|6666666.554529.peg.451	16.8521	24.8135	9.0146	hypothetical protein
fig|6666666.554529.peg.452	1026.21	735.373	698.332	Lysine 2%2C3-aminomutase related protein
fig|6666666.554529.peg.453	632.166	608.065	481.074	Citrate synthase (si) (EC 2.3.3.1)	Ontology_term=KEGG_ENZYME:2.3.3.1
fig|6666666.554529.peg.454	222.966	150.404	179.832	hypothetical protein
fig|6666666.554529.peg.455	74.4799	79.8509	66.6823	Multimodular transpeptidase-transglycosylase (EC 2.4.1.129) (EC 3.4.-.-)	Ontology_term=KEGG_ENZYME:2.4.1.129,KEGG_ENZYME:3.4.-.-
fig|6666666.554529.peg.456	146.983	144.052	154.293	Type IV pilus biogenesis protein PilM
fig|6666666.554529.peg.457	92.1077	62.7636	75.4009	Type IV pilus biogenesis protein PilN
fig|6666666.554529.peg.458	143.493	139.095	141.523	Type IV pilus biogenesis protein PilO
fig|6666666.554529.peg.459	194.166	125.469	177.394	Type IV pilus biogenesis protein PilP
fig|6666666.554529.peg.460	179.241	151.366	157.828	Type IV pilus biogenesis protein PilQ
fig|6666666.554529.peg.461	98.3486	69.4969	80.7558	Shikimate kinase I (EC 2.7.1.71)	Ontology_term=KEGG_ENZYME:2.7.1.71
fig|6666666.554529.peg.462	119.25	95.7174	87.1103	3-dehydroquinate synthase (EC 4.2.3.4)	Ontology_term=KEGG_ENZYME:4.2.3.4
fig|6666666.554529.peg.463	73.4731	61.8812	61.7377	hypothetical protein
fig|6666666.554529.peg.464	275.896	256.163	269.44	Glutamate synthase [NADPH] large chain (EC 1.4.1.13)	Ontology_term=KEGG_ENZYME:1.4.1.13
fig|6666666.554529.peg.465	350.688	262.336	312.345	Glutamate synthase [NADPH] small chain (EC 1.4.1.13)	Ontology_term=KEGG_ENZYME:1.4.1.13
fig|6666666.554529.peg.466	160.506	137.723	151.952	Glycogen phosphorylase (EC 2.4.1.1)	Ontology_term=KEGG_ENZYME:2.4.1.1
fig|6666666.554529.peg.467	33.0774	15.6334	33.0123	Protein YcgL
fig|6666666.554529.peg.468	36.8804	39.2194	30.1553	Thiol:disulfide interchange protein DsbC
fig|6666666.554529.peg.469	36.0681	23.0133	23.9417	Cardiolipin synthase (EC 2.7.8.-) phosphatidylethanolamine-utilizing%2C bacterial type ClsC	Ontology_term=KEGG_ENZYME:2.7.8.-
fig|6666666.554529.peg.470	81.1532	49.6879	42.0405	hypothetical protein
fig|6666666.554529.peg.471	324.496	438.224	314.948	Transcriptional regulator%2C ArsR family
fig|6666666.554529.peg.472	232.321	304.052	195.339	hypothetical protein
fig|6666666.554529.peg.473	68.3489	46.3217	51.3471	hypothetical protein
fig|6666666.554529.peg.474	301.576	240.527	327.061	Thiol peroxidase%2C Bcp-type (EC 1.11.1.15)	Ontology_term=KEGG_ENZYME:1.11.1.15
fig|6666666.554529.peg.475	38.5903	49.2453	24.5995	hypothetical protein
fig|6666666.554529.peg.476	217.899	218.981	181.934	FIG022606: AAA ATPase
fig|6666666.554529.peg.477	126.348	47.4214	54.2679	hypothetical protein
fig|6666666.554529.peg.478	13.9026	8.7869	9.12065	hypothetical protein
fig|6666666.554529.peg.479	7.93609	6.63096	5.42022	hypothetical protein
fig|6666666.554529.peg.480	22.8992	17.3024	25.9292	Positive regulator of phenol hydroxylase%2C DmpR
fig|6666666.554529.peg.481	0.633427	2.0208	0.550608	hypothetical protein
fig|6666666.554529.peg.482	2.1761	4.80622	2.61911	Phenol hydroxylase%2C P1 oxygenase component DmpL (EC 1.14.13.7)	Ontology_term=KEGG_ENZYME:1.14.13.7
fig|6666666.554529.peg.483	5.5129	19.5418	4.25965	hypothetical protein
fig|6666666.554529.peg.484	8.33929	9.80167	7.63047	Phenol hydroxylase%2C P3 oxygenase component DmpN (EC 1.14.13.7)	Ontology_term=KEGG_ENZYME:1.14.13.7
fig|6666666.554529.peg.485	13.5955	14.4577	12.6058	Phenol hydroxylase%2C P4 oxygenase component DmpO (EC 1.14.13.7)	Ontology_term=KEGG_ENZYME:1.14.13.7
fig|6666666.554529.peg.486	20.1541	28.9626	17.0455	Catechol 2%2C3-dioxygenase (EC 1.13.11.2)	Ontology_term=KEGG_ENZYME:1.13.11.2
fig|6666666.554529.peg.487	16.0874	10.017	17.2654	Sensory box/GGDEF family protein
fig|6666666.554529.peg.488	38.4797	24.0931	24.383	hypothetical protein
fig|6666666.554529.peg.489	65.7039	59.0245	59.3813	hypothetical protein
fig|6666666.554529.peg.490	3.47398	3.52638	6.31405	Phenol hydroxylase%2C FAD- and [2Fe-2S]-containing reductase component DmpP
fig|6666666.554529.peg.491	5.7845	6.71057	4.11397	hypothetical protein
fig|6666666.554529.peg.492	13.5131	8.08319	5.87315	hypothetical protein
fig|6666666.554529.peg.493	3.34449	14.2264	3.87628	hypothetical protein
fig|6666666.554529.peg.494	7.13764	6.14454	6.00744	Putative 5-carboxymethyl-2-hydroxymuconate semialdehyde dehydrogenase oxidoreductase protein (EC 1.2.1.60)	Ontology_term=KEGG_ENZYME:1.2.1.60
fig|6666666.554529.peg.495	7.84197	2.70464	5.34278	2-hydroxyhexa-2%2C4-dienoate hydratase (EC 4.2.1.132)	Ontology_term=KEGG_ENZYME:4.2.1.132
fig|6666666.554529.peg.496	7.88265	5.38879	9.05444	Probable fusion protein
fig|6666666.554529.peg.497	4.00756	4.64916	9.34234	Acetaldehyde dehydrogenase%2C acetylating%2C (EC 1.2.1.10) in gene cluster for degradation of phenols%2C cresols%2C catechol	Ontology_term=KEGG_ENZYME:1.2.1.10
fig|6666666.554529.peg.498	6.01294	3.11073	4.6617	4-hydroxy-2-oxovalerate aldolase (EC 4.1.3.39)	Ontology_term=KEGG_ENZYME:4.1.3.39
fig|6666666.554529.peg.499	7.38998	2.6944	4.40486	4-oxalocrotonate decarboxylase (EC 4.1.1.77)	Ontology_term=KEGG_ENZYME:4.1.1.77
fig|6666666.554529.peg.500	6.09938	3.78362	5.74372	hypothetical protein
fig|6666666.554529.peg.501	2.27517	4.53649	4.2026	Exporter protein%2C RND family
fig|6666666.554529.peg.502	4.89622	6.60856	4.82898	hypothetical protein
fig|6666666.554529.peg.503	5.89491	8.02034	4.67203	hypothetical protein
fig|6666666.554529.peg.504	34.9501	65.9233	38.2527	hypothetical protein
fig|6666666.554529.peg.505	3.3613	7.14895	3.40879	hypothetical protein
fig|6666666.554529.peg.506	30.3338	16.5423	30.1989	hypothetical protein
fig|6666666.554529.peg.507	36.3662	32.3328	30.5749	hypothetical protein
fig|6666666.554529.peg.508	10.9977	15.8605	8.5121	Twitching motility protein PilT
fig|6666666.554529.peg.509	64.1172	128.075	81.216	Rubredoxin-NAD(+) reductase (EC 1.18.1.1)	Ontology_term=KEGG_ENZYME:1.18.1.1
fig|6666666.554529.peg.510	433.22	455.495	494.735	Rubredoxin
fig|6666666.554529.peg.511	109.161	96.3247	67.0273	hypothetical protein
fig|6666666.554529.peg.512	17.1513	16.3099	16.1989	hypothetical protein
fig|6666666.554529.peg.513	39.5062	24.1711	36.6929	hypothetical protein
fig|6666666.554529.peg.514	46.5965	34.7325	37.4757	glyoxalase family protein
fig|6666666.554529.peg.515	110.524	141.499	87.7373	Argininosuccinate lyase (EC 4.3.2.1)	Ontology_term=KEGG_ENZYME:4.3.2.1
fig|6666666.554529.peg.516	35.6127	30.6263	23.0154	hypothetical protein
fig|6666666.554529.peg.517	56.637	54.9917	54.6804	Autolysis response regulater LytR
fig|6666666.554529.peg.518	16.5718	8.81141	8.07558	hypothetical protein
fig|6666666.554529.peg.519	148.704	107.845	122.384	Porphobilinogen deaminase (EC 2.5.1.61)	Ontology_term=KEGG_ENZYME:2.5.1.61
fig|6666666.554529.peg.520	86.0264	56.0095	82.5998	Uroporphyrinogen-III synthase (EC 4.2.1.75)	Ontology_term=KEGG_ENZYME:4.2.1.75
fig|6666666.554529.peg.521	74.0362	60.1887	55.0382	hypothetical protein
fig|6666666.554529.peg.522	70.4584	59.4152	57.397	hypothetical protein
fig|6666666.554529.peg.523	51.9061	44.8654	50.6761	Cytochrome c553
fig|6666666.554529.peg.524	51.0716	40.8914	36.7935	hypothetical protein
fig|6666666.554529.peg.525	32.2004	27.9031	32.6049	Adenylate cyclase (EC 4.6.1.1) / Guanylate cyclase (EC 4.6.1.2)	Ontology_term=KEGG_ENZYME:4.6.1.1,KEGG_ENZYME:4.6.1.2
fig|6666666.554529.peg.526	10.4051	17.5459	11.3704	Putative transcriptional regulatory protein
fig|6666666.554529.peg.527	24.6956	20.2591	20.8534	hypothetical protein
fig|6666666.554529.peg.528	29.104	48.7853	28.729	DnaK suppressor protein
fig|6666666.554529.peg.529	54.6486	94.1454	46.2366	Rhodanese domain protein
fig|6666666.554529.peg.530	122.566	213.188	81.1808	2-polyprenylphenol hydroxylase and related flavodoxin oxidoreductases / CDP-6-deoxy-delta-3%2C4-glucoseen reductase-like
fig|6666666.554529.peg.531	45.642	24.1651	27.1812	Nucleoside-diphosphate-sugar epimerases
fig|6666666.554529.peg.532	254.971	202.505	288.402	ParA-like protein
fig|6666666.554529.peg.533	70.2184	54.5491	43.9946	3-polyprenyl-4-hydroxybenzoate carboxy-lyase (EC 4.1.1.98)	Ontology_term=KEGG_ENZYME:4.1.1.98
fig|6666666.554529.peg.534	7.16677	2.54043	4.84535	hypothetical protein
fig|6666666.554529.peg.535	4.98249	5.1329	6.40632	RND efflux system%2C inner membrane transporter
fig|6666666.554529.peg.536	36.9412	29.463	30.3909	hypothetical protein
fig|6666666.554529.peg.537	9.0926	11.3509	4.46734	hypothetical protein
fig|6666666.554529.peg.538	15.083	28.7667	17.5288	Membrane-bound metal-dependent hydrolase
fig|6666666.554529.peg.539	128.736	155.249	144.591	Glyoxalase family protein
fig|6666666.554529.peg.540	16.8521	28.9491	24.7901	hypothetical protein
fig|6666666.554529.peg.541	20.1731	13.549	14.7668	hypothetical protein
fig|6666666.554529.peg.542	20.805	17.5326	7.16565	hypothetical protein
fig|6666666.554529.peg.543	6.21818	7.08487	1.54433	hypothetical protein
fig|6666666.554529.peg.544	20.0352	8.85987	19.6573	ABC transporter%2C permease protein 2 (cluster 1%2C maltose/g3p/polyamine/iron)
fig|6666666.554529.peg.545	13.1483	10.0436	19.6389	hypothetical protein
fig|6666666.554529.peg.546	3.06669	1.72651	2.1953	hypothetical protein
fig|6666666.554529.peg.547	6.76862	2.54043	4.84535	hypothetical protein
fig|6666666.554529.peg.548	12.7006	9.00406	8.28002	L%2CD-transpeptidase
fig|6666666.554529.peg.549	15.6076	9.84906	13.567	hypothetical protein
fig|6666666.554529.peg.550	188.802	122.378	172.974	hypothetical protein
fig|6666666.554529.peg.551	70.0343	79.7956	48.4535	hypothetical protein
fig|6666666.554529.peg.552	29.6382	19.0842	18.6723	hypothetical protein
fig|6666666.554529.peg.553	77.5229	54.5446	71.0515	hypothetical protein
fig|6666666.554529.peg.554	247.324	276.459	349.761	hypothetical protein
fig|6666666.554529.peg.555	19.0126	8.27117	10.517	hypothetical protein
fig|6666666.554529.peg.556	7.09438	2.6944	2.93657	hypothetical protein
fig|6666666.554529.peg.557	4.40065	0	5.10037	hypothetical protein
fig|6666666.554529.peg.558	9.43133	5.01473	6.51652	hypothetical protein
fig|6666666.554529.peg.559	15.073	8.61932	5.19144	Potassium efflux system KefA protein / Small-conductance mechanosensitive channel
fig|6666666.554529.peg.560	20.067	15.0168	18.7353	Amidases related to nicotinamidase
fig|6666666.554529.peg.561	41.5097	52.9707	40.2061	hypothetical protein
fig|6666666.554529.peg.562	163.126	73.2242	178.138	hypothetical protein
fig|6666666.554529.peg.563	15.1164	6.02814	8.62308	hypothetical protein
fig|6666666.554529.peg.564	55.1188	41.7255	68.2138	hypothetical protein
fig|6666666.554529.peg.565	138.483	144.487	166.18	hypothetical protein
fig|6666666.554529.peg.566	46.8019	28.5199	32.4547	hypothetical protein
fig|6666666.554529.peg.567	117.221	109.836	149.992	hypothetical protein
fig|6666666.554529.peg.568	44.858	33.3138	37.7144	N-acetylornithine deacetylase (EC 3.5.1.16)	Ontology_term=KEGG_ENZYME:3.5.1.16
fig|6666666.554529.peg.569	80.1521	66.6362	62.4536	N-acetylglutamate synthase (EC 2.3.1.1)	Ontology_term=KEGG_ENZYME:2.3.1.1
fig|6666666.554529.peg.570	137.575	64.3216	112.371	hypothetical protein
fig|6666666.554529.peg.571	61.3015	42.752	39.7789	hypothetical protein
fig|6666666.554529.peg.572	8.8013	14.0392	16.5762	hypothetical protein
fig|6666666.554529.peg.573	28.8477	30.0661	23.6773	hypothetical protein
fig|6666666.554529.peg.574	14.599	29.6384	5.76827	hypothetical protein
fig|6666666.554529.peg.575	16.5898	4.23405	5.19144	hypothetical protein
fig|6666666.554529.peg.576	94.6787	117.682	121.134	hypothetical protein
fig|6666666.554529.peg.577	58.9992	79.6772	39.3291	Transcriptional regulator%2C AsnC family
fig|6666666.554529.peg.578	9.8018	28.4276	13.1676	2-isopropylmalate synthase (EC 2.3.3.13)	Ontology_term=KEGG_ENZYME:2.3.3.13
fig|6666666.554529.peg.579	14.8751	11.226	8.27254	hypothetical protein
fig|6666666.554529.peg.580	32.9789	29.7337	30.8482	Cytochrome c551 peroxidase (EC 1.11.1.5)	Ontology_term=KEGG_ENZYME:1.11.1.5
fig|6666666.554529.peg.581	36.91	28.8373	24.8815	hypothetical protein
fig|6666666.554529.peg.582	205.299	172.587	158.932	Argininosuccinate synthase (EC 6.3.4.5)	Ontology_term=KEGG_ENZYME:6.3.4.5
fig|6666666.554529.peg.583	15.4989	19.9517	22.454	hypothetical protein
fig|6666666.554529.peg.584	6.06514	2.7642	5.02108	diguanylate cyclase (GGDEF domain) with PAS/PAC sensor
fig|6666666.554529.peg.585	65.2295	43.1333	59.7936	hypothetical protein
fig|6666666.554529.peg.586	2.95522	1.3004	1.86019	Chemotaxis regulator - transmits chemoreceptor signals to flagelllar motor components CheY
fig|6666666.554529.peg.587	7.05032	9.13752	4.97941	hypothetical protein
fig|6666666.554529.peg.588	84.2555	83.4434	63.1759	hypothetical protein
fig|6666666.554529.peg.589	497.892	447.985	417.643	Ketol-acid reductoisomerase (NADP(+)) (EC 1.1.1.86)	Ontology_term=KEGG_ENZYME:1.1.1.86
fig|6666666.554529.peg.590	477.882	351.323	473.899	Acetolactate synthase small subunit (EC 2.2.1.6)	Ontology_term=KEGG_ENZYME:2.2.1.6
fig|6666666.554529.peg.591	368.303	332.074	324.799	Acetolactate synthase large subunit (EC 2.2.1.6)	Ontology_term=KEGG_ENZYME:2.2.1.6
fig|6666666.554529.peg.592	240.363	215.209	242.267	hypothetical protein
fig|6666666.554529.peg.593	64.951	64.9467	54.7735	Possible ATLS1-like light-inducible protein
fig|6666666.554529.peg.594	13.9354	15.8777	2.59572	hypothetical protein
fig|6666666.554529.peg.595	2.85098	3.44997	3.33278	Octaheme tetrathionate reductase
fig|6666666.554529.peg.596	4.76424	6.07967	2.69186	Cytochrome b561
fig|6666666.554529.peg.597	61.9893	67.5817	48.9626	Prolyl-tRNA synthetase (EC 6.1.1.15)%2C bacterial type	Ontology_term=KEGG_ENZYME:6.1.1.15
fig|6666666.554529.peg.598	145.187	77.5422	83.1033	3-hydroxyacyl-[acyl-carrier-protein] dehydratase%2C FabA form (EC 4.2.1.59) @ Trans-2-decenoyl-[acyl-carrier-protein] isomerase (EC 5.3.3.14)	Ontology_term=KEGG_ENZYME:4.2.1.59,KEGG_ENZYME:5.3.3.14
fig|6666666.554529.peg.599	26.9977	17.1403	13.5436	Na+ dependent nucleoside transporter NupC
fig|6666666.554529.peg.600	82.3378	65.602	65.7372	Short-chain dehydrogenase
fig|6666666.554529.peg.601	84.2278	62.2686	143.985	Hydrogen peroxide-inducible genes activator > OxyR
fig|6666666.554529.peg.602	80.029	76.8481	72.8533	3'%2C5'-cyclic-nucleotide phosphodiesterase (EC 3.1.4.17)	Ontology_term=KEGG_ENZYME:3.1.4.17
fig|6666666.554529.peg.603	45.6281	26.2618	36.8001	Sugar fermentation stimulation protein SfsA
fig|6666666.554529.peg.604	173.231	231.486	170.631	hypothetical protein
fig|6666666.554529.peg.605	107.542	48.4991	108.164	Acylphosphate phosphohydrolase (EC 3.6.1.7)	Ontology_term=KEGG_ENZYME:3.6.1.7
fig|6666666.554529.peg.606	71.0968	42.2766	75.3314	Probable Co/Zn/Cd efflux system membrane fusion protein
fig|6666666.554529.peg.607	31.3708	26.8813	30.0862	hypothetical protein
fig|6666666.554529.peg.608	157.005	79.0357	124.095	hypothetical protein
fig|6666666.554529.peg.609	271.091	165.68	267.848	hypothetical protein
fig|6666666.554529.peg.610	101.688	93.1031	85.408	hypothetical protein
fig|6666666.554529.peg.611	26.952	25.4043	27.6877	hypothetical protein
fig|6666666.554529.peg.612	74.199	71.0536	74.0172	hypothetical protein
fig|6666666.554529.peg.613	20.208	15.1437	9.9029	Inner membrane protein YihY%2C formerly thought to be RNase BN
fig|6666666.554529.peg.614	230.655	269.811	200.079	Uncharacterized protein YfgD%2C not an arsenate reductase
fig|6666666.554529.peg.615	70.0992	137.414	69.9883	Flavoprotein WrbA
fig|6666666.554529.peg.616	42.4815	53.2707	24.9738	DnaA inactivator Hda (shorter homolog of DnaA)
fig|6666666.554529.peg.617	147.429	156.225	131.775	Cell division protein BolA
fig|6666666.554529.peg.618	37.607	24.1849	26.6171	hypothetical protein
fig|6666666.554529.peg.619	137.438	91.0838	113.774	Sodium/glycine symporter GlyP
fig|6666666.554529.peg.620	297.135	255.723	207.028	hypothetical protein
fig|6666666.554529.peg.621	40.4724	36.9746	28.3045	hypothetical protein
fig|6666666.554529.peg.622	29.7843	28.1343	18.8028	TRAP-type C4-dicarboxylate transport system%2C periplasmic component
fig|6666666.554529.peg.623	45.2555	51.0602	48.9332	hypothetical protein
fig|6666666.554529.peg.624	6.83946	3.27295	6.24247	hypothetical protein
fig|6666666.554529.peg.625	28.9856	16.3185	20.1794	TRAP-type C4-dicarboxylate transport system%2C large permease component
fig|6666666.554529.peg.626	20.0522	14.0856	17.7503	Permease of the drug/metabolite transporter (DMT) superfamily
fig|6666666.554529.peg.627	3.43294	2.22752	4.04622	hypothetical protein
fig|6666666.554529.peg.628	19.2471	36.6825	11.0813	hypothetical protein
fig|6666666.554529.peg.629	14.7048	15.2738	11.5932	hypothetical protein
fig|6666666.554529.peg.630	56.9276	93.3293	39.1751	6-carboxy-5%2C6%2C7%2C8-tetrahydropterin synthase (EC 4.1.2.50)	Ontology_term=KEGG_ENZYME:4.1.2.50
fig|6666666.554529.peg.631	55.3716	26.3598	45.2375	Ammonium transporter
fig|6666666.554529.peg.632	44.9233	22.2288	38.5715	hypothetical protein
fig|6666666.554529.peg.633	4.55033	18.1459	4.94423	hypothetical protein
fig|6666666.554529.peg.634	5.71708	4.55975	3.41659	hypothetical protein
fig|6666666.554529.peg.635	4.68417	2.24156	2.13765	hypothetical protein
fig|6666666.554529.peg.636	8.46077	3.96942	6.16484	hypothetical protein
fig|6666666.554529.peg.637	59.1404	30.3613	20.6814	hypothetical protein
fig|6666666.554529.peg.638	8.11983	9.80167	7.05818	hypothetical protein
fig|6666666.554529.peg.639	10.2739	6.27636	7.22052	hypothetical protein
fig|6666666.554529.peg.640	21.0346	26.8423	10.9706	Fic domain protein%2C PA0574 type
fig|6666666.554529.peg.641	103.061	94.7776	56.9728	GTP-binding and nucleic acid-binding protein YchF
fig|6666666.554529.peg.642	31.6962	12.204	26.1269	hypothetical protein
fig|6666666.554529.peg.643	2.87556	2.11703	2.11503	Chromosome (plasmid) partitioning protein ParA
fig|6666666.554529.peg.644	2.42355	0	4.21335	hypothetical protein
fig|6666666.554529.peg.645	87.4659	93.7754	82.2618	L%2CD-transpeptidase
fig|6666666.554529.peg.646	3471.29	3431.54	3501.96	hypothetical protein
fig|6666666.554529.peg.647	76.5465	56.3546	62.2729	Gamma-glutamyltranspeptidase (EC 2.3.2.2) @ Glutathione hydrolase (EC 3.4.19.13)	Ontology_term=KEGG_ENZYME:2.3.2.2,KEGG_ENZYME:3.4.19.13
fig|6666666.554529.peg.648	249.198	148.541	171.012	Uncharacterized ferredoxin-like protein YfhL
fig|6666666.554529.peg.649	48.0289	51.4477	32.3023	Phosphopantetheine adenylyltransferase (EC 2.7.7.3)	Ontology_term=KEGG_ENZYME:2.7.7.3
fig|6666666.554529.peg.650	65.6641	53.0697	65.4502	16S rRNA (guanine(966)-N(2))-methyltransferase (EC 2.1.1.171)	Ontology_term=KEGG_ENZYME:2.1.1.171
fig|6666666.554529.peg.651	98.4266	118.553	75.7358	FIG015287: Zinc protease
fig|6666666.554529.peg.652	113.791	145.431	85.7717	FIG015547: peptidase%2C M16 family
fig|6666666.554529.peg.653	97.2944	93.765	62.549	Signal recognition particle receptor FtsY
fig|6666666.554529.peg.654	49.1406	57.7168	29.9646	Cell-division-associated%2C ABC-transporter-like signaling protein FtsE
fig|6666666.554529.peg.655	25.8358	25.9689	19.9967	Cell-division-associated%2C ABC-transporter-like signaling protein FtsX
fig|6666666.554529.peg.656	494.163	577.002	402.233	RNA polymerase sigma factor RpoH
fig|6666666.554529.peg.657	131.466	87.2375	80.451	hypothetical protein
fig|6666666.554529.peg.658	151.171	133.728	122.878	hypothetical protein
fig|6666666.554529.peg.659	76.5819	62.4809	48.2352	hypothetical protein
fig|6666666.554529.peg.660	49.9752	46.6038	24.3938	hypothetical protein
fig|6666666.554529.peg.661	38.6328	26.4104	21.1084	hypothetical protein
fig|6666666.554529.peg.662	102.739	129.014	52.2537	hypothetical protein
fig|6666666.554529.peg.663	75.7925	62.6883	59.2596	MOSC domain protein
fig|6666666.554529.peg.664	25.8018	34.1683	24.9673	Dethiobiotin synthase BioD (EC 6.3.3.3)	Ontology_term=KEGG_ENZYME:6.3.3.3
fig|6666666.554529.peg.665	24.161	19.4217	19.0176	Malonyl-[acyl-carrier protein] O-methyltransferase (EC 2.1.1.197)	Ontology_term=KEGG_ENZYME:2.1.1.197
fig|6666666.554529.peg.666	24.846	37.9095	23.8511	Pimeloyl-[acyl-carrier protein] methyl ester esterase BioH (EC 3.1.1.85)	Ontology_term=KEGG_ENZYME:3.1.1.85
fig|6666666.554529.peg.667	42.0582	52.3841	37.5608	8-amino-7-oxononanoate synthase (EC 2.3.1.47)	Ontology_term=KEGG_ENZYME:2.3.1.47
fig|6666666.554529.peg.668	73.0349	99.0921	53.2696	Biotin synthase (EC 2.8.1.6)	Ontology_term=KEGG_ENZYME:2.8.1.6
fig|6666666.554529.peg.669	8.66571	5.97749	7.93985	Competence protein F homolog%2C phosphoribosyltransferase domain%3B protein YhgH required for utilization of DNA as sole source of carbon and energy
fig|6666666.554529.peg.670	37.4055	49.9173	38.8903	hypothetical protein
fig|6666666.554529.peg.671	90.307	75.131	83.2871	General secretion pathway protein A
fig|6666666.554529.peg.672	185.565	118.171	129.418	hypothetical protein
fig|6666666.554529.peg.673	55.1823	118.95	38.2442	FIG00432062: Rhodanese-related sulfurtransferase
fig|6666666.554529.peg.674	46.0322	66.6306	43.7174	Uncharacterized protein YyaL
fig|6666666.554529.peg.675	167.364	155.157	134.943	hypothetical protein
fig|6666666.554529.peg.676	2207.46	2631.31	1653.33	probable iron binding protein from the HesB_IscA_SufA family
fig|6666666.554529.peg.677	1568.48	2177.58	2589.98	hypothetical protein
fig|6666666.554529.peg.678	11.5537	9.05317	10.7479	Hydroxymethylpyrimidine phosphate kinase ThiD (EC 2.7.4.7)	Ontology_term=KEGG_ENZYME:2.7.4.7
fig|6666666.554529.peg.679	6.90377	11.4203	5.77885	Thiamin-phosphate pyrophosphorylase (EC 2.5.1.3)	Ontology_term=KEGG_ENZYME:2.5.1.3
fig|6666666.554529.peg.680	134.926	156.64	129.172	Glutamate-1-semialdehyde 2%2C1-aminomutase (EC 5.4.3.8)	Ontology_term=KEGG_ENZYME:5.4.3.8
fig|6666666.554529.peg.681	58.7728	53.9938	54.1625	hypothetical protein
fig|6666666.554529.peg.682	18.0366	16.9884	14.1851	hypothetical protein
fig|6666666.554529.peg.683	19.6777	16.6644	15.3633	hypothetical protein
fig|6666666.554529.peg.684	83.8829	195.095	70.0929	hypothetical protein
fig|6666666.554529.peg.685	135.719	114.258	99.0136	Flavin prenyltransferase UbiX
fig|6666666.554529.peg.686	72.4154	59.4062	60.9371	UDP-N-acetylmuramate:L-alanyl-gamma-D-glutamyl-meso-diaminopimelate ligase (EC 6.3.2.-)	Ontology_term=KEGG_ENZYME:6.3.2.-
fig|6666666.554529.peg.687	40.7214	33.0104	20.3098	hypothetical protein
fig|6666666.554529.peg.688	51.6126	36.2247	26.0213	hypothetical protein
fig|6666666.554529.peg.689	184.737	128.092	145.36	NADP-dependent 3-hydroxy acid dehydrogenase YdfG (EC 1.1.1.381) @ 3-hydroxypropionate dehydrogenase (EC 1.1.1.298)	Ontology_term=KEGG_ENZYME:1.1.1.381,KEGG_ENZYME:1.1.1.298
fig|6666666.554529.peg.690	17.3104	17.7136	18.8325	Apolipoprotein N-acyltransferase / Copper homeostasis protein CutE
fig|6666666.554529.peg.691	69.7669	41.3025	52.2047	Metal-dependent hydrolase YbeY%2C involved in rRNA and/or ribosome maturation and assembly
fig|6666666.554529.peg.692	60.5439	44.8679	54.417	Phosphate starvation-inducible protein PhoH%2C predicted ATPase
fig|6666666.554529.peg.693	112.595	115.53	98.5185	tRNA-i(6)A37 methylthiotransferase (EC 2.8.4.3)	Ontology_term=KEGG_ENZYME:2.8.4.3
fig|6666666.554529.peg.694	21.2611	20.7351	24.2267	hypothetical protein
fig|6666666.554529.peg.695	43.1724	80.1979	32.3023	hypothetical protein
fig|6666666.554529.peg.696	104.177	99.2741	82.5591	Guanylate kinase (EC 2.7.4.8)	Ontology_term=KEGG_ENZYME:2.7.4.8
fig|6666666.554529.peg.697	110.326	103.991	105.625	UPF0701 protein YicC
fig|6666666.554529.peg.698	101.201	101.288	93.614	hypothetical protein
fig|6666666.554529.peg.699	49.3388	40.8529	43.0516	Protein serine/threonine phosphatase PrpC%2C regulation of stationary phase
fig|6666666.554529.peg.700	176.613	89.8511	178.003	UPF0410 protein
fig|6666666.554529.peg.701	99.7195	87.183	96.435	YpfJ protein%2C zinc metalloprotease superfamily
fig|6666666.554529.peg.702	169.922	141.26	115.761	Uncharacterized protein YjgR
fig|6666666.554529.peg.703	2.85854	0	3.72719	hypothetical protein
fig|6666666.554529.peg.704	140.87	154.02	98.1233	Ribonuclease PH (EC 2.7.7.56)	Ontology_term=KEGG_ENZYME:2.7.7.56
fig|6666666.554529.peg.705	123.016	155.93	106.932	Nucleoside 5-triphosphatase RdgB (dHAPTP%2C dITP%2C XTP-specific) (EC 3.6.1.66)	Ontology_term=KEGG_ENZYME:3.6.1.66
fig|6666666.554529.peg.706	336.089	491.648	447.482	hypothetical protein
fig|6666666.554529.peg.707	140.128	195.119	183.046	Uncharacterized LysM domain protein YgaU
fig|6666666.554529.peg.708	18.419	11.5976	10.0067	TRAP dicarboxylate transporter%2C DctM subunit%2C unknown substrate 6
fig|6666666.554529.peg.709	17.3621	9.7175	17.2102	TRAP dicarboxylate transporter%2C DctQ subunit%2C unknown substrate 6
fig|6666666.554529.peg.710	127.341	114.976	119.881	hypothetical protein
fig|6666666.554529.peg.711	113.796	109.945	84.8438	hypothetical protein
fig|6666666.554529.peg.712	28.0377	27.4199	23.4288	ATP-dependent DNA helicase Rep
fig|6666666.554529.peg.713	531.165	469.389	576.934	Cytochrome c551/c552
fig|6666666.554529.peg.714	64.277	63.9077	53.9045	D-3-phosphoglycerate dehydrogenase (EC 1.1.1.95)	Ontology_term=KEGG_ENZYME:1.1.1.95
fig|6666666.554529.peg.715	15.3383	17.9024	11.9237	Periplasmic sensor signal transduction histidine kinase
fig|6666666.554529.peg.716	22.2966	17.3695	20.7336	Two-component transcriptional response regulator%2C LuxR family
fig|6666666.554529.peg.717	41.9213	39.6811	56.4623	hypothetical protein
fig|6666666.554529.peg.718	13.6113	23.2627	17.6771	TonB-dependent receptor
fig|6666666.554529.peg.719	24.6622	12.8455	18.047	hypothetical protein
fig|6666666.554529.peg.720	34.8385	43.6343	18.3944	Methanol utilization control regulatory protein MoxX
fig|6666666.554529.peg.721	37.7118	45.3742	67.7474	TonB-dependent receptor
fig|6666666.554529.peg.722	37.6844	51.3453	40.2642	Ferric siderophore transport system%2C biopolymer transport protein ExbB
fig|6666666.554529.peg.723	25.2164	18.3476	11.9211	Biopolymer transport protein ExbD/TolR
fig|6666666.554529.peg.724	11.7959	16.9713	13.8726	hypothetical protein
fig|6666666.554529.peg.725	44.0065	51.4772	44.6282	hypothetical protein
fig|6666666.554529.peg.726	35.5636	51.096	31.133	diguanylate cyclase/phosphodiesterase (GGDEF & EAL domains) with PAS/PAC sensor(s)
fig|6666666.554529.peg.727	21.5626	10.9772	24.7252	hypothetical protein
fig|6666666.554529.peg.728	14.2198	11.3412	12.9786	DNA polymerase IV (EC 2.7.7.7)	Ontology_term=KEGG_ENZYME:2.7.7.7
fig|6666666.554529.peg.729	122.631	70.0206	102.358	hypothetical protein
fig|6666666.554529.peg.730	74.064	84.7987	42.8454	hypothetical protein
fig|6666666.554529.peg.731	47.9226	43.4517	59.635	hypothetical protein
fig|6666666.554529.peg.732	10.0981	9.02037	18.9601	hypothetical protein
fig|6666666.554529.peg.733	21.4391	31.9182	8.69678	hypothetical protein
fig|6666666.554529.peg.734	25.9332	17.1173	17.6194	hypothetical protein
fig|6666666.554529.peg.735	7.8986	7.1996	10.9854	ABC transporter%2C ATP-binding protein
fig|6666666.554529.peg.736	1.76845	2.25673	2.2751	ABC transporter%2C fused permease protein
fig|6666666.554529.peg.737	5.94761	9.26659	6.25206	RND efflux system%2C membrane fusion protein
fig|6666666.554529.peg.738	8.12314	10.7234	14.7308	GGDEF domain protein
fig|6666666.554529.peg.739	19.0866	18.6826	21.87	hypothetical protein
fig|6666666.554529.peg.740	3.70311	2.48714	5.59079	hypothetical protein
fig|6666666.554529.peg.741	13.378	14.2264	10.9828	hypothetical protein
fig|6666666.554529.peg.742	18.7929	14.2264	9.41382	Signal transduction protein CetB%2C mediates an energy taxis response
fig|6666666.554529.peg.743	3.45506	4.0416	3.60398	hypothetical protein
fig|6666666.554529.peg.744	0	0	0	hypothetical protein
fig|6666666.554529.peg.745	6.48158	8.27117	3.38047	hypothetical protein
fig|6666666.554529.peg.746	54.5803	37.048	33.3118	hypothetical protein
fig|6666666.554529.peg.747	22.6219	32.0755	14.7802	Methyl-accepting chemotaxis sensor/transducer protein
fig|6666666.554529.peg.748	30.6394	40.0412	55.8338	Sulfur acceptor protein > iron-sulfur cluster assembly SufE
fig|6666666.554529.peg.749	54.7188	92.9938	80.904	hypothetical protein
fig|6666666.554529.peg.750	47.4292	121.673	81.1808	PaaD-like protein (DUF59) involved in Fe-S cluster assembly
fig|6666666.554529.peg.751	25.9442	55.3158	48.2302	Iron-sulfur cluster assembly protein SufD
fig|6666666.554529.peg.752	41.7507	106.982	57.9125	Iron-sulfur cluster assembly ATPase protein SufC
fig|6666666.554529.peg.753	50.0749	137.984	43.1256	Iron-sulfur cluster assembly protein SufB
fig|6666666.554529.peg.754	83.3657	77.8991	98.6221	hypothetical protein
fig|6666666.554529.peg.755	126.542	100.732	145.149	L-serine dehydratase%2C beta subunit (EC 4.3.1.17) / L-serine dehydratase%2C alpha subunit (EC 4.3.1.17)	Ontology_term=KEGG_ENZYME:4.3.1.17,KEGG_ENZYME:4.3.1.17
fig|6666666.554529.peg.756	90.883	85.0492	72.3291	hypothetical protein
fig|6666666.554529.peg.757	18.455	24.0311	16.042	Transcriptional activator MetR
fig|6666666.554529.peg.758	13.66	13.1205	9.19275	5-methyltetrahydropteroyltriglutamate--homocysteine methyltransferase (EC 2.1.1.14)	Ontology_term=KEGG_ENZYME:2.1.1.14
fig|6666666.554529.peg.759	94.5478	112.07	98.1687	TRAP-type uncharacterized transport system%2C fused permease component
fig|6666666.554529.peg.760	151.553	61.619	159.057	hypothetical protein
fig|6666666.554529.peg.761	12.3066	25.4043	17.6194	hypothetical protein
fig|6666666.554529.peg.762	3.68632	3.74192	2.81593	hypothetical protein
fig|6666666.554529.peg.763	84.5869	69.018	71.6637	hypothetical protein
fig|6666666.554529.peg.764	225.547	221.19	137.733	4-hydroxy-2-oxovalerate aldolase (EC 4.1.3.39)	Ontology_term=KEGG_ENZYME:4.1.3.39
fig|6666666.554529.peg.765	28.2747	18.0407	10.5334	hypothetical protein
fig|6666666.554529.peg.766	183.412	193.548	205.56	3-ketoacyl-CoA thiolase (EC 2.3.1.16) @ Acetyl-CoA acetyltransferase (EC 2.3.1.9)	Ontology_term=KEGG_ENZYME:2.3.1.16,KEGG_ENZYME:2.3.1.9
fig|6666666.554529.peg.767	237.306	211.773	298.361	Acetoacetyl-CoA reductase (EC 1.1.1.36)	Ontology_term=KEGG_ENZYME:1.1.1.36
fig|6666666.554529.peg.768	18.1696	11.7984	16.4462	RND efflux system%2C inner membrane transporter
fig|6666666.554529.peg.769	30.1086	24.6626	25.9362	CzcABC family efflux RND transporter%2C membrane fusion protein
fig|6666666.554529.peg.770	21.3386	18.0609	18.3593	hypothetical protein
fig|6666666.554529.peg.771	124.726	198.462	482.661	hypothetical protein
fig|6666666.554529.peg.772	15.722	9.1195	26.0903	hypothetical protein
fig|6666666.554529.peg.773	21.509	22.2288	12.9034	Conserved uncharacterized protein CreA
fig|6666666.554529.peg.774	29.903	12.0406	24.7315	hypothetical protein
fig|6666666.554529.peg.775	184.468	168.143	162.14	hypothetical protein
fig|6666666.554529.peg.776	225.254	149.298	189.836	Endonuclease/exonuclease/phosphatase family protein
fig|6666666.554529.peg.777	609.605	934.48	437.981	Cytochrome c4
fig|6666666.554529.peg.778	22.0033	9.35948	21.6766	hypothetical protein
fig|6666666.554529.peg.779	48.3094	38.1433	32.8641	hypothetical protein
fig|6666666.554529.peg.780	250.693	206.394	202.099	Copper metallochaperone PCu(A)C%2C inserts Cu(I) into cytochrome oxidase subunit II
fig|6666666.554529.peg.781	4687.31	3444.46	4916.06	Cytochrome c551/c552
fig|6666666.554529.peg.782	86.1461	72.7487	71.579	hypothetical protein
fig|6666666.554529.peg.783	30.7219	31.3709	23.3163	RNA polymerase associated protein RapA
fig|6666666.554529.peg.784	5.46331	5.05199	4.33603	hypothetical protein
fig|6666666.554529.peg.785	3.80056	4.0416	1.10122	hypothetical protein
fig|6666666.554529.peg.786	19.3884	16.2367	14.536	SSU rRNA pseudouridine(516) synthase (EC 5.4.99.19)	Ontology_term=KEGG_ENZYME:5.4.99.19
fig|6666666.554529.peg.787	287.025	317.836	242.883	Phosphomethylpyrimidine synthase ThiC (EC 4.1.99.17)	Ontology_term=KEGG_ENZYME:4.1.99.17
fig|6666666.554529.peg.788	238.464	435.405	193.814	Protein-L-isoaspartate O-methyltransferase (EC 2.1.1.77)	Ontology_term=KEGG_ENZYME:2.1.1.77
fig|6666666.554529.peg.789	290.26	465.307	260.092	Isochorismatase (EC 3.3.2.1)	Ontology_term=KEGG_ENZYME:3.3.2.1
fig|6666666.554529.peg.790	38.254	16.272	20.2681	hypothetical protein
fig|6666666.554529.peg.791	74.3221	38.2829	31.6293	pyrimidine dimer DNA glycosylase
fig|6666666.554529.peg.792	94.4839	78.1948	49.828	putative membrane protein
fig|6666666.554529.peg.793	91.6337	65.9273	57.1987	Transporter%2C LysE family
fig|6666666.554529.peg.794	121.32	89.9612	92.3466	hypothetical protein
fig|6666666.554529.peg.795	101.773	86.0469	51.5795	hypothetical protein
fig|6666666.554529.peg.796	113.474	22.2288	57.9711	hypothetical protein
fig|6666666.554529.peg.797	139.171	109.389	87.025	hypothetical protein
fig|6666666.554529.peg.798	65.2584	67.9514	28.363	hypothetical protein
fig|6666666.554529.peg.799	68.9113	51.7857	56.1741	hypothetical protein
fig|6666666.554529.peg.800	68.2834	124.481	47.545	FIG00919029: hypothetical protein
fig|6666666.554529.peg.801	45.2573	55.7461	44.5043	SAM-dependent methyltransferase
fig|6666666.554529.peg.802	112.936	192.579	151.79	hypothetical protein
fig|6666666.554529.peg.803	11.2271	5.027	13.6971	hypothetical protein
fig|6666666.554529.peg.804	13.6257	9.55014	17.7663	Glutamate synthase [NADPH] large chain (EC 1.4.1.13)	Ontology_term=KEGG_ENZYME:1.4.1.13
fig|6666666.554529.peg.805	14.4928	10.6698	8.72162	hypothetical protein
fig|6666666.554529.peg.806	17.3481	9.07297	14.0911	Molybdenum cofactor cytidylyltransferase (EC 2.7.7.76)	Ontology_term=KEGG_ENZYME:2.7.7.76
fig|6666666.554529.peg.807	12.3202	18.2144	12.5378	hypothetical protein
fig|6666666.554529.peg.808	8.37432	12.5233	6.14199	Nicotinamidase (EC 3.5.1.19)	Ontology_term=KEGG_ENZYME:3.5.1.19
fig|6666666.554529.peg.809	32.0705	29.2324	29.2048	hypothetical protein
fig|6666666.554529.peg.810	2.11945	2.02848	3.31621	hypothetical protein
fig|6666666.554529.peg.811	55.8594	32.7087	44.4584	6-phosphogluconate dehydrogenase%2C decarboxylating (EC 1.1.1.44)	Ontology_term=KEGG_ENZYME:1.1.1.44
fig|6666666.554529.peg.812	64.7087	37.1124	55.4055	6-phosphogluconolactonase (EC 3.1.1.31)%2C eukaryotic type	Ontology_term=KEGG_ENZYME:3.1.1.31
fig|6666666.554529.peg.813	101.903	69.8123	87.2541	Glucose-6-phosphate 1-dehydrogenase (EC 1.1.1.49)	Ontology_term=KEGG_ENZYME:1.1.1.49
fig|6666666.554529.peg.814	93.9644	109.239	86.178	hypothetical protein
fig|6666666.554529.peg.815	63.8705	49.0885	37.8543	MutT/Nudix family protein
fig|6666666.554529.peg.816	86.0455	69.509	51.7222	Exopolyphosphatase (EC 3.6.1.11)	Ontology_term=KEGG_ENZYME:3.6.1.11
fig|6666666.554529.peg.817	29.0826	34.3633	22.2371	Cytochrome oxidase biogenesis protein Sco1/SenC/PrrC%2C thiol-disulfide reductase involved in Cu(I) insertion into CoxII Cu(A) center
fig|6666666.554529.peg.818	61.3157	66.6863	39.9741	hypothetical protein
fig|6666666.554529.peg.819	115.218	109.998	65.4372	hypothetical protein
fig|6666666.554529.peg.820	165.63	110.26	137.272	DNA topoisomerase IV subunit B (EC 5.99.1.3)	Ontology_term=KEGG_ENZYME:5.99.1.3
fig|6666666.554529.peg.821	89.1865	255.631	53.9045	Exodeoxyribonuclease VII small subunit (EC 3.1.11.6)	Ontology_term=KEGG_ENZYME:3.1.11.6
fig|6666666.554529.peg.822	75.0011	84.4841	56.0193	(2E%2C6E)-farnesyl diphosphate synthase (EC 2.5.1.10)	Ontology_term=KEGG_ENZYME:2.5.1.10
fig|6666666.554529.peg.823	170.873	254.782	123.688	GTP cyclohydrolase I (EC 3.5.4.16) type 2	Ontology_term=KEGG_ENZYME:3.5.4.16
fig|6666666.554529.peg.824	72.2576	52.6904	77.1666	hypothetical protein
fig|6666666.554529.peg.825	60.2147	51.5927	59.8191	Phosphatidylglycerophosphatase A (EC 3.1.3.27)	Ontology_term=KEGG_ENZYME:3.1.3.27
fig|6666666.554529.peg.826	45.8058	31.1606	37.0354	Thiamine-monophosphate kinase (EC 2.7.4.16)	Ontology_term=KEGG_ENZYME:2.7.4.16
fig|6666666.554529.peg.827	149.191	179.138	135.385	hypothetical protein
fig|6666666.554529.peg.828	83.6124	62.9815	73.6897	Transcription termination protein NusB
fig|6666666.554529.peg.829	244.979	222.005	272.512	6%2C7-dimethyl-8-ribityllumazine synthase (EC 2.5.1.78)	Ontology_term=KEGG_ENZYME:2.5.1.78
fig|6666666.554529.peg.830	71.7318	56.734	58.1961	3%2C4-dihydroxy-2-butanone 4-phosphate synthase (EC 4.1.99.12) / GTP cyclohydrolase II (EC 3.5.4.25)	Ontology_term=KEGG_ENZYME:4.1.99.12,KEGG_ENZYME:3.5.4.25
fig|6666666.554529.peg.831	39.9481	50.3852	31.8985	hypothetical protein
fig|6666666.554529.peg.832	145.281	129.551	100.196	Riboflavin synthase eubacterial/eukaryotic (EC 2.5.1.9)	Ontology_term=KEGG_ENZYME:2.5.1.9
fig|6666666.554529.peg.833	114.3	102.631	95.4894	Diaminohydroxyphosphoribosylaminopyrimidine deaminase (EC 3.5.4.26) / 5-amino-6-(5-phosphoribosylamino)uracil reductase (EC 1.1.1.193)	Ontology_term=KEGG_ENZYME:3.5.4.26,KEGG_ENZYME:1.1.1.193
fig|6666666.554529.peg.834	242.525	241.267	205.998	Ribonucleotide reductase transcriptional regulator NrdR
fig|6666666.554529.peg.835	322.609	302.608	243.655	Serine hydroxymethyltransferase (EC 2.1.2.1)	Ontology_term=KEGG_ENZYME:2.1.2.1
fig|6666666.554529.peg.836	128.864	120.741	105.668	hypothetical protein
fig|6666666.554529.peg.837	26.5436	29.6384	21.9194	hypothetical protein
fig|6666666.554529.peg.838	67.9269	92.6371	61.9754	hypothetical protein
fig|6666666.554529.peg.839	131.139	94.2665	120.012	Phosphoribosylformylglycinamidine synthase%2C synthetase subunit (EC 6.3.5.3) / Phosphoribosylformylglycinamidine synthase%2C glutamine amidotransferase subunit (EC 6.3.5.3)	Ontology_term=KEGG_ENZYME:6.3.5.3,KEGG_ENZYME:6.3.5.3
fig|6666666.554529.peg.840	320.854	208.191	374.628	hypothetical protein
fig|6666666.554529.peg.841	391.531	368.846	309.947	4-alpha-glucanotransferase (amylomaltase) (EC 2.4.1.25)	Ontology_term=KEGG_ENZYME:2.4.1.25
fig|6666666.554529.peg.842	788.665	706.347	679.873	Amylopullulanase
fig|6666666.554529.peg.843	1025.41	906.007	863.092	Glucose-1-phosphate adenylyltransferase (EC 2.7.7.27)	Ontology_term=KEGG_ENZYME:2.7.7.27
fig|6666666.554529.peg.844	353.779	366.655	308.891	1%2C4-alpha-glucan (glycogen) branching enzyme%2C GH-13-type (EC 2.4.1.18)	Ontology_term=KEGG_ENZYME:2.4.1.18
fig|6666666.554529.peg.845	314.244	210.222	246.592	Glucose-6-phosphate isomerase (EC 5.3.1.9)	Ontology_term=KEGG_ENZYME:5.3.1.9
fig|6666666.554529.peg.846	71.308	92.7492	53.5277	Glycogen synthase%2C ADP-glucose transglucosylase (EC 2.4.1.21)	Ontology_term=KEGG_ENZYME:2.4.1.21
fig|6666666.554529.peg.847	9.82711	10.102	9.01681	hypothetical protein
fig|6666666.554529.peg.848	184.781	214.236	124.377	Aspartate 1-decarboxylase (EC 4.1.1.11)	Ontology_term=KEGG_ENZYME:4.1.1.11
fig|6666666.554529.peg.849	132.04	107.203	115.807	Pantoate--beta-alanine ligase (EC 6.3.2.1)	Ontology_term=KEGG_ENZYME:6.3.2.1
fig|6666666.554529.peg.850	215.033	161.845	183.651	3-methyl-2-oxobutanoate hydroxymethyltransferase (EC 2.1.2.11)	Ontology_term=KEGG_ENZYME:2.1.2.11
fig|6666666.554529.peg.851	14.4421	8.08319	6.38705	Deoxyadenosine kinase (EC 2.7.1.76) @ Deoxyguanosine kinase (EC 2.7.1.113)	Ontology_term=KEGG_ENZYME:2.7.1.76,KEGG_ENZYME:2.7.1.113
fig|6666666.554529.peg.852	33.0444	17.0376	17.1183	2-amino-4-hydroxy-6-hydroxymethyldihydropteridine pyrophosphokinase (EC 2.7.6.3)	Ontology_term=KEGG_ENZYME:2.7.6.3
fig|6666666.554529.peg.853	76.1285	67.9213	52.1548	Poly(A) polymerase (EC 2.7.7.19)	Ontology_term=KEGG_ENZYME:2.7.7.19
fig|6666666.554529.peg.854	125.324	82.2616	111.08	UTP--glucose-1-phosphate uridylyltransferase (EC 2.7.7.9)	Ontology_term=KEGG_ENZYME:2.7.7.9
fig|6666666.554529.peg.855	89.0448	38.4294	70.0112	Orotidine 5'-phosphate decarboxylase (EC 4.1.1.23)	Ontology_term=KEGG_ENZYME:4.1.1.23
fig|6666666.554529.peg.856	77.4188	58.3786	53.8372	Lipopolysaccharide assembly protein LapB
fig|6666666.554529.peg.857	38.903	9.26199	35.8354	hypothetical protein
fig|6666666.554529.peg.858	81.4297	94.8071	64.7992	hypothetical protein
fig|6666666.554529.peg.859	81.5009	51.1935	77.0851	hypothetical protein
fig|6666666.554529.peg.860	173.672	164.559	183.87	4-hydroxy-tetrahydrodipicolinate reductase (EC 1.17.1.8)	Ontology_term=KEGG_ENZYME:1.17.1.8
fig|6666666.554529.peg.861	152.116	145.54	161.299	Chaperone protein DnaJ
fig|6666666.554529.peg.862	559.832	787.848	588.642	Chaperone protein DnaK
fig|6666666.554529.peg.863	259.767	372.062	178.29	Heat shock protein GrpE
fig|6666666.554529.peg.864	232.943	221.783	156.51	Heat-inducible transcription repressor HrcA
fig|6666666.554529.peg.865	50.0198	31.7975	32.8906	NAD kinase (EC 2.7.1.23)	Ontology_term=KEGG_ENZYME:2.7.1.23
fig|6666666.554529.peg.866	48.7614	33.4028	36.7518	DNA repair protein RecN
fig|6666666.554529.peg.867	402.534	354.39	293.836	Ferric uptake regulation protein FUR
fig|6666666.554529.peg.868	221.48	205.098	125.01	Outer membrane beta-barrel assembly protein BamE
fig|6666666.554529.peg.869	82.2326	28.1711	70.5214	UPF0125 protein RatB
fig|6666666.554529.peg.870	72.3134	44.4576	62.5312	Ribosome association toxin RatA
fig|6666666.554529.peg.871	49.8929	28.1787	40.9831	Sodium-dependent transporter%2C SNF family
fig|6666666.554529.peg.872	35.1869	47.7919	19.9871	tmRNA-binding protein SmpB
fig|6666666.554529.peg.873	225.001	220.665	259.951	hypothetical protein
fig|6666666.554529.peg.874	85.5345	88.9151	63.4908	hypothetical protein
fig|6666666.554529.peg.875	116.422	91.9165	116.227	Mannose-1-phosphate guanylyltransferase (EC 2.7.7.13) / Mannose-6-phosphate isomerase (EC 5.3.1.8)	Ontology_term=KEGG_ENZYME:2.7.7.13,KEGG_ENZYME:5.3.1.8
fig|6666666.554529.peg.876	57.5289	32.0736	51.2694	Phosphomannomutase (EC 5.4.2.8)	Ontology_term=KEGG_ENZYME:5.4.2.8
fig|6666666.554529.peg.877	73.9219	78.7925	53.5224	General secretion pathway protein A
fig|6666666.554529.peg.878	29.543	20.1541	24.2267	dTDP-4-dehydrorhamnose reductase (EC 1.1.1.133)	Ontology_term=KEGG_ENZYME:1.1.1.133
fig|6666666.554529.peg.879	37.2573	37.7774	38.9134	dTDP-4-dehydrorhamnose 3%2C5-epimerase (EC 5.1.3.13)	Ontology_term=KEGG_ENZYME:5.1.3.13
fig|6666666.554529.peg.880	34.9089	35.9253	22.5137	Glucose-1-phosphate thymidylyltransferase (EC 2.7.7.24)	Ontology_term=KEGG_ENZYME:2.7.7.24
fig|6666666.554529.peg.881	62.7306	78.8544	50.6761	dTDP-glucose 4%2C6-dehydratase (EC 4.2.1.46)	Ontology_term=KEGG_ENZYME:4.2.1.46
fig|6666666.554529.peg.882	14.7163	11.7372	13.818	hypothetical protein
fig|6666666.554529.peg.883	8.92736	3.82057	5.86741	hypothetical protein
fig|6666666.554529.peg.884	24.937	23.3987	30.6022	hypothetical protein
fig|6666666.554529.peg.885	34.6166	18.1228	28.7017	GDP-L-fucose synthetase (EC 1.1.1.271)	Ontology_term=KEGG_ENZYME:1.1.1.271
fig|6666666.554529.peg.886	40.8269	16.3412	26.7149	GDP-mannose 4%2C6-dehydratase (EC 4.2.1.47)	Ontology_term=KEGG_ENZYME:4.2.1.47
fig|6666666.554529.peg.887	16.6393	18.5793	13.7405	N-acetylmannosaminyltransferase (EC 2.4.1.187)	Ontology_term=KEGG_ENZYME:2.4.1.187
fig|6666666.554529.peg.888	24.9148	6.73599	15.0499	hypothetical protein
fig|6666666.554529.peg.889	11.7636	5.77371	5.82071	Glycosyltransferase
fig|6666666.554529.peg.890	24.3869	14.8192	31.2929	hypothetical protein
fig|6666666.554529.peg.891	10.3737	3.08886	5.04974	hypothetical protein
fig|6666666.554529.peg.892	27.2778	8.19785	15.6357	hypothetical protein
fig|6666666.554529.peg.893	12.6685	6.06239	8.71795	hypothetical protein
fig|6666666.554529.peg.894	16.6901	18.0932	13.381	hypothetical protein
fig|6666666.554529.peg.895	14.6955	11.3165	10.5717	hypothetical protein
fig|6666666.554529.peg.896	8.0875	5.16025	4.43436	hypothetical protein
fig|6666666.554529.peg.897	24.1854	8.81803	16.6183	hypothetical protein
fig|6666666.554529.peg.898	43.4907	24.7529	26.8003	Tyrosine-protein kinase EpsD (EC 2.7.10.2)	Ontology_term=KEGG_ENZYME:2.7.10.2
fig|6666666.554529.peg.899	34.8774	24.1743	22.5575	hypothetical protein
fig|6666666.554529.peg.900	5.30872	4.23405	1.15365	hypothetical protein
fig|6666666.554529.peg.901	5.06742	4.0416	3.30365	hypothetical protein
fig|6666666.554529.peg.902	10.2744	9.41897	4.6195	hypothetical protein
fig|6666666.554529.peg.903	8.78685	9.63612	9.07011	Adenylylsulfate kinase (EC 2.7.1.25)	Ontology_term=KEGG_ENZYME:2.7.1.25
fig|6666666.554529.peg.904	68.8816	43.6853	46.9506	hypothetical protein
fig|6666666.554529.peg.905	25.0837	13.3373	12.1134	hypothetical protein
fig|6666666.554529.peg.906	113.253	61.5349	87.8315	hypothetical protein
fig|6666666.554529.peg.907	95.557	50.8086	176.509	hypothetical protein
fig|6666666.554529.peg.908	158.764	106.381	137.141	hypothetical protein
fig|6666666.554529.peg.909	66.0641	34.8133	48.1971	Oxidoreductase%2C short-chain dehydrogenase/reductase family
fig|6666666.554529.peg.910	7.96308	8.46811	11.5365	hypothetical protein
fig|6666666.554529.peg.911	48.8048	33.9853	31.4409	Protein of unknown function YceH
fig|6666666.554529.peg.912	6.53381	4.55975	4.7921	hypothetical protein
fig|6666666.554529.peg.913	57.1708	68.3962	37.2719	hypothetical protein
fig|6666666.554529.peg.914	175.394	272.877	124.893	FIG138056: a glutathione-dependent thiol reductase
fig|6666666.554529.peg.915	201.738	235.942	162.623	L%2CL-diaminopimelate aminotransferase (EC 2.6.1.83)	Ontology_term=KEGG_ENZYME:2.6.1.83
fig|6666666.554529.peg.916	149.132	143.453	124.776	Diaminopimelate decarboxylase (EC 4.1.1.20)	Ontology_term=KEGG_ENZYME:4.1.1.20
fig|6666666.554529.peg.917	13.721	19.1509	14.9088	hypothetical protein
fig|6666666.554529.peg.918	136.674	107.724	137.44	hypothetical protein
fig|6666666.554529.peg.919	82.4701	65.9575	83.5028	Lead%2C cadmium%2C zinc and mercury transporting ATPase (EC 3.6.3.3) (EC 3.6.3.5)%3B Copper-translocating P-type ATPase (EC 3.6.3.4)	Ontology_term=KEGG_ENZYME:3.6.3.3,KEGG_ENZYME:3.6.3.5,KEGG_ENZYME:3.6.3.4
fig|6666666.554529.peg.920	160.923	208.757	115.446	HIT family hydrolase
fig|6666666.554529.peg.921	101.399	84.8938	93.4982	Recombination protein RecR
fig|6666666.554529.peg.922	174.967	125.14	194.263	Nucleoid-associated protein YaaK
fig|6666666.554529.peg.923	156.014	122.196	136.698	DNA polymerase III subunits gamma and tau (EC 2.7.7.7)	Ontology_term=KEGG_ENZYME:2.7.7.7
fig|6666666.554529.peg.924	8.99765	16.8029	7.05818	hypothetical protein
fig|6666666.554529.peg.925	7.30304	7.13223	6.73685	hypothetical protein
fig|6666666.554529.peg.926	7.16232	7.94772	2.16552	ATP/GTP-binding protein
fig|6666666.554529.peg.927	4.8806	4.09747	3.57261	hypothetical protein
fig|6666666.554529.peg.928	11.0562	7.34836	5.20574	hypothetical protein
fig|6666666.554529.peg.929	31.1224	20.7469	31.091	hypothetical protein
fig|6666666.554529.peg.930	146.955	66.6863	111.223	Succinate dehydrogenase flavin-adding protein%2C antitoxin of CptAB toxin-antitoxin
fig|6666666.554529.peg.931	327.693	316.399	308.76	Succinate dehydrogenase iron-sulfur protein (EC 1.3.5.1)	Ontology_term=KEGG_ENZYME:1.3.5.1
fig|6666666.554529.peg.932	218.408	159.047	211.066	Succinate dehydrogenase flavoprotein subunit (EC 1.3.5.1)	Ontology_term=KEGG_ENZYME:1.3.5.1
fig|6666666.554529.peg.933	153.534	109.194	137.71	hypothetical protein
fig|6666666.554529.peg.934	138.257	96.6164	125.521	Succinate dehydrogenase cytochrome b-556 subunit
fig|6666666.554529.peg.935	78.2582	70.6641	82.6259	NADP-dependent malic enzyme (EC 1.1.1.40)	Ontology_term=KEGG_ENZYME:1.1.1.40
fig|6666666.554529.peg.936	8.97851	8.95119	6.01603	hypothetical protein
fig|6666666.554529.peg.937	35.9126	29.5212	27.5783	hypothetical protein
fig|6666666.554529.peg.938	57.4543	38.2484	56.1681	2-keto-3-deoxy-D-arabino-heptulosonate-7-phosphate synthase I alpha (EC 2.5.1.54)	Ontology_term=KEGG_ENZYME:2.5.1.54
fig|6666666.554529.peg.939	33.2305	31.9182	32.6129	Cys-tRNA(Pro) deacylase YbaK
fig|6666666.554529.peg.940	22.4286	4.209	15.4822	hypothetical protein
fig|6666666.554529.peg.941	44.2654	26.1515	37.7652	hypothetical protein
fig|6666666.554529.peg.942	90.0725	42.3966	59.0426	hypothetical protein
fig|6666666.554529.peg.943	185.974	140.648	127.3	hypothetical protein
fig|6666666.554529.peg.944	125.182	115.288	69.6005	hypothetical protein
fig|6666666.554529.peg.945	53.0225	40.7708	27.1812	Arylesterase precursor (EC 3.1.1.2)	Ontology_term=KEGG_ENZYME:3.1.1.2
fig|6666666.554529.peg.946	30.8871	26.944	21.1853	ABC-type antimicrobial peptide transport system%2C ATPase component
fig|6666666.554529.peg.947	15.3793	9.85565	10.0993	ABC transporter%2C fused permease protein
fig|6666666.554529.peg.948	31.9538	28.3169	27.4673	hypothetical protein
fig|6666666.554529.peg.949	879.362	1254.78	584.159	hypothetical protein
fig|6666666.554529.peg.950	75.9239	86.8711	65.1616	hypothetical protein
fig|6666666.554529.peg.951	60.1847	48.9677	54.2468	2-oxoglutarate/2-oxoacid ferredoxin oxidoreductase%2C beta subunit (EC 1.2.7.-)	Ontology_term=KEGG_ENZYME:1.2.7.-
fig|6666666.554529.peg.952	61.0457	49.8417	57.9262	2-oxoglutarate/2-oxoacid ferredoxin oxidoreductase%2C gamma subunit (EC 1.2.7.-) / 2-oxoglutarate/2-oxoacid ferredoxin oxidoreductase%2C alpha subunit (EC 1.2.7.-)	Ontology_term=KEGG_ENZYME:1.2.7.-,KEGG_ENZYME:1.2.7.-
fig|6666666.554529.peg.953	85.0539	90.4481	80.6165	hypothetical protein
fig|6666666.554529.peg.954	13.378	4.06469	11.0751	hypothetical protein
fig|6666666.554529.peg.955	152.533	114.418	85.2631	hypothetical protein
fig|6666666.554529.peg.956	16.4928	17.3168	10.344	Uncharacterized protein DUF547
fig|6666666.554529.peg.957	2.83432	3.01407	2.66905	hypothetical protein
fig|6666666.554529.peg.958	38.9952	46.5564	30.1534	hypothetical protein
fig|6666666.554529.peg.959	60.7227	55.9976	61.0308	hypothetical protein
fig|6666666.554529.peg.960	11.2159	7.97542	9.27957	Acyl-CoA dehydrogenase
fig|6666666.554529.peg.961	20.6092	15.6649	19.0568	3-hydroxyacyl-CoA dehydrogenase [fadN-fadA-fadE operon] (EC 1.1.1.35) / Enoyl-CoA hydratase [fadN-fadA-fadE operon] (EC 4.2.1.17)	Ontology_term=KEGG_ENZYME:1.1.1.35,KEGG_ENZYME:4.2.1.17
fig|6666666.554529.peg.962	19.8976	13.5061	22.6934	3-ketoacyl-CoA thiolase [fadN-fadA-fadE operon] (EC 2.3.1.16)	Ontology_term=KEGG_ENZYME:2.3.1.16
fig|6666666.554529.peg.963	14.1828	26.3062	13.4752	hypothetical protein
fig|6666666.554529.peg.964	14.6688	9.87946	15.0177	putative oxidoreductase%2C nitronate monooxygenase family
fig|6666666.554529.peg.965	2903.07	2429	2542.22	Sulfate adenylyltransferase (EC 2.7.7.4)	Ontology_term=KEGG_ENZYME:2.7.7.4
fig|6666666.554529.peg.966	50.7239	26.7764	34.0205	Exodeoxyribonuclease V alpha chain (EC 3.1.11.5)	Ontology_term=KEGG_ENZYME:3.1.11.5
fig|6666666.554529.peg.967	46.6543	40.9458	33.7138	Exodeoxyribonuclease V beta chain (EC 3.1.11.5)	Ontology_term=KEGG_ENZYME:3.1.11.5
fig|6666666.554529.peg.968	52.8938	28.0962	40.248	Exodeoxyribonuclease V gamma chain (EC 3.1.11.5)	Ontology_term=KEGG_ENZYME:3.1.11.5
fig|6666666.554529.peg.969	7.08742	6.7221	6.82678	hypothetical protein
fig|6666666.554529.peg.970	854.955	771.399	606.978	hypothetical protein
fig|6666666.554529.peg.971	359.618	380.157	315.627	hypothetical protein
fig|6666666.554529.peg.972	479.182	330.702	326.848	hypothetical protein
fig|6666666.554529.peg.973	23.7164	21.3602	17.1796	hypothetical protein
fig|6666666.554529.peg.974	104.54	63.3789	78.4644	hypothetical protein
fig|6666666.554529.peg.975	17.6448	8.95548	8.36607	hypothetical protein
fig|6666666.554529.peg.976	18.2947	19.1509	14.9088	Membrane-bound lytic murein transglycosylase D precursor (EC 3.2.1.-)	Ontology_term=KEGG_ENZYME:3.2.1.-
fig|6666666.554529.peg.977	124.478	93.8245	105.825	hypothetical protein
fig|6666666.554529.peg.978	63.7975	69.2253	52.8207	ATP-dependent helicase HrpA
fig|6666666.554529.peg.979	359.635	356.041	328.591	NAD(P) transhydrogenase subunit beta (EC 1.6.1.2)	Ontology_term=KEGG_ENZYME:1.6.1.2
fig|6666666.554529.peg.980	376.256	537.195	288.702	NAD(P) transhydrogenase C-domain of subunit alpha (EC 1.6.1.2)	Ontology_term=KEGG_ENZYME:1.6.1.2
fig|6666666.554529.peg.981	643.313	917.332	603.55	NAD(P) transhydrogenase N-domain of subunit alpha (EC 1.6.1.2)	Ontology_term=KEGG_ENZYME:1.6.1.2
fig|6666666.554529.peg.982	377.096	300.335	329.945	hypothetical protein
fig|6666666.554529.peg.983	320.123	333.224	260.154	FIG123464: Polysaccharide export protein
fig|6666666.554529.peg.984	96.3295	66.9233	70.459	hypothetical protein
fig|6666666.554529.peg.985	129.777	115.55	94.3455	Two-component system response regulator protein
fig|6666666.554529.peg.986	72.5752	71.9427	50.5241	Two-component system sensor histidine kinase
fig|6666666.554529.peg.987	76.6019	102.552	46.9672	General secretion pathway protein G
fig|6666666.554529.peg.988	64.1189	48.3123	22.6863	hypothetical protein
fig|6666666.554529.peg.989	33.6856	29.4251	16.3835	hypothetical protein
fig|6666666.554529.peg.990	18.3188	26.7163	13.4214	hypothetical protein
fig|6666666.554529.peg.991	34.2759	37.5542	30.2458	General secretion pathway protein K
fig|6666666.554529.peg.992	126.982	139.228	109.907	hypothetical protein
fig|6666666.554529.peg.993	137.654	112.77	124.974	hypothetical protein
fig|6666666.554529.peg.994	78.8377	94.9372	58.1056	hypothetical protein
fig|6666666.554529.peg.995	53.8252	44.3911	50.9884	General secretion pathway protein D
fig|6666666.554529.peg.996	59.2858	59.2767	60.3101	General secretion pathway protein E
fig|6666666.554529.peg.997	31.3201	33.4532	23.5071	General secretion pathway protein F
fig|6666666.554529.peg.998	71.94	48.6373	48.0393	hypothetical protein
fig|6666666.554529.peg.999	158.296	147.037	142.948	Coproporphyrinogen III oxidase%2C oxygen-independent (EC 1.3.99.22)	Ontology_term=KEGG_ENZYME:1.3.99.22
fig|6666666.554529.peg.1000	226.121	261.712	152.674	hypothetical protein
fig|6666666.554529.peg.1001	113.386	107.426	74.582	Ribosomal protein L3 N(5)-glutamine methyltransferase (EC 2.1.1.298)	Ontology_term=KEGG_ENZYME:2.1.1.298
fig|6666666.554529.peg.1002	2793.43	3000.6	1611.84	Iron-sulfur cluster regulator IscR
fig|6666666.554529.peg.1003	75.4408	114.519	75.4707	FIG110192: hypothetical protein
fig|6666666.554529.peg.1004	8.57563	19.3119	8.55061	hypothetical protein
fig|6666666.554529.peg.1005	24.3869	14.8192	8.07558	hypothetical protein
fig|6666666.554529.peg.1006	160.751	178.18	154.517	Hemolysins and related proteins containing CBS domains
fig|6666666.554529.peg.1007	374.919	408.035	502.788	hypothetical protein
fig|6666666.554529.peg.1008	52.5972	46.5094	55.4109	CDP-diacylglycerol--glycerol-3-phosphate 3-phosphatidyltransferase (EC 2.7.8.5)	Ontology_term=KEGG_ENZYME:2.7.8.5
fig|6666666.554529.peg.1009	35.7224	24.0232	29.3754	Excinuclease ABC subunit C
fig|6666666.554529.peg.1010	11.888	9.27077	5.97057	Uracil-DNA glycosylase%2C family 5 (EC 3.2.2.27)	Ontology_term=KEGG_ENZYME:3.2.2.27
fig|6666666.554529.peg.1011	219.627	140.953	142.681	BarA-associated response regulator UvrY ( GacA SirA)
fig|6666666.554529.peg.1012	205.73	180.17	134.203	hypothetical protein
fig|6666666.554529.peg.1013	336.476	113.165	364.722	hypothetical protein
fig|6666666.554529.peg.1014	1140.49	1470.63	848.705	Thioredoxin
fig|6666666.554529.peg.1015	1574.5	1086	1130.21	Adenylate kinase (EC 2.7.4.3)	Ontology_term=KEGG_ENZYME:2.7.4.3
fig|6666666.554529.peg.1016	291.153	396.763	280.817	Chaperone protein HtpG
fig|6666666.554529.peg.1017	33.9888	8.67464	20.0905	hypothetical protein
fig|6666666.554529.peg.1018	406.327	275.385	257.667	hypothetical protein
fig|6666666.554529.peg.1019	186.555	154.663	114.866	Phosphoglucomutase (EC 5.4.2.2)	Ontology_term=KEGG_ENZYME:5.4.2.2
fig|6666666.554529.peg.1020	683.265	562.823	502.018	hypothetical protein
fig|6666666.554529.peg.1021	13.2123	10.0659	12.9704	hypothetical protein
fig|6666666.554529.peg.1022	206.799	124.712	156.897	hypothetical protein
fig|6666666.554529.peg.1023	126.197	88.4638	93.9555	RNA polymerase sigma-70 factor
fig|6666666.554529.peg.1024	12.6685	0	18.7207	hypothetical protein
fig|6666666.554529.peg.1025	20.8912	19.9945	16.1787	hypothetical protein
fig|6666666.554529.peg.1026	26.4039	16.8471	9.18066	hypothetical protein
fig|6666666.554529.peg.1027	7.05589	2.25102	4.90668	hypothetical protein
fig|6666666.554529.peg.1028	44.0065	28.0785	38.7628	hypothetical protein
fig|6666666.554529.peg.1029	5144.45	621.28	4406.2	hypothetical protein
fig|6666666.554529.peg.1030	741.387	749.482	694.846	Polyribonucleotide nucleotidyltransferase (EC 2.7.7.8)	Ontology_term=KEGG_ENZYME:2.7.7.8
fig|6666666.554529.peg.1031	1223.84	2114.2	1073.51	SSU ribosomal protein S15p (S13e)
fig|6666666.554529.peg.1032	66.2384	55.4276	48.4535	tRNA pseudouridine(55) synthase (EC 5.4.99.25)	Ontology_term=KEGG_ENZYME:5.4.99.25
fig|6666666.554529.peg.1033	103.779	72.2887	98.4827	Ribosome-binding factor A
fig|6666666.554529.peg.1034	403.512	305.117	451.483	Translation initiation factor 2
fig|6666666.554529.peg.1035	390.191	276.03	432.968	Transcription termination protein NusA
fig|6666666.554529.peg.1036	345.598	270.517	348.865	Bacterial ribosome SSU maturation protein RimP
fig|6666666.554529.peg.1037	45.6272	67.4034	55.487	hypothetical protein that often co-occurs with aconitase
fig|6666666.554529.peg.1038	88.173	121.787	109.828	Peptide-methionine (R)-S-oxide reductase MsrB (EC 1.8.4.12)	Ontology_term=KEGG_ENZYME:1.8.4.12
fig|6666666.554529.peg.1039	1.46688	4.67974	3.82527	hypothetical protein
fig|6666666.554529.peg.1040	11.4762	5.2303	2.8502	hypothetical protein
fig|6666666.554529.peg.1041	11.5827	9.23793	10.0683	hypothetical protein
fig|6666666.554529.peg.1042	5.92995	3.78362	4.46734	hypothetical protein
fig|6666666.554529.peg.1043	8.74378	0	3.80027	hypothetical protein
fig|6666666.554529.peg.1044	8.04825	3.80385	3.10931	hypothetical protein
fig|6666666.554529.peg.1045	37.253	27.2908	23.0274	hypothetical protein
fig|6666666.554529.peg.1046	23.3512	7.20933	26.8458	hypothetical protein
fig|6666666.554529.peg.1047	12.5692	12.204	9.26316	hypothetical protein
fig|6666666.554529.peg.1048	1.46261	2.07382	1.83643	hypothetical protein
fig|6666666.554529.peg.1049	1.62354	1.72651	2.82253	hypothetical protein
fig|6666666.554529.peg.1050	5.75692	4.95592	5.4808	hypothetical protein
fig|6666666.554529.peg.1051	2.85854	1.8239	2.48479	hypothetical protein
fig|6666666.554529.peg.1052	5.32824	5.66616	10.807	hypothetical protein
fig|6666666.554529.peg.1053	5.00007	5.90798	7.56582	hypothetical protein
fig|6666666.554529.peg.1054	24.5047	18.8998	23.6415	hypothetical protein
fig|6666666.554529.peg.1055	48.5212	25.7992	40.6708	hypothetical protein
fig|6666666.554529.peg.1056	163.597	149.419	97.4804	hypothetical protein
fig|6666666.554529.peg.1057	89.4458	69.2711	80.0046	hypothetical protein
fig|6666666.554529.peg.1058	31.257	9.97179	24.0003	hypothetical protein
fig|6666666.554529.peg.1059	14.7096	9.87946	23.8903	hypothetical protein
fig|6666666.554529.peg.1060	120.416	112.854	150.641	hypothetical protein
fig|6666666.554529.peg.1061	57.3245	43.646	49.7311	hypothetical protein
fig|6666666.554529.peg.1062	8.4193	5.55719	11.3563	Integrase
fig|6666666.554529.peg.1063	9.66187	7.11321	7.53721	hypothetical protein
fig|6666666.554529.peg.1064	583.143	282.704	316.811	hypothetical protein
fig|6666666.554529.peg.1065	293.83	198.867	217.506	Peptidyl-prolyl cis-trans isomerase PpiD (EC 5.2.1.8)	Ontology_term=KEGG_ENZYME:5.2.1.8
fig|6666666.554529.peg.1066	136.448	92.0048	83.0631	Enoyl-[acyl-carrier-protein] reductase [NADH] (EC 1.3.1.9)	Ontology_term=KEGG_ENZYME:1.3.1.9
fig|6666666.554529.peg.1067	80.4858	74.3809	71.6708	Oligopeptide ABC transporter%2C substrate-binding protein OppA (TC 3.A.1.5.1)
fig|6666666.554529.peg.1068	29.0773	24.6345	28.317	hypothetical protein
fig|6666666.554529.peg.1069	16.6797	10.9154	22.4299	Dipeptide ABC transporter%2C permease protein DppC (TC 3.A.1.5.2)
fig|6666666.554529.peg.1070	53.9964	40.6095	47.2934	ABC transporter%2C ATP-binding protein (cluster 5%2C nickel/peptides/opines) / ABC transporter%2C ATP-binding protein (cluster 5%2C nickel/peptides/opines)
fig|6666666.554529.peg.1071	28.0372	19.1101	26.3963	Oligopeptide ABC transporter%2C ATP-binding protein OppD (TC 3.A.1.5.1)
fig|6666666.554529.peg.1072	13.9354	5.55719	11.2722	Methyl-accepting chemotaxis protein
fig|6666666.554529.peg.1073	13.8121	8.49808	9.60494	hypothetical protein
fig|6666666.554529.peg.1074	107.958	75.9117	108.398	hypothetical protein
fig|6666666.554529.peg.1075	32.9161	57.1536	25.9388	CzcABC family efflux RND transporter%2C transmembrane protein
fig|6666666.554529.peg.1076	92.8038	124.387	74.3555	Sulfide:quinone oxidoreductase%2C Type VI
fig|6666666.554529.peg.1077	360.891	419.497	437.945	hypothetical protein
fig|6666666.554529.peg.1078	45.9513	61.4597	43.1003	Probable Co/Zn/Cd efflux system membrane fusion protein
fig|6666666.554529.peg.1079	115.699	207.718	110.344	hypothetical protein
fig|6666666.554529.peg.1080	20.8479	28.7459	19.2739	Efflux ABC transporter%2C permease/ATP-binding protein mlr7818
fig|6666666.554529.peg.1081	46.5486	29.328	36.1498	CCA tRNA nucleotidyltransferase (EC 2.7.7.72)	Ontology_term=KEGG_ENZYME:2.7.7.72
fig|6666666.554529.peg.1082	88.8069	65.3319	71.204	Nitrate/nitrite sensor protein
fig|6666666.554529.peg.1083	85.7958	93.4223	78.5973	Nitrate/nitrite response regulator protein
fig|6666666.554529.peg.1084	67.5867	135.596	49.0591	hypothetical protein
fig|6666666.554529.peg.1085	79.6819	74.0959	46.2793	Rhodanese-related sulfurtransferase
fig|6666666.554529.peg.1086	168.868	184.195	129.549	Precorrin-2 oxidase (EC 1.3.1.76) @ Sirohydrochlorin ferrochelatase activity of CysG (EC 4.99.1.4) / Uroporphyrinogen-III methyltransferase (EC 2.1.1.107)	Ontology_term=KEGG_ENZYME:1.3.1.76,KEGG_ENZYME:4.99.1.4,KEGG_ENZYME:2.1.1.107
fig|6666666.554529.peg.1087	560.484	1101.24	319.615	hypothetical protein
fig|6666666.554529.peg.1088	4538.23	4660.54	3740.99	UPF0033 protein RGE_33990
fig|6666666.554529.peg.1089	4067.75	5701.61	3661.4	Peroxiredoxin family protein
fig|6666666.554529.peg.1090	272.671	227	201.852	hypothetical protein
fig|6666666.554529.peg.1091	143.125	95.6644	103.783	Transcriptional regulator%2C LysR family
fig|6666666.554529.peg.1092	175.934	156.991	126.433	hypothetical protein
fig|6666666.554529.peg.1093	43.4066	22.4156	36.374	Putative permease PerM ( YfgO)
fig|6666666.554529.peg.1094	159.507	93.0189	122.252	hypothetical protein
fig|6666666.554529.peg.1095	47.8837	43.87	33.085	Transcriptional regulator%2C Crp/Fnr family
fig|6666666.554529.peg.1096	108.963	95.9273	123.86	hypothetical protein
fig|6666666.554529.peg.1097	56.4532	81.7262	42.7834	Predicted ATPase related to phosphate starvation-inducible protein PhoH
fig|6666666.554529.peg.1098	173.762	140.508	111.862	Thiol peroxidase%2C Bcp-type (EC 1.11.1.15)	Ontology_term=KEGG_ENZYME:1.11.1.15
fig|6666666.554529.peg.1099	244.334	229.203	136.477	Glycine cleavage system transcriptional antiactivator GcvR
fig|6666666.554529.peg.1100	268.209	210.108	192.652	4-hydroxy-tetrahydrodipicolinate synthase (EC 4.3.3.7)	Ontology_term=KEGG_ENZYME:4.3.3.7
fig|6666666.554529.peg.1101	155.228	105.485	113.44	Outer membrane beta-barrel assembly protein BamC
fig|6666666.554529.peg.1102	81.4848	51.5843	54.1865	Metal-dependent hydrolases of the beta-lactamase superfamily I
fig|6666666.554529.peg.1103	260.127	286.294	254.295	Sulfide:quinone oxidoreductase%2C Type I
fig|6666666.554529.peg.1104	159.517	139.63	156.128	(E)-4-hydroxy-3-methylbut-2-enyl-diphosphate synthase (flavodoxin) (EC 1.17.7.3)	Ontology_term=KEGG_ENZYME:1.17.7.3
fig|6666666.554529.peg.1105	308.618	158.312	334.447	(Y14336) putative extracellular protein containing predicted 35aa signal peptide
fig|6666666.554529.peg.1106	115.884	74.8759	112.527	hypothetical protein
fig|6666666.554529.peg.1107	244.696	187.626	138.996	Fumarate and nitrate reduction regulatory protein
fig|6666666.554529.peg.1108	210.074	231.058	205.186	hypothetical protein
fig|6666666.554529.peg.1109	270.78	240.664	194.675	Tryptophan synthase (indole-salvaging) (EC 4.2.1.122)	Ontology_term=KEGG_ENZYME:4.2.1.122
fig|6666666.554529.peg.1110	74.029	39.8295	64.4263	Bis-ABC ATPase Uup
fig|6666666.554529.peg.1111	15.284	14.3411	25.399	hypothetical protein
fig|6666666.554529.peg.1112	26.5308	14.5342	31.9141	hypothetical protein
fig|6666666.554529.peg.1113	9.29026	5.92767	12.1134	hypothetical protein
fig|6666666.554529.peg.1114	21.6963	14.5	19.0832	Metal-dependent hydrolases of the beta-lactamase superfamily III
fig|6666666.554529.peg.1115	34.192	33.9161	42.9587	hypothetical protein
fig|6666666.554529.peg.1116	26.2033	12.1593	26.9186	Protein of unknown function DUF1304
fig|6666666.554529.peg.1117	12.9575	7.79957	16.5762	HhH-GPD base excision DNA repair family protein%3B Probable 3-methyladenine DNA glycosylase/8-oxoguanine DNA glycosylase
fig|6666666.554529.peg.1118	31.1906	22.6598	26.3071	Methylphosphotriester-DNA--protein-cysteine S-methyltransferase (EC 2.1.1.n11) / ADA regulatory protein / Methylated-DNA--protein-cysteine methyltransferase (EC 2.1.1.63)	Ontology_term=KEGG_ENZYME:2.1.1.63
fig|6666666.554529.peg.1119	23.5723	12.3862	31.3381	Glutathione S-transferase%2C unnamed subgroup (EC 2.5.1.18)	Ontology_term=KEGG_ENZYME:2.5.1.18
fig|6666666.554529.peg.1120	57.6276	51.4772	58.8364	hypothetical protein
fig|6666666.554529.peg.1121	990.356	1474.79	1160.7	hypothetical protein
fig|6666666.554529.peg.1122	29.7253	20.961	24.5491	RND multidrug efflux transporter%3B Acriflavin resistance protein
fig|6666666.554529.peg.1123	80.4917	156.546	55.0012	hypothetical protein
fig|6666666.554529.peg.1124	115.429	91.2757	89.4031	tRNA threonylcarbamoyladenosine biosynthesis protein TsaB
fig|6666666.554529.peg.1125	41.8867	48.3123	41.4515	hypothetical protein
fig|6666666.554529.peg.1126	95.2901	104.314	87.7035	hypothetical protein
fig|6666666.554529.peg.1127	151.704	193.803	98.3576	hypothetical protein
fig|6666666.554529.peg.1128	112.742	135.954	65.9592	hypothetical protein
fig|6666666.554529.peg.1129	32.3704	20.1398	31.4072	D-glycerate 2-kinase (EC 2.7.1.165)	Ontology_term=KEGG_ENZYME:2.7.1.165
fig|6666666.554529.peg.1130	19.0587	10.4606	18.5263	FIG00005326: uncharacterized protein
fig|6666666.554529.peg.1131	12.9524	17.7092	12.2642	hypothetical protein
fig|6666666.554529.peg.1132	81.5393	84.5061	46.8517	UDP-2%2C3-diacylglucosamine diphosphatase (EC 3.6.1.54)	Ontology_term=KEGG_ENZYME:3.6.1.54
fig|6666666.554529.peg.1133	433.28	473.487	264.562	Peptidyl-prolyl cis-trans isomerase PpiB (EC 5.2.1.8)	Ontology_term=KEGG_ENZYME:5.2.1.8
fig|6666666.554529.peg.1134	230.594	360.34	149.951	Peptidyl-prolyl cis-trans isomerase PpiB (EC 5.2.1.8)	Ontology_term=KEGG_ENZYME:5.2.1.8
fig|6666666.554529.peg.1135	46.5245	44.8076	38.5339	hypothetical protein
fig|6666666.554529.peg.1136	8.41382	3.35529	11.8848	hypothetical protein
fig|6666666.554529.peg.1137	15.7033	18.911	11.4806	hypothetical protein
fig|6666666.554529.peg.1138	16.2106	5.44378	10.8773	Hydrogenase maturation factor HoxT/HybE
fig|6666666.554529.peg.1139	7.35054	19.5418	6.92192	Hydrogenase maturation protein HupF/HypC/HoxL
fig|6666666.554529.peg.1140	24.2746	16.2533	31.2603	Hydrogenase maturation protease HybD
fig|6666666.554529.peg.1141	22.6695	21.2895	29.0038	Ni/Fe-hydrogenase 2 large subunit HybC (EC 1.12.99.6)	Ontology_term=KEGG_ENZYME:1.12.99.6
fig|6666666.554529.peg.1142	12.1114	8.84496	18.5189	Ni/Fe-hydrogenase 2 b-type cytochrome subunit HybB
fig|6666666.554529.peg.1143	19.4407	7.68402	20.7871	Hydrogenase-2 operon protein HybA
fig|6666666.554529.peg.1144	23.2505	12.838	27.2065	Ni/Fe-hydrogenase 2 small subunit HybO (EC 1.12.99.6)	Ontology_term=KEGG_ENZYME:1.12.99.6
fig|6666666.554529.peg.1145	147.721	207.405	118.465	Cysteinyl-tRNA synthetase (EC 6.1.1.16)	Ontology_term=KEGG_ENZYME:6.1.1.16
fig|6666666.554529.peg.1146	119.064	84.8843	52.3297	Methenyltetrahydrofolate cyclohydrolase (EC 3.5.4.9) / Methylenetetrahydrofolate dehydrogenase (NADP+) (EC 1.5.1.5)	Ontology_term=KEGG_ENZYME:3.5.4.9,KEGG_ENZYME:1.5.1.5
fig|6666666.554529.peg.1147	260.331	237.433	236.943	hypothetical protein
fig|6666666.554529.peg.1148	73.1037	37.8982	86.5808	hypothetical protein
fig|6666666.554529.peg.1149	13.1157	10.4606	18.0513	hypothetical protein
fig|6666666.554529.peg.1150	14.8064	10.1882	15.8988	hypothetical protein
fig|6666666.554529.peg.1151	22.924	20.0155	14.6829	MBL-fold metallo-hydrolase superfamily
fig|6666666.554529.peg.1152	40.7002	22.5816	43.8389	hypothetical protein
fig|6666666.554529.peg.1153	7.50367	10.2594	3.72719	hypothetical protein
fig|6666666.554529.peg.1154	8.92736	6.25184	7.00304	hypothetical protein
fig|6666666.554529.peg.1155	8.17095	6.4276	6.51884	Cardiolipin synthase%2C bacterial type ClsA
fig|6666666.554529.peg.1156	5.44842	4.4569	4.00743	hypothetical protein
fig|6666666.554529.peg.1157	39.4132	37.7216	41.6015	hypothetical protein
fig|6666666.554529.peg.1158	1.81766	0.966469	2.89667	hypothetical protein
fig|6666666.554529.peg.1159	0	0	1.56302	hypothetical protein
fig|6666666.554529.peg.1160	1.18599	0	1.03092	Na(+) H(+) antiporter subunit G
fig|6666666.554529.peg.1161	4.64513	0	1.61512	hypothetical protein
fig|6666666.554529.peg.1162	4.83795	0.671057	3.83971	Na(+) H(+) antiporter subunit B
fig|6666666.554529.peg.1163	5.33696	13.2427	3.09277	hypothetical protein
fig|6666666.554529.peg.1164	2.29862	1.46664	2.79731	Na(+) H(+) antiporter subunit D
fig|6666666.554529.peg.1165	1.33513	0	0.773708	Na(+) H(+) antiporter subunit A
fig|6666666.554529.peg.1166	4.44692	2.96934	3.5958	hypothetical protein
fig|6666666.554529.peg.1167	15.6436	8.60469	7.34617	Universal stress protein family 1
fig|6666666.554529.peg.1168	21.7798	22.376	16.8464	Transcriptional regulator%2C LysR family
fig|6666666.554529.peg.1169	20.4156	23.7839	18.0454	Hydroxylamine oxidoreductase (Fragment)
fig|6666666.554529.peg.1170	30.2812	55.7522	45.8344	hypothetical protein
fig|6666666.554529.peg.1171	13.0547	9.2551	16.5714	hypothetical protein
fig|6666666.554529.peg.1172	154.09	186.006	150.094	hypothetical protein
fig|6666666.554529.peg.1173	70.9438	59.2767	67.5412	hypothetical protein
fig|6666666.554529.peg.1174	325.648	195.379	217.722	Transcriptional regulator MraZ
fig|6666666.554529.peg.1175	135.578	78.0158	135.045	16S rRNA (cytosine(1402)-N(4))-methyltransferase (EC 2.1.1.199)	Ontology_term=KEGG_ENZYME:2.1.1.199
fig|6666666.554529.peg.1176	88.819	97.7089	94.2447	Cell division protein FtsL
fig|6666666.554529.peg.1177	75.3472	47.217	71.4271	Cell division protein FtsI [Peptidoglycan synthetase] (EC 2.4.1.129)	Ontology_term=KEGG_ENZYME:2.4.1.129
fig|6666666.554529.peg.1178	64.3256	30.1583	74.3331	UDP-N-acetylmuramoyl-dipeptide--2%2C6-diaminopimelate ligase (EC 6.3.2.13)	Ontology_term=KEGG_ENZYME:6.3.2.13
fig|6666666.554529.peg.1179	58.9198	38.6079	60.6731	UDP-N-acetylmuramoyl-tripeptide--D-alanyl-D-alanine ligase (EC 6.3.2.10)	Ontology_term=KEGG_ENZYME:6.3.2.10
fig|6666666.554529.peg.1180	49.7196	22.1672	51.2721	Phospho-N-acetylmuramoyl-pentapeptide-transferase (EC 2.7.8.13)	Ontology_term=KEGG_ENZYME:2.7.8.13
fig|6666666.554529.peg.1181	55.7416	27.1466	63.6756	UDP-N-acetylmuramoyl-L-alanine--D-glutamate ligase (EC 6.3.2.9)	Ontology_term=KEGG_ENZYME:6.3.2.9
fig|6666666.554529.peg.1182	29.3304	27.4949	29.3621	Peptidoglycan glycosyltransferase FtsW (EC 2.4.1.129)	Ontology_term=KEGG_ENZYME:2.4.1.129
fig|6666666.554529.peg.1183	47.69	25.6866	48.5881	UDP-N-acetylglucosamine--N-acetylmuramyl-(pentapeptide) pyrophosphoryl-undecaprenol N-acetylglucosamine transferase (EC 2.4.1.227)	Ontology_term=KEGG_ENZYME:2.4.1.227
fig|6666666.554529.peg.1184	78.0847	55.3167	91.3434	UDP-N-acetylmuramate--L-alanine ligase (EC 6.3.2.8)	Ontology_term=KEGG_ENZYME:6.3.2.8
fig|6666666.554529.peg.1185	80.4141	46.644	77.8433	hypothetical protein
fig|6666666.554529.peg.1186	49.0526	30.8239	60.4053	UDP-N-acetylenolpyruvoylglucosamine reductase (EC 1.3.1.98)	Ontology_term=KEGG_ENZYME:1.3.1.98
fig|6666666.554529.peg.1187	37.8182	24.0157	44.2469	D-alanine--D-alanine ligase (EC 6.3.2.4)	Ontology_term=KEGG_ENZYME:6.3.2.4
fig|6666666.554529.peg.1188	47.4219	27.2054	52.2502	Cell division protein FtsQ
fig|6666666.554529.peg.1189	64.4005	49.6371	69.3873	Cell division protein FtsA
fig|6666666.554529.peg.1190	226.228	135.296	255.583	Cell division protein FtsZ
fig|6666666.554529.peg.1191	730.105	887.989	649.847	UDP-3-O-[3-hydroxymyristoyl] N-acetylglucosamine deacetylase (EC 3.5.1.108)	Ontology_term=KEGG_ENZYME:3.5.1.108
fig|6666666.554529.peg.1192	36.9048	23.3019	33.7503	hypothetical protein
fig|6666666.554529.peg.1193	88.7205	55.4647	53.9064	Peptidase%2C M23/M37 family
fig|6666666.554529.peg.1194	11.7351	9.35948	2.55018	hypothetical protein
fig|6666666.554529.peg.1195	249.145	211.919	220.13	Protein translocase subunit SecA
fig|6666666.554529.peg.1196	121.909	101.997	106.453	Glutamate N-acetyltransferase (EC 2.3.1.35) @ N-acetylglutamate synthase (EC 2.3.1.1)	Ontology_term=KEGG_ENZYME:2.3.1.35,KEGG_ENZYME:2.3.1.1
fig|6666666.554529.peg.1197	73.6339	39.5178	59.8191	Mutator MutT protein (7%2C8-dihydro-8-oxoguanine-triphosphatase) (EC 3.6.1.-) / Thiazole tautomerase TenI-like domain	Ontology_term=KEGG_ENZYME:3.6.1.-
fig|6666666.554529.peg.1198	24.254	21.7197	14.795	hypothetical protein
fig|6666666.554529.peg.1199	85.7563	68.3962	45.6581	hypothetical protein
fig|6666666.554529.peg.1200	8.2816	6.60512	5.81442	hypothetical protein
fig|6666666.554529.peg.1201	37.6206	58.4389	31.5033	5%2C10-methylenetetrahydrofolate reductase (EC 1.5.1.20)	Ontology_term=KEGG_ENZYME:1.5.1.20
fig|6666666.554529.peg.1202	226.787	201.135	196.842	Adenosylhomocysteinase (EC 3.3.1.1)	Ontology_term=KEGG_ENZYME:3.3.1.1
fig|6666666.554529.peg.1203	466.818	496.124	389.958	S-adenosylmethionine synthetase (EC 2.5.1.6)	Ontology_term=KEGG_ENZYME:2.5.1.6
fig|6666666.554529.peg.1204	244.676	233.051	89.2564	Alkyl hydroperoxide reductase and/or thiol-specific antioxidant family (AhpC/TSA) protein
fig|6666666.554529.peg.1205	1637.56	1975.89	773.102	hypothetical protein
fig|6666666.554529.peg.1206	1822.82	1993.68	1379.43	Transketolase (EC 2.2.1.1)	Ontology_term=KEGG_ENZYME:2.2.1.1
fig|6666666.554529.peg.1207	3777.04	3851.39	3161.55	NAD-dependent glyceraldehyde-3-phosphate dehydrogenase (EC 1.2.1.12)	Ontology_term=KEGG_ENZYME:1.2.1.12
fig|6666666.554529.peg.1208	795.944	622.406	485.519	Phosphoglycerate kinase (EC 2.7.2.3)	Ontology_term=KEGG_ENZYME:2.7.2.3
fig|6666666.554529.peg.1209	576.226	514.464	367.788	Pyruvate kinase (EC 2.7.1.40)	Ontology_term=KEGG_ENZYME:2.7.1.40
fig|6666666.554529.peg.1210	1782.79	2086.88	1570.17	Fructose-bisphosphate aldolase class II (EC 4.1.2.13)	Ontology_term=KEGG_ENZYME:4.1.2.13
fig|6666666.554529.peg.1211	144.663	97.3832	68.0656	hypothetical protein
fig|6666666.554529.peg.1212	64.8422	68.9546	77.13	hypothetical protein
fig|6666666.554529.peg.1213	144.337	173.119	93.5377	Phosphoribosylaminoimidazole-succinocarboxamide synthase (EC 6.3.2.6)	Ontology_term=KEGG_ENZYME:6.3.2.6
fig|6666666.554529.peg.1214	75.9112	84.2354	49.091	hypothetical protein
fig|6666666.554529.peg.1215	557.797	599.263	318.266	hypothetical protein
fig|6666666.554529.peg.1216	119.322	90.0265	83.128	MBL-fold metallo-hydrolase superfamily
fig|6666666.554529.peg.1217	73.5899	63.0728	45.1119	Acyl-phosphate:glycerol-3-phosphate O-acyltransferase PlsY (EC 2.3.1.n3)
fig|6666666.554529.peg.1218	124.13	80.6961	109.936	Dihydroneopterin aldolase (EC 4.1.2.25)	Ontology_term=KEGG_ENZYME:4.1.2.25
fig|6666666.554529.peg.1219	90.3739	49.4557	105.795	2-amino-4-hydroxy-6-hydroxymethyldihydropteridine pyrophosphokinase (EC 2.7.6.3)	Ontology_term=KEGG_ENZYME:2.7.6.3
fig|6666666.554529.peg.1220	124.98	127.883	103.242	hypothetical protein
fig|6666666.554529.peg.1221	112.469	97.2622	94.9292	Inactive (p)ppGpp 3'-pyrophosphohydrolase domain / GTP pyrophosphokinase (EC 2.7.6.5)%2C (p)ppGpp synthetase I	Ontology_term=KEGG_ENZYME:2.7.6.5
fig|6666666.554529.peg.1222	106.914	103.977	79.2995	23S rRNA (adenine(2503)-C(2))-methyltransferase @ tRNA (adenine(37)-C(2))-methyltransferase (EC 2.1.1.192)	Ontology_term=KEGG_ENZYME:2.1.1.192
fig|6666666.554529.peg.1223	57.4436	91.6301	73.9748	hypothetical protein
fig|6666666.554529.peg.1224	55.0896	48.3573	53.9789	hypothetical protein
fig|6666666.554529.peg.1225	89.0299	76.2129	74.3256	Histidyl-tRNA synthetase (EC 6.1.1.21)	Ontology_term=KEGG_ENZYME:6.1.1.21
fig|6666666.554529.peg.1226	148.466	140.212	165.627	UPF0070 protein YfgM
fig|6666666.554529.peg.1227	113.072	68.1836	101.802	hypothetical protein
fig|6666666.554529.peg.1228	98.7491	58.638	79.6767	GTP-binding protein EngA
fig|6666666.554529.peg.1229	57.2899	41.9877	45.5373	hypothetical protein
fig|6666666.554529.peg.1230	18.6959	9.94082	12.4394	Proline/sodium symporter PutP (TC 2.A.21.2.1) @ Propionate/sodium symporter
fig|6666666.554529.peg.1231	7.92655	6.52588	6.44565	Transcriptional regulator%2C AcrR family
fig|6666666.554529.peg.1232	750.061	1333.73	579.844	[4Fe-4S] cluster assembly scaffold protein Mrp (ApbC)
fig|6666666.554529.peg.1233	183.895	332.393	128.605	Ribonuclease T
fig|6666666.554529.peg.1234	121.32	134.593	73.9153	Outer-membrane-phospholipid-binding lipoprotein MlaA
fig|6666666.554529.peg.1235	96.4135	118.898	79.582	Dihydroorotase (EC 3.5.2.3)	Ontology_term=KEGG_ENZYME:3.5.2.3
fig|6666666.554529.peg.1236	8922.04	5249.86	6636.02	hypothetical protein
fig|6666666.554529.peg.1237	1779.8	883.667	1425.22	hypothetical protein
fig|6666666.554529.peg.1238	85.7853	65.1039	92.8007	Pyruvate dehydrogenase E1 component (EC 1.2.4.1)	Ontology_term=KEGG_ENZYME:1.2.4.1
fig|6666666.554529.peg.1239	81.0674	63.3693	86.1155	Dihydrolipoamide acetyltransferase component of pyruvate dehydrogenase complex (EC 2.3.1.12)	Ontology_term=KEGG_ENZYME:2.3.1.12
fig|6666666.554529.peg.1240	16.8967	20.0059	14.2332	Cytochrome c551 peroxidase (EC 1.11.1.5)	Ontology_term=KEGG_ENZYME:1.11.1.5
fig|6666666.554529.peg.1241	11.2336	15.8777	7.78716	hypothetical protein
fig|6666666.554529.peg.1242	6.21167	2.86823	3.48126	diguanylate cyclase/phosphodiesterase (GGDEF & EAL domains) with PAS/PAC sensor(s)
fig|6666666.554529.peg.1243	166.838	122.258	197.263	Dihydrolipoamide dehydrogenase of pyruvate dehydrogenase complex (EC 1.8.1.4)	Ontology_term=KEGG_ENZYME:1.8.1.4
fig|6666666.554529.peg.1244	57.8215	35.8315	41.9448	hypothetical protein
fig|6666666.554529.peg.1245	42.6637	38.3019	42.8627	hypothetical protein
fig|6666666.554529.peg.1246	94.2507	74.0492	76.7307	TRAP transporter solute receptor%2C TAXI family precursor
fig|6666666.554529.peg.1247	31.0772	14.1635	20.582	hypothetical protein
fig|6666666.554529.peg.1248	24.1959	13.2802	20.4669	TRAP-type uncharacterized transport system%2C fused permease component
fig|6666666.554529.peg.1249	143.999	108.294	118.028	hypothetical protein
fig|6666666.554529.peg.1250	153.953	143.958	151.129	hypothetical protein
fig|6666666.554529.peg.1251	138.785	90.7297	133.494	hypothetical protein
fig|6666666.554529.peg.1252	86.1942	74.7647	75.3849	hypothetical protein
fig|6666666.554529.peg.1253	10.071	8.96623	8.95778	hypothetical protein
fig|6666666.554529.peg.1254	7.09438	6.46655	9.25021	FIG01248689: hypothetical protein
fig|6666666.554529.peg.1255	8.5583	7.18506	5.38372	hypothetical protein
fig|6666666.554529.peg.1256	13.0305	8.31414	11.4526	hypothetical protein
fig|6666666.554529.peg.1257	20.067	10.3962	19.6796	MoxR-like ATPase in aerotolerance operon
fig|6666666.554529.peg.1258	12.686	11.4465	8.01988	putative membrane protein
fig|6666666.554529.peg.1259	53.5726	44.2846	50.1503	CDP-diacylglycerol--serine O-phosphatidyltransferase (EC 2.7.8.8)	Ontology_term=KEGG_ENZYME:2.7.8.8
fig|6666666.554529.peg.1260	85.2835	59.1621	64.9483	2-isopropylmalate synthase (EC 2.3.3.13)	Ontology_term=KEGG_ENZYME:2.3.3.13
fig|6666666.554529.peg.1261	67.2818	54.8773	58.1063	Uracil-DNA glycosylase%2C family 4 (EC 3.2.2.27)	Ontology_term=KEGG_ENZYME:3.2.2.27
fig|6666666.554529.peg.1262	86.8282	41.0377	52.4913	Ribosomal-protein-S18p-alanine acetyltransferase (EC 2.3.1.-)	Ontology_term=KEGG_ENZYME:2.3.1.-
fig|6666666.554529.peg.1263	23.3448	13.6792	34.373	SrpA-related protein
fig|6666666.554529.peg.1264	123.753	94.1454	85.4142	Peptide chain release factor 3
fig|6666666.554529.peg.1265	46.1859	109.239	135.67	hypothetical protein
fig|6666666.554529.peg.1266	9.64758	9.68947	18.0148	Isoaspartyl aminopeptidase (EC 3.4.19.5) @ Asp-X dipeptidase	Ontology_term=KEGG_ENZYME:3.4.19.5
fig|6666666.554529.peg.1267	7.85092	10.0186	21.8382	hypothetical protein
fig|6666666.554529.peg.1268	172.416	133.373	99.4009	Glucose-1-phosphate adenylyltransferase (EC 2.7.7.27)	Ontology_term=KEGG_ENZYME:2.7.7.27
fig|6666666.554529.peg.1269	39.9608	48.3146	30.3111	hypothetical protein
fig|6666666.554529.peg.1270	56.4193	44.8629	45.8025	Acryloyl-CoA reductase AcuI/YhdH (EC 1.3.1.84)	Ontology_term=KEGG_ENZYME:1.3.1.84
fig|6666666.554529.peg.1271	70.884	73.8625	73.7294	Fumarate hydratase class I%2C aerobic (EC 4.2.1.2)	Ontology_term=KEGG_ENZYME:4.2.1.2
fig|6666666.554529.peg.1272	129.784	168.471	134.552	Dihydrolipoamide succinyltransferase component (E2) of 2-oxoglutarate dehydrogenase complex (EC 2.3.1.61)	Ontology_term=KEGG_ENZYME:2.3.1.61
fig|6666666.554529.peg.1273	98.5567	108.415	106.669	2-oxoglutarate dehydrogenase E1 component (EC 1.2.4.2)	Ontology_term=KEGG_ENZYME:1.2.4.2
fig|6666666.554529.peg.1274	5.25864	13.4211	4.57108	hypothetical protein
fig|6666666.554529.peg.1275	360.891	230.267	333.584	hypothetical protein
fig|6666666.554529.peg.1276	207.819	90.848	170.114	hypothetical protein
fig|6666666.554529.peg.1277	145.221	196.549	116.033	hypothetical protein
fig|6666666.554529.peg.1278	13.4709	31.1203	14.536	hypothetical protein
fig|6666666.554529.peg.1279	55.1647	31.057	47.0118	hypothetical protein
fig|6666666.554529.peg.1280	16.2056	14.7078	11.5365	Uncharacterized MFS-type transporter
fig|6666666.554529.peg.1281	20.8778	12.2865	12.8622	Transcriptional regulator%2C AraC family
fig|6666666.554529.peg.1282	298.922	320.485	99.0368	DNA-directed RNA polymerase omega subunit (EC 2.7.7.6)	Ontology_term=KEGG_ENZYME:2.7.7.6
fig|6666666.554529.peg.1283	98.4716	72.9497	80.7781	Guanosine-3'%2C5'-bis(diphosphate) 3'-pyrophosphohydrolase (EC 3.1.7.2) / GTP pyrophosphokinase (EC 2.7.6.5)%2C (p)ppGpp synthetase II	Ontology_term=KEGG_ENZYME:3.1.7.2,KEGG_ENZYME:2.7.6.5
fig|6666666.554529.peg.1284	183.773	134.762	151.417	RidA/YER057c/UK114 superfamily protein
fig|6666666.554529.peg.1285	235.304	185.562	248.396	hypothetical protein
fig|6666666.554529.peg.1286	219.56	139.3	171.471	hypothetical protein
fig|6666666.554529.peg.1287	63.2452	58.1368	50.3171	hypothetical protein
fig|6666666.554529.peg.1288	88.9406	126.835	57.7166	UPF0047 protein YjbQ
fig|6666666.554529.peg.1289	39.6791	30.9491	28.7541	ATP-dependent DNA helicase RecG (EC 3.6.4.12)	Ontology_term=KEGG_ENZYME:3.6.4.12
fig|6666666.554529.peg.1290	93.0166	99.2794	68.9644	Chorismate--pyruvate lyase (EC 4.1.3.40)	Ontology_term=KEGG_ENZYME:4.1.3.40
fig|6666666.554529.peg.1291	25.8538	22.2288	20.5608	4-hydroxybenzoate polyprenyltransferase (EC 2.5.1.39)	Ontology_term=KEGG_ENZYME:2.5.1.39
fig|6666666.554529.peg.1292	140.198	59.2767	159.309	hypothetical protein
fig|6666666.554529.peg.1293	21.8594	24.4081	10.4507	hypothetical protein
fig|6666666.554529.peg.1294	192.773	168.568	175.644	Antitoxin to RelE-like translational repressor toxin
fig|6666666.554529.peg.1295	29.4544	12.1248	16.5182	putative membrane protein
fig|6666666.554529.peg.1296	7.46267	5.8305	6.8841	hypothetical protein
fig|6666666.554529.peg.1297	18.5273	8.15267	11.9398	hypothetical protein
fig|6666666.554529.peg.1298	40.0028	23.0133	23.3717	Transposase InsO for insertion sequence element IS911
fig|6666666.554529.peg.1299	28.4901	24.6986	18.0355	hypothetical protein
fig|6666666.554529.peg.1300	39.513	27.0122	26.9867	hypothetical protein
fig|6666666.554529.peg.1301	71.6065	51.9811	43.6081	hypothetical protein
fig|6666666.554529.peg.1302	5.60217	13.4043	5.35667	hypothetical protein
fig|6666666.554529.peg.1303	19.6998	12.141	21.2106	Molybdopterin-synthase adenylyltransferase (EC 2.7.7.80)	Ontology_term=KEGG_ENZYME:2.7.7.80
fig|6666666.554529.peg.1304	65.5065	66.1996	66.4909	hypothetical protein
fig|6666666.554529.peg.1305	24.0454	22.6646	24.8601	Peptide chain release factor N(5)-glutamine methyltransferase (EC 2.1.1.297)	Ontology_term=KEGG_ENZYME:2.1.1.297
fig|6666666.554529.peg.1306	74.9414	58.7828	59.3555	Peptide chain release factor 1
fig|6666666.554529.peg.1307	68.7875	58.4359	61.8555	Glutamyl-tRNA reductase (EC 1.2.1.70)	Ontology_term=KEGG_ENZYME:1.2.1.70
fig|6666666.554529.peg.1308	216.298	266.745	173.6	hypothetical protein
fig|6666666.554529.peg.1309	103.981	100.523	82.6904	hypothetical protein
fig|6666666.554529.peg.1310	14.3792	11.7043	10.956	hypothetical protein
fig|6666666.554529.peg.1311	4.09787	2.6817	2.32905	hypothetical protein
fig|6666666.554529.peg.1312	1.79812	0	0.781508	hypothetical protein
fig|6666666.554529.peg.1313	0	0.966469	0	hypothetical protein
fig|6666666.554529.peg.1314	1.23089	0.560979	0.9171	hypothetical protein
fig|6666666.554529.peg.1315	5.10779	2.4797	4.43996	hypothetical protein
fig|6666666.554529.peg.1316	26.8816	15.5926	14.6675	hypothetical protein
fig|6666666.554529.peg.1317	18.7847	14.982	15.4412	ABC-type antimicrobial peptide transport system%2C ATPase component
fig|6666666.554529.peg.1318	11.7632	11.5142	7.4365	hypothetical protein
fig|6666666.554529.peg.1319	7.52175	10.7127	10.041	hypothetical protein
fig|6666666.554529.peg.1320	23.0578	32.8522	18.6809	hypothetical protein
fig|6666666.554529.peg.1321	44.3074	60.1887	32.0538	Peptidyl-tRNA hydrolase (EC 3.1.1.29)	Ontology_term=KEGG_ENZYME:3.1.1.29
fig|6666666.554529.peg.1322	607.427	978.066	504.686	LSU ribosomal protein L25p
fig|6666666.554529.peg.1323	32.2714	32.7582	22.9516	hypothetical protein
fig|6666666.554529.peg.1324	196.075	235.781	136.227	Ribose-phosphate pyrophosphokinase (EC 2.7.6.1)	Ontology_term=KEGG_ENZYME:2.7.6.1
fig|6666666.554529.peg.1325	28.4474	19.6226	17.7106	4-diphosphocytidyl-2-C-methyl-D-erythritol kinase (EC 2.7.1.148)	Ontology_term=KEGG_ENZYME:2.7.1.148
fig|6666666.554529.peg.1326	43.8796	54.4567	32.8612	hypothetical protein
fig|6666666.554529.peg.1327	2097.82	1642.58	2475.64	Translation elongation factor Tu
fig|6666666.554529.peg.1328	479.823	338.589	488.411	Protein translocase subunit SecE
fig|6666666.554529.peg.1329	895.623	802.234	709.925	Transcription antitermination protein NusG
fig|6666666.554529.peg.1330	1135.21	1394.43	1036.24	LSU ribosomal protein L11p (L12e)
fig|6666666.554529.peg.1331	985.569	613.974	992.878	LSU ribosomal protein L1p (L10Ae)
fig|6666666.554529.peg.1332	892.98	746.887	751.998	hypothetical protein
fig|6666666.554529.peg.1333	881.414	930.577	857.021	LSU ribosomal protein L10p (P0)
fig|6666666.554529.peg.1334	2768.21	2191.37	2251.37	LSU ribosomal protein L7p/L12p (P1/P2)
fig|6666666.554529.peg.1335	597.491	596.513	565.009	DNA-directed RNA polymerase beta subunit (EC 2.7.7.6)	Ontology_term=KEGG_ENZYME:2.7.7.6
fig|6666666.554529.peg.1336	699.448	604.876	672.831	DNA-directed RNA polymerase beta' subunit (EC 2.7.7.6)	Ontology_term=KEGG_ENZYME:2.7.7.6
fig|6666666.554529.peg.1337	321.736	308.863	192.964	hypothetical protein
fig|6666666.554529.peg.1338	732.221	827.977	406.622	SSU ribosomal protein S12p (S23e)
fig|6666666.554529.peg.1339	924.174	856.303	578.047	SSU ribosomal protein S7p (S5e)
fig|6666666.554529.peg.1340	772.009	670.87	633.222	Translation elongation factor G
fig|6666666.554529.peg.1341	166.523	166.184	170.747	Translation elongation factor Tu
fig|6666666.554529.peg.1342	766.447	783.137	788.767	SSU ribosomal protein S10p (S20e)
fig|6666666.554529.peg.1343	917.809	706.404	906.772	LSU ribosomal protein L3p (L3e)
fig|6666666.554529.peg.1344	1094.88	922.276	1040.09	LSU ribosomal protein L4p (L1e)
fig|6666666.554529.peg.1345	872.722	700.543	772.808	LSU ribosomal protein L23p (L23Ae)
fig|6666666.554529.peg.1346	951.444	1184.25	804.749	LSU ribosomal protein L2p (L8e)
fig|6666666.554529.peg.1347	945.129	964.235	698.268	SSU ribosomal protein S19p (S15e)
fig|6666666.554529.peg.1348	787.412	1073.39	567.91	LSU ribosomal protein L22p (L17e)
fig|6666666.554529.peg.1349	974.988	766.698	844.11	SSU ribosomal protein S3p (S3e)
fig|6666666.554529.peg.1350	1204.1	1168.78	999.265	LSU ribosomal protein L16p (L10e)
fig|6666666.554529.peg.1351	915.992	1051.06	622.663	LSU ribosomal protein L29p (L35e)
fig|6666666.554529.peg.1352	1174.42	1543.24	893.883	SSU ribosomal protein S17p (S11e)
fig|6666666.554529.peg.1353	1001.08	1299.75	776.437	LSU ribosomal protein L14p (L23e)
fig|6666666.554529.peg.1354	814.244	1156.73	624.008	LSU ribosomal protein L24p (L26e)
fig|6666666.554529.peg.1355	849.44	1052.16	678.349	LSU ribosomal protein L5p (L11e)
fig|6666666.554529.peg.1356	1317.58	1070.47	941.992	SSU ribosomal protein S14p (S29e) @ SSU ribosomal protein S14p (S29e)%2C zinc-independent
fig|6666666.554529.peg.1357	713.661	1219.21	575.201	SSU ribosomal protein S8p (S15Ae)
fig|6666666.554529.peg.1358	845.831	787.248	753.206	LSU ribosomal protein L6p (L9e)
fig|6666666.554529.peg.1359	653.441	503.603	656.768	LSU ribosomal protein L18p (L5e)
fig|6666666.554529.peg.1360	467.042	390.385	471.633	SSU ribosomal protein S5p (S2e)
fig|6666666.554529.peg.1361	867.091	666.158	843.706	LSU ribosomal protein L30p (L7e)
fig|6666666.554529.peg.1362	573.287	344.546	632.923	LSU ribosomal protein L15p (L27Ae)
fig|6666666.554529.peg.1363	304.91	297.698	287.39	Protein translocase subunit SecY
fig|6666666.554529.peg.1364	1393.54	1361.81	1179.46	LSU ribosomal protein L36p @ LSU ribosomal protein L36p%2C zinc-dependent
fig|6666666.554529.peg.1365	946.67	741.208	796.836	SSU ribosomal protein S13p (S18e)
fig|6666666.554529.peg.1366	1147.85	1158.63	930.679	SSU ribosomal protein S11p (S14e)
fig|6666666.554529.peg.1367	1461.4	1280.89	1258.15	SSU ribosomal protein S4p (S9e) @ SSU ribosomal protein S4p (S9e)%2C zinc-independent
fig|6666666.554529.peg.1368	992.803	968.721	920.47	DNA-directed RNA polymerase alpha subunit (EC 2.7.7.6)	Ontology_term=KEGG_ENZYME:2.7.7.6
fig|6666666.554529.peg.1369	919.126	1417.45	714.07	LSU ribosomal protein L17p
fig|6666666.554529.peg.1370	42.6259	71.6149	35.7372	hypothetical protein
fig|6666666.554529.peg.1371	29.6689	34.4188	27.8738	23S rRNA (guanosine(2251)-2'-O)-methyltransferase (EC 2.1.1.185)	Ontology_term=KEGG_ENZYME:2.1.1.185
fig|6666666.554529.peg.1372	20.7991	15.0404	14.4637	Alpha-ribazole-5'-phosphate phosphatase (EC 3.1.3.73)	Ontology_term=KEGG_ENZYME:3.1.3.73
fig|6666666.554529.peg.1373	15.0653	22.8296	10.149	hypothetical protein
fig|6666666.554529.peg.1374	1.29632	0	6.76095	hypothetical protein
fig|6666666.554529.peg.1375	29.528	37.4885	30.9055	1%2C6-anhydro-N-acetylmuramyl-L-alanine amidase
fig|6666666.554529.peg.1376	104.616	104.379	115.867	CBS domain protein
fig|6666666.554529.peg.1377	185.329	208.229	150.744	Putative regulatory protein%2C P-II family
fig|6666666.554529.peg.1378	28.6183	29.2977	14.1091	hypothetical protein
fig|6666666.554529.peg.1379	24.9009	17.4915	8.93609	Uncharacterized MFS-type transporter
fig|6666666.554529.peg.1380	150.336	150.769	162.543	hypothetical protein
fig|6666666.554529.peg.1381	111.483	111.91	71.8448	Peptidylprolyl isomerase%2C FKBP-type (EC 5.2.1.8)	Ontology_term=KEGG_ENZYME:5.2.1.8
fig|6666666.554529.peg.1382	54.7497	43.0336	57.5924	Quinolinate phosphoribosyltransferase [decarboxylating] (EC 2.4.2.19)	Ontology_term=KEGG_ENZYME:2.4.2.19
fig|6666666.554529.peg.1383	12.7006	36.0162	12.2667	hypothetical protein
fig|6666666.554529.peg.1384	29.4694	57.2072	17.7622	hypothetical protein
fig|6666666.554529.peg.1385	754.183	2377.59	574.658	DsrC family protein
fig|6666666.554529.peg.1386	35.0112	44.825	39.0431	hypothetical protein
fig|6666666.554529.peg.1387	55.2439	84.1518	91.2829	hypothetical protein
fig|6666666.554529.peg.1388	17.0449	27.9238	17.219	hypothetical protein
fig|6666666.554529.peg.1389	59.0085	77.5157	57.5052	Potassium efflux system KefA protein / Small-conductance mechanosensitive channel
fig|6666666.554529.peg.1390	154.157	202.583	138.261	Outer membrane protein A precursor
fig|6666666.554529.peg.1391	55.7416	26.6745	82.3709	hypothetical protein
fig|6666666.554529.peg.1392	92.7403	81.5379	87.8087	Two-component transcriptional response regulator%2C OmpR family
fig|6666666.554529.peg.1393	98.7169	63.7124	87.7876	Lead%2C cadmium%2C zinc and mercury transporting ATPase (EC 3.6.3.3) (EC 3.6.3.5)%3B Copper-translocating P-type ATPase (EC 3.6.3.4)	Ontology_term=KEGG_ENZYME:3.6.3.3,KEGG_ENZYME:3.6.3.5,KEGG_ENZYME:3.6.3.4
fig|6666666.554529.peg.1394	31.8163	24.9728	32.156	hypothetical protein
fig|6666666.554529.peg.1395	205.558	201.138	201.262	Dihydroxy-acid dehydratase (EC 4.2.1.9)	Ontology_term=KEGG_ENZYME:4.2.1.9
fig|6666666.554529.peg.1396	106.232	105.667	90.938	hypothetical protein
fig|6666666.554529.peg.1397	147.703	118.553	107.538	Nitric oxide -responding transcriptional regulator Dnr (Crp/Fnr family)
fig|6666666.554529.peg.1398	181.088	217.911	134.188	N5-carboxyaminoimidazole ribonucleotide synthase (EC 6.3.4.18)	Ontology_term=KEGG_ENZYME:6.3.4.18
fig|6666666.554529.peg.1399	200.937	177.83	163.929	N5-carboxyaminoimidazole ribonucleotide mutase (EC 5.4.99.18)	Ontology_term=KEGG_ENZYME:5.4.99.18
fig|6666666.554529.peg.1400	100.85	100.942	155.051	Chaperone protein ClpB (ATP-dependent unfoldase)
fig|6666666.554529.peg.1401	21.2882	11.617	14.3656	Dephospho-CoA kinase (EC 2.7.1.24)	Ontology_term=KEGG_ENZYME:2.7.1.24
fig|6666666.554529.peg.1402	44.44	17.7219	30.3042	Leader peptidase (Prepilin peptidase) (EC 3.4.23.43) / N-methyltransferase (EC 2.1.1.-)	Ontology_term=KEGG_ENZYME:3.4.23.43,KEGG_ENZYME:2.1.1.-
fig|6666666.554529.peg.1403	74.3674	43.3732	45.6172	Type IV fimbrial assembly protein PilC
fig|6666666.554529.peg.1404	30.3667	23.8876	16.9949	Type IV fimbrial assembly%2C ATPase PilB
fig|6666666.554529.peg.1405	125.387	92.3119	90.1561	Type IV fimbrial assembly%2C ATPase PilB
fig|6666666.554529.peg.1406	112.837	86.3952	61.4006	hypothetical protein
fig|6666666.554529.peg.1407	2902.21	2653.69	1922.56	Type IV pilin PilA
fig|6666666.554529.peg.1408	58.7013	42.8838	44.9159	Type IV fimbriae expression regulatory protein PilR
fig|6666666.554529.peg.1409	27.7185	29.1525	18.6224	Two-component sensor PilS
fig|6666666.554529.peg.1410	44.4521	47.2713	34.3468	hypothetical protein
fig|6666666.554529.peg.1411	27.8708	17.783	16.1512	hypothetical protein
fig|6666666.554529.peg.1412	67.7379	47.5094	73.4443	NAD synthetase (EC 6.3.1.5) / Glutamine amidotransferase chain of NAD synthetase	Ontology_term=KEGG_ENZYME:6.3.1.5
fig|6666666.554529.peg.1413	52.6448	26.3452	22.4322	hypothetical protein
fig|6666666.554529.peg.1414	771.009	675.125	587.016	Nitrogen regulatory protein P-II
fig|6666666.554529.peg.1415	119.446	114.988	85.9776	Outer membrane beta-barrel assembly protein BamD
fig|6666666.554529.peg.1416	23.2257	22.5032	16.5998	LSU rRNA pseudouridine(1911/1915/1917) synthase (EC 5.4.99.23)	Ontology_term=KEGG_ENZYME:5.4.99.23
fig|6666666.554529.peg.1417	24.6725	13.1186	17.8722	FIG00003370: Multicopper polyphenol oxidase
fig|6666666.554529.peg.1418	214.911	189.137	162.725	Glycine cleavage system transcriptional antiactivator GcvR
fig|6666666.554529.peg.1419	93.4396	67.8427	77.5816	Peptide deformylase (EC 3.5.1.88)	Ontology_term=KEGG_ENZYME:3.5.1.88
fig|6666666.554529.peg.1420	28.5189	8.27117	19.156	hypothetical protein
fig|6666666.554529.peg.1421	20.9335	24.8496	11.8489	Acyl-CoA:1-acyl-sn-glycerol-3-phosphate acyltransferase (EC 2.3.1.51)	Ontology_term=KEGG_ENZYME:2.3.1.51
fig|6666666.554529.peg.1422	169.116	170.991	115.104	UDP-glucose 6-dehydrogenase (EC 1.1.1.22)	Ontology_term=KEGG_ENZYME:1.1.1.22
fig|6666666.554529.peg.1423	6.09268	4.54915	3.8312	hypothetical protein
fig|6666666.554529.peg.1424	7.83588	7.38592	4.02489	hypothetical protein
fig|6666666.554529.peg.1425	203.397	99.3201	223.195	hypothetical protein
fig|6666666.554529.peg.1426	17.5483	8.23288	13.9079	hypothetical protein
fig|6666666.554529.peg.1427	6.92216	5.81144	4.75034	hypothetical protein
fig|6666666.554529.peg.1428	4.08419	4.5845	4.40486	Octaheme tetrathionate reductase
fig|6666666.554529.peg.1429	3.70622	5.20248	8.50513	Rhodanese-related sulfurtransferase
fig|6666666.554529.peg.1430	125.289	104.055	79.3557	Octaprenyl diphosphate synthase (EC 2.5.1.90)	Ontology_term=KEGG_ENZYME:2.5.1.90
fig|6666666.554529.peg.1431	9.22195	7.84545	4.98786	Formamidopyrimidine-DNA glycosylase (EC 3.2.2.23)	Ontology_term=KEGG_ENZYME:3.2.2.23
fig|6666666.554529.peg.1432	3.83223	4.44576	1.51417	hypothetical protein
fig|6666666.554529.peg.1433	10.1462	8.39199	6.8597	hypothetical protein
fig|6666666.554529.peg.1434	5.52809	4.40901	3.00331	hypothetical protein
fig|6666666.554529.peg.1435	11.3597	18.5415	8.03731	Gliding motility-associated ABC transporter ATP-binding protein GldA
fig|6666666.554529.peg.1436	39.2029	87.938	16.5061	hypothetical protein
fig|6666666.554529.peg.1437	32.4741	17.0888	30.047	N-methylhydantoinase A (EC 3.5.2.14)	Ontology_term=KEGG_ENZYME:3.5.2.14
fig|6666666.554529.peg.1438	215.463	99.1745	270.221	LSU ribosomal protein L33p @ LSU ribosomal protein L33p%2C zinc-independent
fig|6666666.554529.peg.1439	1205.15	3833.48	913.869	LSU ribosomal protein L28p @ LSU ribosomal protein L28p%2C zinc-independent
fig|6666666.554529.peg.1440	30.7198	38.7275	23.9037	UPF0758 family protein
fig|6666666.554529.peg.1441	65.9382	67.2285	56.529	hypothetical protein
fig|6666666.554529.peg.1442	143.478	146.73	108.857	Phosphoribosylglycinamide formyltransferase (EC 2.1.2.2)	Ontology_term=KEGG_ENZYME:2.1.2.2
fig|6666666.554529.peg.1443	210.163	230.631	186.756	Phosphoribosylformylglycinamidine cyclo-ligase (EC 6.3.3.1)	Ontology_term=KEGG_ENZYME:6.3.3.1
fig|6666666.554529.peg.1444	102.967	84.4694	98.3875	hypothetical protein
fig|6666666.554529.peg.1445	63.2742	48.0622	68.6206	Cardiolipin synthase (CMP-forming)%2C eukaryotic type Cls-II (EC 2.7.8.41)	Ontology_term=KEGG_ENZYME:2.7.8.41
fig|6666666.554529.peg.1446	138.142	115.976	150.1	hypothetical protein
fig|6666666.554529.peg.1447	85.7414	74.7134	76.2133	Dihydroorotate dehydrogenase (NAD(+))%2C electron transfer subunit (EC 1.3.1.14)	Ontology_term=KEGG_ENZYME:1.3.1.14
fig|6666666.554529.peg.1448	58.2927	68.3649	52.7777	Dihydroorotase (EC 3.5.2.3)	Ontology_term=KEGG_ENZYME:3.5.2.3
fig|6666666.554529.peg.1449	67.3966	65.7433	68.8627	Aspartate carbamoyltransferase (EC 2.1.3.2)	Ontology_term=KEGG_ENZYME:2.1.3.2
fig|6666666.554529.peg.1450	88.5839	129.768	74.6445	Pyrimidine operon regulatory protein PyrR
fig|6666666.554529.peg.1451	48.6167	62.8423	42.2602	Putative pre-16S rRNA nuclease YqgF
fig|6666666.554529.peg.1452	114.745	80.402	58.7627	UPF0301 protein YqgE
fig|6666666.554529.peg.1453	9.55013	15.5446	10.3345	Ferric siderophore transport system%2C periplasmic binding protein TonB
fig|6666666.554529.peg.1454	28.3104	19.6343	22.0104	Glutathione synthetase (EC 6.3.2.3)	Ontology_term=KEGG_ENZYME:6.3.2.3
fig|6666666.554529.peg.1455	149.668	88.215	149.557	hypothetical protein
fig|6666666.554529.peg.1456	148.721	85.5946	147.17	hypothetical protein
fig|6666666.554529.peg.1457	321.649	175.196	260.572	twitching motility protein PilG
fig|6666666.554529.peg.1458	218.003	127.892	171.91	twitching motility protein PilH
fig|6666666.554529.peg.1459	80.2562	47.4835	70.2702	type IV pili signal transduction protein PilI
fig|6666666.554529.peg.1460	174.684	123.435	138.164	type IV pilus biogenesis protein PilJ
fig|6666666.554529.peg.1461	180.453	121.387	172.116	Signal transduction histidine kinase CheA
fig|6666666.554529.peg.1462	73.6075	47.8774	45.0369	hypothetical protein
fig|6666666.554529.peg.1463	11.6128	6.17466	5.21548	ATPase%2C AFG1 family
fig|6666666.554529.peg.1464	43.6832	47.1794	30.2587	16S rRNA (uracil(1498)-N(3))-methyltransferase (EC 2.1.1.193)	Ontology_term=KEGG_ENZYME:2.1.1.193
fig|6666666.554529.peg.1465	65.8764	48.4991	63.1363	hypothetical protein
fig|6666666.554529.peg.1466	26.5436	46.1897	24.1219	Electron transport complex protein RnfE
fig|6666666.554529.peg.1467	24.3379	33.3953	27.7527	Electron transport complex protein RnfG
fig|6666666.554529.peg.1468	26.9097	39.3475	26.5937	Electron transport complex protein RnfD
fig|6666666.554529.peg.1469	46.5167	58.2331	53.8277	Electron transport complex protein RnfC
fig|6666666.554529.peg.1470	34.0803	42.3844	27.616	Electron transport complex protein RnfB
fig|6666666.554529.peg.1471	29.8821	53.1657	22.7282	Electron transport complex protein RnfA
fig|6666666.554529.peg.1472	256.594	334.788	225.661	O-acetylhomoserine sulfhydrylase (EC 2.5.1.49) @ O-succinylhomoserine sulfhydrylase (EC 2.5.1.48)	Ontology_term=KEGG_ENZYME:2.5.1.49,KEGG_ENZYME:2.5.1.48
fig|6666666.554529.peg.1473	47.9182	34.3181	34.8525	hypothetical protein
fig|6666666.554529.peg.1474	15.6076	7.11321	15.5051	FIG00919029: hypothetical protein
fig|6666666.554529.peg.1475	8.2764	5.01674	6.00722	sensory box sensor histidine kinase
fig|6666666.554529.peg.1476	13.2831	6.81052	9.89688	Two-component transcriptional response regulator%2C LuxR family
fig|6666666.554529.peg.1477	4.50647	3.31773	3.61593	hypothetical protein
fig|6666666.554529.peg.1478	60.3799	57.373	53.7586	Methionyl-tRNA synthetase (EC 6.1.1.10)	Ontology_term=KEGG_ENZYME:6.1.1.10
fig|6666666.554529.peg.1479	15.8146	5.60586	19.0929	Putative hemolysin
fig|6666666.554529.peg.1480	87.5489	91.4268	84.0408	hypothetical protein
fig|6666666.554529.peg.1481	27.548	33.6436	21.327	Protein tyrosine/serine phosphatase / possible amidase
fig|6666666.554529.peg.1482	29.019	38.6298	18.1474	Undecaprenyl-diphosphatase (EC 3.6.1.27)	Ontology_term=KEGG_ENZYME:3.6.1.27
fig|6666666.554529.peg.1483	79.4401	97.9663	54.1112	UDP-glucose 4-epimerase (EC 5.1.3.2)	Ontology_term=KEGG_ENZYME:5.1.3.2
fig|6666666.554529.peg.1484	42.9587	60.1681	38.4349	Putative deoxyribonuclease YjjV
fig|6666666.554529.peg.1485	108.217	201.448	98.9889	UPF0246 protein YaaA
fig|6666666.554529.peg.1486	378.456	365.02	372.327	hypothetical protein
fig|6666666.554529.peg.1487	92.4244	68.6477	87.6438	Exodeoxyribonuclease III (EC 3.1.11.2)	Ontology_term=KEGG_ENZYME:3.1.11.2
fig|6666666.554529.peg.1488	22.652	17.0037	14.092	hypothetical protein
fig|6666666.554529.peg.1489	29.8726	31.4396	26.7699	hypothetical protein
fig|6666666.554529.peg.1490	33.2235	26.4979	32.0884	hypothetical protein
fig|6666666.554529.peg.1491	176.897	141.696	159.963	tRNA t(6)A37-methylthiotransferase (EC 2.8.4.5)	Ontology_term=KEGG_ENZYME:2.8.4.5
fig|6666666.554529.peg.1492	83.1917	60.0596	55.1272	DNA recombination protein RmuC
fig|6666666.554529.peg.1493	73.8457	71.4361	55.4937	cytosolic long-chain acyl-CoA thioester hydrolase family protein
fig|6666666.554529.peg.1494	64.564	135.612	39.7388	Alternative dihydrofolate reductase 3
fig|6666666.554529.peg.1495	161.138	135.208	121.553	DNA topoisomerase IV subunit A (EC 5.99.1.3)	Ontology_term=KEGG_ENZYME:5.99.1.3
fig|6666666.554529.peg.1496	496.996	645.826	422.189	Cell division trigger factor (EC 5.2.1.8)	Ontology_term=KEGG_ENZYME:5.2.1.8
fig|6666666.554529.peg.1497	457.709	487.572	454.28	ATP-dependent Clp protease proteolytic subunit ClpP (EC 3.4.21.92)	Ontology_term=KEGG_ENZYME:3.4.21.92
fig|6666666.554529.peg.1498	521.348	459.43	436.309	ATP-dependent Clp protease ATP-binding subunit ClpX
fig|6666666.554529.peg.1499	291.603	302.551	307.267	ATP-dependent protease La (EC 3.4.21.53) Type I	Ontology_term=KEGG_ENZYME:3.4.21.53
fig|6666666.554529.peg.1500	2880.19	2442.72	2173.48	DNA-binding protein HU-beta
fig|6666666.554529.peg.1501	1064.53	1591.8	809.527	hypothetical protein
fig|6666666.554529.peg.1502	683.26	563	532.565	hypothetical protein
fig|6666666.554529.peg.1503	863.994	991.142	604.956	hypothetical protein
fig|6666666.554529.peg.1504	44.4256	36.1009	43.3531	hypothetical protein
fig|6666666.554529.peg.1505	95.4877	95.8737	95.6429	hypothetical protein
fig|6666666.554529.peg.1506	1548.89	1317.26	1600.31	hypothetical protein
fig|6666666.554529.peg.1507	1337.8	1001.26	1779.61	hypothetical protein
fig|6666666.554529.peg.1508	203.671	247.936	266.494	hypothetical protein
fig|6666666.554529.peg.1509	738.82	435.216	652.422	hypothetical protein
fig|6666666.554529.peg.1510	296.213	530.551	378.017	hypothetical protein
fig|6666666.554529.peg.1511	297.929	692.925	474.844	hypothetical protein
fig|6666666.554529.peg.1512	239.34	285.64	294.355	hypothetical protein
fig|6666666.554529.peg.1513	150.193	74.0959	205.927	hypothetical protein
fig|6666666.554529.peg.1514	61.1359	38.2431	68.7727	hypothetical protein
fig|6666666.554529.peg.1515	1.13991	0.727322	0.693608	hypothetical protein
fig|6666666.554529.peg.1516	0.69677	0	1.00945	Portal protein
fig|6666666.554529.peg.1517	36.8878	10.4606	19.9514	hypothetical protein
fig|6666666.554529.peg.1518	103.85	166.024	55.6913	hypothetical protein
fig|6666666.554529.peg.1519	87.782	54.6093	61.9976	hypothetical protein
fig|6666666.554529.peg.1520	64.4125	75.8742	46.0846	hypothetical protein
fig|6666666.554529.peg.1521	12.6112	13.2769	7.564	Putative inner membrane protein
fig|6666666.554529.peg.1522	91.7219	72.5595	82.4843	putative oxidoreductase protein
fig|6666666.554529.peg.1523	198.264	151.907	175.026	hypothetical protein
fig|6666666.554529.peg.1524	21.8594	24.4081	9.50068	hypothetical protein
fig|6666666.554529.peg.1525	21.5443	30.5475	34.4822	hypothetical protein
fig|6666666.554529.peg.1526	31.5461	25.0786	26.9778	hypothetical protein
fig|6666666.554529.peg.1527	39.0379	32.3328	40.7857	Glutathione synthase/Ribosomal protein S6 modification enzyme (glutaminyl transferase)-like
fig|6666666.554529.peg.1528	55.1501	41.0377	50.6384	Uncharacterized protein Deba_0381
fig|6666666.554529.peg.1529	104.559	64.6153	107.29	Phosphohistidine phosphatase SixA
fig|6666666.554529.peg.1530	44.1189	51.4573	39.3813	hypothetical protein
fig|6666666.554529.peg.1531	72.3771	75.6472	67.9859	hypothetical protein
fig|6666666.554529.peg.1532	89.0653	56.0552	63.7268	hypothetical protein
fig|6666666.554529.peg.1533	49.9081	36.1864	65.3558	Nicotinamide-nucleotide amidase (EC 3.5.1.42)	Ontology_term=KEGG_ENZYME:3.5.1.42
fig|6666666.554529.peg.1534	34.2779	29.6384	33.1377	hypothetical protein
fig|6666666.554529.peg.1535	24.3503	19.6549	14.6636	hypothetical protein
fig|6666666.554529.peg.1536	18.8242	15.4508	14.2977	Efflux ABC transporter%2C permease/ATP-binding protein
fig|6666666.554529.peg.1537	30.9675	50.8086	29.995	hypothetical protein
fig|6666666.554529.peg.1538	115.896	141.008	115.97	hypothetical protein
fig|6666666.554529.peg.1539	18.0408	12.544	8.84628	tRNA (adenine(37)-N6)-methyltransferase
fig|6666666.554529.peg.1540	54.3538	27.3017	33.1735	hypothetical protein
fig|6666666.554529.peg.1541	12.6049	12.5107	11.2003	hypothetical protein
fig|6666666.554529.peg.1542	13.7834	18.753	10.7479	hypothetical protein
fig|6666666.554529.peg.1543	188.055	178.446	173.359	hypothetical protein
fig|6666666.554529.peg.1544	237.781	202.644	177.233	Peptide chain release factor 2 @ programmed frameshift-containing
fig|6666666.554529.peg.1545	136.8	180.664	132.523	Lysyl-tRNA synthetase (class II) (EC 6.1.1.6)	Ontology_term=KEGG_ENZYME:6.1.1.6
fig|6666666.554529.peg.1546	24.7084	25.02	19.2055	Inner membrane protein%2C KefB/KefC family
fig|6666666.554529.peg.1547	88.3113	107.797	91.2946	3'-to-5' exoribonuclease RNase R
fig|6666666.554529.peg.1548	72.5312	73.5603	71.6099	23S rRNA (guanosine(2251)-2'-O)-methyltransferase (EC 2.1.1.185)	Ontology_term=KEGG_ENZYME:2.1.1.185
fig|6666666.554529.peg.1549	70.9033	44.8132	56.3998	FIG081498: hypothetical protein
fig|6666666.554529.peg.1550	582.996	693.051	553.896	SSU ribosomal protein S6p
fig|6666666.554529.peg.1551	774.436	772.969	655.091	SSU ribosomal protein S18p @ SSU ribosomal protein S18p%2C zinc-independent
fig|6666666.554529.peg.1552	243.319	170.226	292.474	hypothetical protein
fig|6666666.554529.peg.1553	768.862	765.855	847.613	LSU ribosomal protein L9p
fig|6666666.554529.peg.1554	189.688	190.343	147.737	Replicative DNA helicase (DnaB) (EC 3.6.4.12)	Ontology_term=KEGG_ENZYME:3.6.4.12
fig|6666666.554529.peg.1555	79.1072	41.4125	68.8969	Alanine racemase (EC 5.1.1.1)	Ontology_term=KEGG_ENZYME:5.1.1.1
fig|6666666.554529.peg.1556	49.1837	27.1201	35.1525	DNA repair protein RadA
fig|6666666.554529.peg.1557	388.801	270.071	385.332	Phosphopantothenoylcysteine decarboxylase (EC 4.1.1.36) / Phosphopantothenoylcysteine synthetase (EC 6.3.2.5)	Ontology_term=KEGG_ENZYME:4.1.1.36,KEGG_ENZYME:6.3.2.5
fig|6666666.554529.peg.1558	124.17	120.132	107.818	Phosphoglucomutase (EC 5.4.2.2) @ Phosphomannomutase (EC 5.4.2.8)	Ontology_term=KEGG_ENZYME:5.4.2.2,KEGG_ENZYME:5.4.2.8
fig|6666666.554529.peg.1559	217.187	161.177	176.15	N-acetylglutamate kinase (EC 2.7.2.8)	Ontology_term=KEGG_ENZYME:2.7.2.8
fig|6666666.554529.peg.1560	75.8858	58.1029	55.1698	Transcriptional regulator SlmA%2C TetR family
fig|6666666.554529.peg.1561	55.5747	70.2802	52.9506	hypothetical protein
fig|6666666.554529.peg.1562	19.9237	39.2798	14.3998	Putative permease
fig|6666666.554529.peg.1563	78.5567	59.5524	47.1013	Orotate phosphoribosyltransferase (EC 2.4.2.10)	Ontology_term=KEGG_ENZYME:2.4.2.10
fig|6666666.554529.peg.1564	15.4838	15.5791	16.1512	AmpG permease
fig|6666666.554529.peg.1565	24.0646	16.4513	18.1434	Heavy-metal-associated domain (N-terminus) and membrane-bounded cytochrome biogenesis cycZ-like domain%2C possible membrane copper tolerance protein
fig|6666666.554529.peg.1566	1201.61	931.588	1298.88	hypothetical protein
fig|6666666.554529.peg.1567	1059.09	738.679	1128.1	hypothetical protein
fig|6666666.554529.peg.1568	226.603	273.087	201.608	hypothetical protein
fig|6666666.554529.peg.1569	14.0821	24.3347	10.7108	UPF0235 protein VC0458
fig|6666666.554529.peg.1570	38.7014	56.2054	30.3776	Cell division integral membrane protein%2C YggT and half-length relatives
fig|6666666.554529.peg.1571	91.085	103.09	77.5958	Pyrroline-5-carboxylate reductase (EC 1.5.1.2)	Ontology_term=KEGG_ENZYME:1.5.1.2
fig|6666666.554529.peg.1572	51.4372	58.3613	28.2489	Pyridoxal phosphate-containing protein YggS
fig|6666666.554529.peg.1573	114.553	115.461	118.957	Twitching motility protein PilT
fig|6666666.554529.peg.1574	104.348	110.966	125.979	Type IV pilus assembly ATPase component PilU
fig|6666666.554529.peg.1575	13.3061	18.3567	27.1965	hypothetical protein
fig|6666666.554529.peg.1576	11.0351	9.92961	5.90296	hypothetical protein
fig|6666666.554529.peg.1577	144.829	158.777	81.7652	hypothetical protein
fig|6666666.554529.peg.1578	7.27968	6.96723	9.40142	hypothetical protein
fig|6666666.554529.peg.1579	13.7177	6.25184	10.2207	hypothetical protein
fig|6666666.554529.peg.1580	18.8851	11.1751	11.7824	hypothetical protein
fig|6666666.554529.peg.1581	9.33471	6.8069	7.41871	Cytochrome c family protein
fig|6666666.554529.peg.1582	0.486826	0.776551	1.48111	hypothetical protein
fig|6666666.554529.peg.1583	1.47986	0	2.14396	hypothetical protein
fig|6666666.554529.peg.1584	1.07833	1.32314	1.44207	hypothetical protein
fig|6666666.554529.peg.1585	2.32257	3.7048	2.01889	hypothetical protein
fig|6666666.554529.peg.1586	2.46896	6.05895	3.13668	Cytochrome c family protein
fig|6666666.554529.peg.1587	8.10786	9.69983	4.40486	hypothetical protein
fig|6666666.554529.peg.1588	4.62106	2.7642	3.38923	hypothetical protein
fig|6666666.554529.peg.1589	5.61737	5.51412	4.88291	hypothetical protein
fig|6666666.554529.peg.1590	5.18526	0	4.5073	hypothetical protein
fig|6666666.554529.peg.1591	58.5639	37.1418	46.9201	hypothetical protein
fig|6666666.554529.peg.1592	11.8566	8.35114	10.1726	Glycine oxidase ThiO (EC 1.4.3.19)	Ontology_term=KEGG_ENZYME:1.4.3.19
fig|6666666.554529.peg.1593	45.6067	33.4875	37.4413	hypothetical protein
fig|6666666.554529.peg.1594	31.0137	36.8903	25.3092	Type IV fimbrial biogenesis protein PilY1
fig|6666666.554529.peg.1595	24.2078	31.5014	18.5508	hypothetical protein
fig|6666666.554529.peg.1596	12.4529	12.6121	8.59104	hypothetical protein
fig|6666666.554529.peg.1597	10.975	12.8996	8.53584	hypothetical protein
fig|6666666.554529.peg.1598	18.5805	18.1459	10.5477	hypothetical protein
fig|6666666.554529.peg.1599	42.8781	13.6792	19.8783	hypothetical protein
fig|6666666.554529.peg.1600	49.2964	53.3491	43.7595	4-hydroxy-3-methylbut-2-enyl diphosphate reductase (EC 1.17.7.4)	Ontology_term=KEGG_ENZYME:1.17.7.4
fig|6666666.554529.peg.1601	69.1608	75.7425	41.5743	hypothetical protein
fig|6666666.554529.peg.1602	62.4653	57.4315	39.0267	hypothetical protein
fig|6666666.554529.peg.1603	133.114	79.6255	107.032	hypothetical protein
fig|6666666.554529.peg.1604	553.858	419.982	419.586	hypothetical protein
fig|6666666.554529.peg.1605	128.557	113.747	100.399	hypothetical protein
fig|6666666.554529.peg.1606	33.2901	38.2829	28.601	hypothetical protein
fig|6666666.554529.peg.1607	46.5137	38.1917	40.2153	Ribosomal protein S12p Asp88 (E. coli) methylthiotransferase (EC 2.8.4.4)	Ontology_term=KEGG_ENZYME:2.8.4.4
fig|6666666.554529.peg.1608	252.917	379.548	154.039	Uncharacterized membrane protein RSP_0589
fig|6666666.554529.peg.1609	32.7202	28.5616	30.4803	hypothetical protein
fig|6666666.554529.peg.1610	94.2539	105.081	68.2753	hypothetical protein
fig|6666666.554529.peg.1611	49.345	48.3931	37.0153	Transcriptional regulator%2C LysR family
fig|6666666.554529.peg.1612	64.6365	187.92	108.247	Pirin
fig|6666666.554529.peg.1613	51.1475	119.205	69.7517	Cytochrome b561 homolog 2
fig|6666666.554529.peg.1614	127.927	175.163	196.237	hypothetical protein
fig|6666666.554529.peg.1615	195.241	497.18	259.771	Protein yceI precursor
fig|6666666.554529.peg.1616	12.2045	7.86197	13.1589	hypothetical protein
fig|6666666.554529.peg.1617	34.4911	31.2898	25.5766	tRNA-dihydrouridine(20/20a) synthase (EC 1.3.1.91)	Ontology_term=KEGG_ENZYME:1.3.1.91
fig|6666666.554529.peg.1618	30.1133	82.5786	20.2725	hypothetical protein
fig|6666666.554529.peg.1619	37.9125	47.3996	27.9676	CzcABC family efflux RND transporter%2C membrane fusion protein
fig|6666666.554529.peg.1620	20.6024	26.3576	17.2269	Copper/silver efflux RND transporter%2C transmembrane protein CusA
fig|6666666.554529.peg.1621	195.568	262.224	151.109	Cobalt/zinc/cadmium efflux RND transporter%2C membrane fusion protein%2C CzcB family
fig|6666666.554529.peg.1622	24.2723	25.2114	26.4961	Uncharacterized MFS-type transporter
fig|6666666.554529.peg.1623	11.593	8.10622	7.17829	hypothetical protein
fig|6666666.554529.peg.1624	3.83292	2.09623	2.37984	Two-component system sensor histidine kinase
fig|6666666.554529.peg.1625	5.80641	7.40959	3.02834	hypothetical protein
fig|6666666.554529.peg.1626	25.4568	24.5042	18.6946	hypothetical protein
fig|6666666.554529.peg.1627	171.884	149.752	194.864	hypothetical protein
fig|6666666.554529.peg.1628	27.0132	15.5031	26.0903	Cyclopropane-fatty-acyl-phospholipid synthase (EC 2.1.1.79)	Ontology_term=KEGG_ENZYME:2.1.1.79
fig|6666666.554529.peg.1629	158.259	223.428	150.556	Flavocytochrome c:sulfide dehydrogenase
fig|6666666.554529.peg.1630	129.23	177.83	112.334	Cytochrome c553
fig|6666666.554529.peg.1631	115.626	114.148	100.508	hypothetical protein
fig|6666666.554529.peg.1632	366.462	538.49	324.872	Hydroxylamine oxidoreductase (Fragment)
fig|6666666.554529.peg.1633	320.904	426.897	345.953	Elongation factor G-like protein TM_1651
fig|6666666.554529.peg.1634	57.9504	62.5929	36.9331	Cytochrome c heme lyase subunit CcmH
fig|6666666.554529.peg.1635	73.1608	90.0265	43.6081	Cytochrome c heme lyase subunit CcmL
fig|6666666.554529.peg.1636	101.883	118.553	84.7936	Cytochrome c-type biogenesis protein CcmG/DsbE%2C thiol:disulfide oxidoreductase
fig|6666666.554529.peg.1637	78.9254	64.083	60.967	Cytochrome c heme lyase subunit CcmF
fig|6666666.554529.peg.1638	109.673	121.248	96.9069	Cytochrome c-type biogenesis protein CcmE%2C heme chaperone
fig|6666666.554529.peg.1639	95.557	152.426	73.5454	hypothetical protein
fig|6666666.554529.peg.1640	49.4734	34.2805	39.6968	Cytochrome c-type biogenesis protein CcmC%2C putative heme lyase for CcmE
fig|6666666.554529.peg.1641	23.7146	19.4989	14.6636	ABC transporter involved in cytochrome c biogenesis%2C CcmB subunit
fig|6666666.554529.peg.1642	110.456	76.2129	45.1042	ABC transporter involved in cytochrome c biogenesis%2C ATPase component CcmA
fig|6666666.554529.peg.1643	344.144	359.526	148.52	hypothetical protein
fig|6666666.554529.peg.1644	665.683	769.458	273.948	Ferredoxin%2C 2Fe-2S
fig|6666666.554529.peg.1645	1257.89	1476.14	566.078	Anthranilate phosphoribosyltransferase-like protein
fig|6666666.554529.peg.1646	179.867	71.4987	200.308	hypothetical protein
fig|6666666.554529.peg.1647	7.14635	0	4.96959	hypothetical protein
fig|6666666.554529.peg.1648	62.2687	57.8885	51.7442	Lipoprotein releasing system transmembrane protein LolC/LolE
fig|6666666.554529.peg.1649	99.0961	69.9162	105.604	Lipoprotein-releasing system ATP-binding protein LolD
fig|6666666.554529.peg.1650	58.5286	39.5178	49.261	hypothetical protein
fig|6666666.554529.peg.1651	22.7068	19.8628	19.8653	DNA internalization-related competence protein ComEC/Rec2
fig|6666666.554529.peg.1652	141.393	67.6622	129.052	MotA/TolQ/ExbB proton channel family protein
fig|6666666.554529.peg.1653	102.724	97.8066	71.2958	Biopolymer transport protein ExbD/TolR
fig|6666666.554529.peg.1654	59.0995	36.4231	49.3291	Tetraacyldisaccharide 4'-kinase (EC 2.7.1.130)	Ontology_term=KEGG_ENZYME:2.7.1.130
fig|6666666.554529.peg.1655	139.354	75.4431	101.312	FIG002473: Protein YcaR in KDO2-Lipid A biosynthesis cluster
fig|6666666.554529.peg.1656	108.608	55.0427	69.2192	3-deoxy-manno-octulosonate cytidylyltransferase (EC 2.7.7.38)	Ontology_term=KEGG_ENZYME:2.7.7.38
fig|6666666.554529.peg.1657	62.8324	52.7835	43.1458	hypothetical protein
fig|6666666.554529.peg.1658	52.7149	52.303	34.2024	hypothetical protein
fig|6666666.554529.peg.1659	3.85532	2.5624	0.977448	hypothetical protein
fig|6666666.554529.peg.1660	3.00584	1.81133	2.46767	hypothetical protein
fig|6666666.554529.peg.1661	0	0	1.15365	hypothetical protein
fig|6666666.554529.peg.1662	4.80956	3.54087	4.50231	hypothetical protein
fig|6666666.554529.peg.1663	4.43657	2.90335	4.64758	Multicopper oxidase
fig|6666666.554529.peg.1664	8.35872	7.7108	8.22877	RTX toxins and related Ca2+-binding proteins
fig|6666666.554529.peg.1665	11.2043	9.82981	8.035	hypothetical protein
fig|6666666.554529.peg.1666	32.8665	19.6284	33.5975	hypothetical protein
fig|6666666.554529.peg.1667	40.9616	37.7216	40.1944	Cytochrome oxidase biogenesis protein Sco1/SenC/PrrC%2C thiol-disulfide reductase involved in Cu(I) insertion into CoxII Cu(A) center
fig|6666666.554529.peg.1668	12.6825	8.48364	7.64587	hypothetical protein
fig|6666666.554529.peg.1669	23.7528	15.9933	21.2697	hypothetical protein
fig|6666666.554529.peg.1670	10.4302	9.63702	8.12512	hypothetical protein
fig|6666666.554529.peg.1671	30.6032	31.3818	40.8529	hypothetical protein
fig|6666666.554529.peg.1672	19.457	13.9005	18.2843	General secretion pathway protein D
fig|6666666.554529.peg.1673	50.2823	38.4993	55.0305	General secretion pathway protein E
fig|6666666.554529.peg.1674	14.6544	6.11701	16.3099	hypothetical protein
fig|6666666.554529.peg.1675	17.8109	14.7315	13.4752	hypothetical protein
fig|6666666.554529.peg.1676	17.6026	10.6966	13.4795	hypothetical protein
fig|6666666.554529.peg.1677	13.7031	9.63247	8.47936	hypothetical protein
fig|6666666.554529.peg.1678	12.9366	13.3524	9.4261	hypothetical protein
fig|6666666.554529.peg.1679	37.7304	34.1791	28.2083	hypothetical protein
fig|6666666.554529.peg.1680	33.0528	39.3192	25.3224	hypothetical protein
fig|6666666.554529.peg.1681	28.903	29.1679	25.124	hypothetical protein
fig|6666666.554529.peg.1682	78.8539	91.0838	49.6353	Low molecular weight protein tyrosine phosphatase (EC 3.1.3.48)	Ontology_term=KEGG_ENZYME:3.1.3.48
fig|6666666.554529.peg.1683	115.252	150.681	116.774	Ribonuclease E (EC 3.1.26.12)	Ontology_term=KEGG_ENZYME:3.1.26.12
fig|6666666.554529.peg.1684	278.708	197.836	242.267	hypothetical protein
fig|6666666.554529.peg.1685	70.6302	50.3949	47.5065	LSU rRNA pseudouridine(955/2504/2580) synthase (EC 5.4.99.24)	Ontology_term=KEGG_ENZYME:5.4.99.24
fig|6666666.554529.peg.1686	66.9997	49.0566	47.7374	Similar to phosphoglycolate phosphatase%2C clustered with ribosomal large subunit pseudouridine synthase C
fig|6666666.554529.peg.1687	229.385	169.208	192.492	Periplasmic serine proteases (ClpP class)
fig|6666666.554529.peg.1688	62.0084	80.4971	105.652	[NiFe] hydrogenase metallocenter assembly protein HypE
fig|6666666.554529.peg.1689	3824.84	7424.02	7747.5	hypothetical protein
fig|6666666.554529.peg.1690	41.057	31.5505	31.9116	Cysteine desulfurase (EC 2.8.1.7)	Ontology_term=KEGG_ENZYME:2.8.1.7
fig|6666666.554529.peg.1691	38.1852	54.6093	27.8512	hypothetical protein
fig|6666666.554529.peg.1692	41.9872	16.1664	49.712	hypothetical protein
fig|6666666.554529.peg.1693	12.0381	8.34884	9.78169	hypothetical protein
fig|6666666.554529.peg.1694	20.427	14.7271	18.9601	Hydroxylamine oxidoreductase (Fragment)
fig|6666666.554529.peg.1695	175.354	124.728	144.014	Cytochrome c family protein
fig|6666666.554529.peg.1696	23.8595	23.5999	21.8267	Octaheme tetrathionate reductase
fig|6666666.554529.peg.1697	34.9425	26.5418	29.4096	Cytochrome b561
fig|6666666.554529.peg.1698	69.2788	66.0512	71.2958	Lactoylglutathione lyase (EC 4.4.1.5)	Ontology_term=KEGG_ENZYME:4.4.1.5
fig|6666666.554529.peg.1699	74.8034	39.6202	71.8015	DNA-3-methyladenine glycosylase (EC 3.2.2.20)	Ontology_term=KEGG_ENZYME:3.2.2.20
fig|6666666.554529.peg.1700	641.028	573.462	670.792	Cyclic AMP receptor protein
fig|6666666.554529.peg.1701	117.455	114.319	105.213	Protein YhfA
fig|6666666.554529.peg.1702	59.7082	57.6117	60.1585	hypothetical protein
fig|6666666.554529.peg.1703	19.5299	27.2586	15.9154	Glyoxalase/bleomycin resistance protein/dioxygenase
fig|6666666.554529.peg.1704	39.7222	25.2061	34.5916	hypothetical protein
fig|6666666.554529.peg.1705	762.373	868.632	512.489	SSU ribosomal protein S9p (S16e)
fig|6666666.554529.peg.1706	540.264	1260.98	280.556	LSU ribosomal protein L13p (L13Ae)
fig|6666666.554529.peg.1707	33.3069	29.7301	25.8018	Inner membrane protein YrbG%2C predicted calcium/sodium:proton antiporter
fig|6666666.554529.peg.1708	189.99	205.599	140.268	D-arabinose-5-phosphate isomerase (EC 5.3.1.13)	Ontology_term=KEGG_ENZYME:5.3.1.13
fig|6666666.554529.peg.1709	229.373	179.874	202.446	3-deoxy-D-manno-octulosonate 8-phosphate phosphatase (EC 3.1.3.45)	Ontology_term=KEGG_ENZYME:3.1.3.45
fig|6666666.554529.peg.1710	32.6147	39.728	35.0514	hypothetical protein
fig|6666666.554529.peg.1711	73.9843	82.9874	79.5812	hypothetical protein
fig|6666666.554529.peg.1712	76.9326	44.825	59.6658	Lipopolysaccharide ABC transporter%2C ATP-binding protein LptB
fig|6666666.554529.peg.1713	215.774	248.46	185.315	RNA polymerase sigma-54 factor RpoN
fig|6666666.554529.peg.1714	1245.59	1096.9	1109.45	Ribosome hibernation promoting factor Hpf
fig|6666666.554529.peg.1715	315.869	275.865	243.51	PTS IIA-like nitrogen-regulatory protein PtsN
fig|6666666.554529.peg.1716	95.4552	69.314	85.6063	HPr kinase/phosphorylase
fig|6666666.554529.peg.1717	62.6852	62.1483	57.6747	RNase adapter protein RapZ
fig|6666666.554529.peg.1718	64.962	41.4491	70.6765	PTS system%2C mannose/fructose/sorbose family%2C IIA component
fig|6666666.554529.peg.1719	61.9351	45.4455	60.836	Phosphotransferase system%2C phosphocarrier protein HPr
fig|6666666.554529.peg.1720	64.421	46.765	62.7045	Phosphoenolpyruvate-protein phosphotransferase of PTS system (EC 2.7.3.9)	Ontology_term=KEGG_ENZYME:2.7.3.9
fig|6666666.554529.peg.1721	7.38744	6.4276	5.67097	Cytochrome c family protein
fig|6666666.554529.peg.1722	24.2355	15.4635	16.8534	hypothetical protein
fig|6666666.554529.peg.1723	33.323	33.7078	27.612	Glycogen phosphorylase (EC 2.4.1.1)	Ontology_term=KEGG_ENZYME:2.4.1.1
fig|6666666.554529.peg.1724	44.9141	38.3806	32.7671	hypothetical protein
fig|6666666.554529.peg.1725	70.5196	45.905	37.974	Phosphoribosylamine--glycine ligase (EC 6.3.4.13)	Ontology_term=KEGG_ENZYME:6.3.4.13
fig|6666666.554529.peg.1726	161.651	150.814	102.218	IMP cyclohydrolase (EC 3.5.4.10) / Phosphoribosylaminoimidazolecarboxamide formyltransferase (EC 2.1.2.3)	Ontology_term=KEGG_ENZYME:3.5.4.10,KEGG_ENZYME:2.1.2.3
fig|6666666.554529.peg.1727	144.14	195.793	101.312	DNA-binding protein Fis
fig|6666666.554529.peg.1728	211.276	163.236	157.732	tRNA-dihydrouridine synthase DusB
fig|6666666.554529.peg.1729	103.842	85.918	72.9524	hypothetical protein
fig|6666666.554529.peg.1730	21.4245	13.9119	13.0198	Ribosomal protein L11 methyltransferase
fig|6666666.554529.peg.1731	101.133	121.736	69.9161	Biotin carboxylase of acetyl-CoA carboxylase (EC 6.3.4.14)	Ontology_term=KEGG_ENZYME:6.3.4.14
fig|6666666.554529.peg.1732	134.561	94.0122	89.8087	Biotin carboxyl carrier protein of acetyl-CoA carboxylase
fig|6666666.554529.peg.1733	78.114	119.763	53.3977	3-dehydroquinate dehydratase II (EC 4.2.1.10)	Ontology_term=KEGG_ENZYME:4.2.1.10
fig|6666666.554529.peg.1734	56.1765	48.0997	41.5856	Cytochrome c-type biogenesis protein DsbD%2C protein-disulfide reductase (EC 1.8.1.8)	Ontology_term=KEGG_ENZYME:1.8.1.8
fig|6666666.554529.peg.1735	104.774	82.3288	85.2422	Periplasmic divalent cation tolerance protein CutA
fig|6666666.554529.peg.1736	311.673	281.724	285.684	hypothetical protein
fig|6666666.554529.peg.1737	82.5801	80.1334	52.6408	hypothetical protein
fig|6666666.554529.peg.1738	161.303	183.693	140.746	Polyphosphate kinase 2 (EC 2.7.4.1)	Ontology_term=KEGG_ENZYME:2.7.4.1
fig|6666666.554529.peg.1739	161.378	262.393	134.518	FKBP-type peptidyl-prolyl cis-trans isomerase SlyD (EC 5.2.1.8)	Ontology_term=KEGG_ENZYME:5.2.1.8
fig|6666666.554529.peg.1740	19323.9	28390.5	27010.1	Heat shock protein 10 kDa family chaperone GroES
fig|6666666.554529.peg.1741	15331.7	17215.5	23615.1	Heat shock protein 60 kDa family chaperone GroEL
fig|6666666.554529.peg.1742	64.9703	51.1115	74.9585	Methyl-accepting chemotaxis sensor/transducer protein
fig|6666666.554529.peg.1743	3.30484	7.02886	2.01091	Ferredoxin-dependent glutamate synthase (EC 1.4.7.1)	Ontology_term=KEGG_ENZYME:1.4.7.1
fig|6666666.554529.peg.1744	113.573	97.0657	100.339	Glutamine synthetase adenylyl-L-tyrosine phosphorylase (EC 2.7.7.89) / Glutamate-ammonia-ligase adenylyltransferase (EC 2.7.7.42)	Ontology_term=KEGG_ENZYME:2.7.7.89,KEGG_ENZYME:2.7.7.42
fig|6666666.554529.peg.1745	272.755	229.625	242.267	Branched-chain amino acid aminotransferase (EC 2.6.1.42)	Ontology_term=KEGG_ENZYME:2.6.1.42
fig|6666666.554529.peg.1746	622.005	392.356	483.766	Uncharacterized protein CbuG_0353
fig|6666666.554529.peg.1747	110.34	82.9874	77.5256	hypothetical protein
fig|6666666.554529.peg.1748	126.623	164.658	104.085	hypothetical protein
fig|6666666.554529.peg.1749	64.6195	51.074	59.7129	Glycosyl transferase%2C group 1
fig|6666666.554529.peg.1750	40.0081	36.8089	42.3317	hypothetical protein
fig|6666666.554529.peg.1751	20.0292	14.4675	14.2897	Phenazine biosynthesis protein PhzF like
fig|6666666.554529.peg.1752	13.3933	10.1734	15.3011	NADH dehydrogenase (EC 1.6.99.3)	Ontology_term=KEGG_ENZYME:1.6.99.3
fig|6666666.554529.peg.1753	64.8629	80.8319	52.1976	hypothetical protein
fig|6666666.554529.peg.1754	24.0395	25.8836	17.7619	Glycosyl transferase%2C group 1
fig|6666666.554529.peg.1755	40.706	40.1678	32.8336	hypothetical protein
fig|6666666.554529.peg.1756	16.0536	15.1748	10.3367	hypothetical protein
fig|6666666.554529.peg.1757	33.6641	29.9714	30.0793	ADP-heptose--lipooligosaccharide heptosyltransferase II
fig|6666666.554529.peg.1758	30.6806	26.1658	41.7202	Glycosyl transferase%2C group 1 family protein
fig|6666666.554529.peg.1759	37.3686	25.3334	30.1819	hypothetical protein
fig|6666666.554529.peg.1760	98.6197	54.717	75.2892	hypothetical protein
fig|6666666.554529.peg.1761	137.47	160.065	105.164	hypothetical protein
fig|6666666.554529.peg.1762	38.689	33.9281	26.2988	Lipid A biosynthesis lauroyl acyltransferase (EC 2.3.1.241)	Ontology_term=KEGG_ENZYME:2.3.1.241
fig|6666666.554529.peg.1763	86.9568	83.4866	73.3433	D-glycero-beta-D-manno-heptose 1-phosphate adenylyltransferase (EC 2.7.7.70) / D-glycero-beta-D-manno-heptose-7-phosphate kinase (EC 2.7.1.167)	Ontology_term=KEGG_ENZYME:2.7.7.70,KEGG_ENZYME:2.7.1.167
fig|6666666.554529.peg.1764	47.6848	37.957	48.9421	Lipid A export permease/ATP-binding protein MsbA
fig|6666666.554529.peg.1765	34.079	41.2971	32.0344	3-deoxy-D-manno-octulosonic acid transferase (EC 2.4.99.12)(EC 2.4.99.13)	Ontology_term=KEGG_ENZYME:2.4.99.12,KEGG_ENZYME:2.4.99.13
fig|6666666.554529.peg.1766	42.9001	47.037	28.6917	hypothetical protein
fig|6666666.554529.peg.1767	10.2682	4.67974	8.92564	hypothetical protein
fig|6666666.554529.peg.1768	28.1467	11.9727	23.1233	Ferredoxin-dependent glutamate synthase (EC 1.4.7.1)	Ontology_term=KEGG_ENZYME:1.4.7.1
fig|6666666.554529.peg.1769	367.388	316.053	338.734	Ribose-5-phosphate isomerase A (EC 5.3.1.6)	Ontology_term=KEGG_ENZYME:5.3.1.6
fig|6666666.554529.peg.1770	103.017	74.7097	82.8583	Threonine dehydratase biosynthetic (EC 4.3.1.19)	Ontology_term=KEGG_ENZYME:4.3.1.19
fig|6666666.554529.peg.1771	5072.96	3457.81	6378.88	hypothetical protein
fig|6666666.554529.peg.1772	106.933	68.9546	81.5798	5-formyltetrahydrofolate cyclo-ligase (EC 6.3.3.2)	Ontology_term=KEGG_ENZYME:6.3.3.2
fig|6666666.554529.peg.1773	154.484	81.2938	81.2172	Z-ring-associated protein ZapA
fig|6666666.554529.peg.1774	207.482	144.24	107.674	FIG019278: hypothetical protein
fig|6666666.554529.peg.1775	271.33	185.676	114.721	hypothetical protein
fig|6666666.554529.peg.1776	168.109	207.939	130.235	hypothetical protein
fig|6666666.554529.peg.1777	173.361	124.807	150.917	Xaa-Pro aminopeptidase (EC 3.4.11.9)	Ontology_term=KEGG_ENZYME:3.4.11.9
fig|6666666.554529.peg.1778	101.646	73.6601	87.2875	2-polyprenyl-6-methoxyphenol hydroxylase
fig|6666666.554529.peg.1779	84.8603	65.0275	63.7609	2-polyprenylphenol hydroxylase
fig|6666666.554529.peg.1780	309.182	298.989	193.548	Aminomethyltransferase (glycine cleavage system T protein) (EC 2.1.2.10)	Ontology_term=KEGG_ENZYME:2.1.2.10
fig|6666666.554529.peg.1781	751.022	537.563	562.578	Glycine cleavage system H protein
fig|6666666.554529.peg.1782	192.942	238.888	139.018	Glycine dehydrogenase [decarboxylating] (glycine cleavage system P1 protein) (EC 1.4.4.2)	Ontology_term=KEGG_ENZYME:1.4.4.2
fig|6666666.554529.peg.1783	194.461	199.921	172.948	Glycine dehydrogenase [decarboxylating] (glycine cleavage system P2 protein) (EC 1.4.4.2)	Ontology_term=KEGG_ENZYME:1.4.4.2
fig|6666666.554529.peg.1784	234.579	268.455	180.303	PfkB
fig|6666666.554529.peg.1785	155.258	205.962	128.388	Molybdenum cofactor biosynthesis protein MoaB
fig|6666666.554529.peg.1786	193.678	170.51	177.389	Molybdopterin molybdenumtransferase (EC 2.10.1.1)	Ontology_term=KEGG_ENZYME:2.10.1.1
fig|6666666.554529.peg.1787	153.289	95.2662	106.713	Molybdopterin synthase sulfur carrier subunit
fig|6666666.554529.peg.1788	170.844	153.581	110.751	Molybdopterin synthase catalytic subunit MoaE (EC 2.8.1.12)	Ontology_term=KEGG_ENZYME:2.8.1.12
fig|6666666.554529.peg.1789	90.0784	64.0189	65.5091	hypothetical protein
fig|6666666.554529.peg.1790	107.645	81.627	78.161	Prolipoprotein diacylglyceryl transferase
fig|6666666.554529.peg.1791	131.887	83.8822	100.381	Thymidylate synthase (EC 2.1.1.45)	Ontology_term=KEGG_ENZYME:2.1.1.45
fig|6666666.554529.peg.1792	33.915	22.4966	26.5618	Dihydrofolate reductase (EC 1.5.1.3)	Ontology_term=KEGG_ENZYME:1.5.1.3
fig|6666666.554529.peg.1793	89.3892	82.7719	71.0064	Bis(5'-nucleosyl)-tetraphosphatase%2C symmetrical (EC 3.6.1.41)	Ontology_term=KEGG_ENZYME:3.6.1.41
fig|6666666.554529.peg.1794	28.1388	29.0684	10.9486	Inner membrane protein YjdF
fig|6666666.554529.peg.1795	190.305	247.295	101.071	ApaG protein
fig|6666666.554529.peg.1796	38.2128	23.487	29.5597	hypothetical protein
fig|6666666.554529.peg.1797	91.8704	69.1562	56.529	hypothetical protein
fig|6666666.554529.peg.1798	122.631	107.525	111.33	2-polyprenyl-3-methyl-6-methoxy-1%2C4-benzoquinol hydroxylase%2C coq7 type
fig|6666666.554529.peg.1799	11.0683	13.1884	6.25954	Glycolate dehydrogenase (EC 1.1.99.14)%2C iron-sulfur subunit GlcF	Ontology_term=KEGG_ENZYME:1.1.99.14
fig|6666666.554529.peg.1800	68.069	42.7476	52.6466	Ferredoxin%2C 2Fe-2S
fig|6666666.554529.peg.1801	29.5792	26.1607	28.2575	hypothetical protein
fig|6666666.554529.peg.1802	122.754	71.9166	90.6721	Phospholipid ABC transporter ATP-binding protein MlaF
fig|6666666.554529.peg.1803	70.7489	36.25	53.4852	Phospholipid ABC transporter permease protein MlaE
fig|6666666.554529.peg.1804	131.341	80.0236	102.661	Phospholipid ABC transporter substrate-binding protein MlaD
fig|6666666.554529.peg.1805	196.475	93.3168	125.691	hypothetical protein
fig|6666666.554529.peg.1806	342.12	469.863	285.831	Thioredoxin
fig|6666666.554529.peg.1807	139.42	136.662	77.9419	Transcription termination factor Rho
fig|6666666.554529.peg.1808	44.9029	22.2288	29.3861	Glucose-1-phosphate thymidylyltransferase (EC 2.7.7.24)	Ontology_term=KEGG_ENZYME:2.7.7.24
fig|6666666.554529.peg.1809	31.1635	22.135	29.849	hypothetical protein
fig|6666666.554529.peg.1810	28.2678	20.2656	21.2588	Uncharacterized protein Clim_1224
fig|6666666.554529.peg.1811	74.2649	80.434	62.4677	Lipoyl synthase (EC 2.8.1.8)	Ontology_term=KEGG_ENZYME:2.8.1.8
fig|6666666.554529.peg.1812	20.8134	22.1334	13.933	Octanoate-[acyl-carrier-protein]-protein-N-octanoyltransferase (EC 2.3.1.181)	Ontology_term=KEGG_ENZYME:2.3.1.181
fig|6666666.554529.peg.1813	74.3221	90.891	72.1418	Proposed lipoate regulatory protein YbeD
fig|6666666.554529.peg.1814	53.4606	74.5886	37.1766	D-alanyl-D-alanine carboxypeptidase (EC 3.4.16.4)	Ontology_term=KEGG_ENZYME:3.4.16.4
fig|6666666.554529.peg.1815	61.4536	77.2902	48.111	Septum-associated rare lipoprotein A
fig|6666666.554529.peg.1816	40.9326	55.207	39.1967	Membrane-bound lytic murein transglycosylase B
fig|6666666.554529.peg.1817	15.9262	13.1726	17.0484	Rod shape-determining protein RodA
fig|6666666.554529.peg.1818	20.4839	22.5541	16.3087	Peptidoglycan D%2CD-transpeptidase MrdA (EC 3.4.16.4)	Ontology_term=KEGG_ENZYME:3.4.16.4
fig|6666666.554529.peg.1819	19.8344	22.9106	17.8356	Rod shape-determining protein MreD
fig|6666666.554529.peg.1820	18.0626	15.4904	16.8827	Rod shape-determining protein MreC
fig|6666666.554529.peg.1821	217.233	168.685	169.726	Rod shape-determining protein MreB
fig|6666666.554529.peg.1822	3.80056	4.0416	8.80972	hypothetical protein
fig|6666666.554529.peg.1823	38.0439	31.4948	39.0349	hypothetical protein
fig|6666666.554529.peg.1824	28.4767	36.7258	29.8445	hypothetical protein
fig|6666666.554529.peg.1825	24.6549	6.83962	27.0221	hypothetical protein
fig|6666666.554529.peg.1826	149.225	261.188	119.62	Aspartyl-tRNA(Asn) amidotransferase subunit C (EC 6.3.5.6) @ Glutamyl-tRNA(Gln) amidotransferase subunit C (EC 6.3.5.7)	Ontology_term=KEGG_ENZYME:6.3.5.6,KEGG_ENZYME:6.3.5.7
fig|6666666.554529.peg.1827	118.264	105.231	117.887	Aspartyl-tRNA(Asn) amidotransferase subunit A (EC 6.3.5.6) @ Glutamyl-tRNA(Gln) amidotransferase subunit A (EC 6.3.5.7)	Ontology_term=KEGG_ENZYME:6.3.5.6,KEGG_ENZYME:6.3.5.7
fig|6666666.554529.peg.1828	162.21	111.609	165.127	Aspartyl-tRNA(Asn) amidotransferase subunit B (EC 6.3.5.6) @ Glutamyl-tRNA(Gln) amidotransferase subunit B (EC 6.3.5.7)	Ontology_term=KEGG_ENZYME:6.3.5.6,KEGG_ENZYME:6.3.5.7
fig|6666666.554529.peg.1829	56.3426	40.9824	46.1026	hypothetical protein
fig|6666666.554529.peg.1830	3.34449	7.11321	2.90721	hypothetical protein
fig|6666666.554529.peg.1831	22.2966	0	14.536	hypothetical protein
fig|6666666.554529.peg.1832	95.7674	68.1552	55.9243	Predicted cobalt transporter CbtC
fig|6666666.554529.peg.1833	9.12135	3.23328	3.52389	hypothetical protein
fig|6666666.554529.peg.1834	12.4584	5.73646	8.15001	Glycolate dehydrogenase (EC 1.1.99.14)%2C iron-sulfur subunit GlcF	Ontology_term=KEGG_ENZYME:1.1.99.14
fig|6666666.554529.peg.1835	94.3188	58.5539	140.633	hypothetical protein
fig|6666666.554529.peg.1836	39.4836	6.17466	43.7427	Thiocyanate hydrolase subunit beta (EC 3.5.5.8) / Thiocyanate hydrolase subunit alpha (EC 3.5.5.8)	Ontology_term=KEGG_ENZYME:3.5.5.8,KEGG_ENZYME:3.5.5.8
fig|6666666.554529.peg.1837	19.4869	5.7831	21.2723	Thiocyanate hydrolase subunit beta (EC 3.5.5.8)	Ontology_term=KEGG_ENZYME:3.5.5.8
fig|6666666.554529.peg.1838	22.1044	6.13208	19.2143	Thiocyanate hydrolase subunit gamma (EC 3.5.5.8)	Ontology_term=KEGG_ENZYME:3.5.5.8
fig|6666666.554529.peg.1839	41.8062	14.0392	29.6459	hypothetical protein
fig|6666666.554529.peg.1840	16.9648	13.5306	12.64	hypothetical protein
fig|6666666.554529.peg.1841	16.037	7.83938	12.3663	ABC transporter%2C substrate-binding protein (cluster 10%2C nitrate/sulfonate/bicarbonate)
fig|6666666.554529.peg.1842	9.05549	3.85192	6.12228	ABC transporter%2C permease protein (cluster 10%2C nitrate/sulfonate/bicarbonate)
fig|6666666.554529.peg.1843	6.89383	0.628375	4.79398	ABC transporter%2C permease protein (cluster 10%2C nitrate/sulfonate/bicarbonate)
fig|6666666.554529.peg.1844	19.1999	17.783	10.7674	Mobile element protein
fig|6666666.554529.peg.1845	7.65915	5.42993	5.17823	hypothetical protein
fig|6666666.554529.peg.1846	10.8587	2.30948	9.43899	Uncharacterized UPF0033 protein
fig|6666666.554529.peg.1847	15.7787	11.2908	13.3311	Sulfide:quinone oxidoreductase%2C Type III
fig|6666666.554529.peg.1848	44.8192	26.4342	56.6382	hypothetical protein
fig|6666666.554529.peg.1849	61.0144	51.6669	59.9121	hypothetical protein
fig|6666666.554529.peg.1850	7.24135	10.745	5.12348	Transporter%2C sodium/sulfate symporter family
fig|6666666.554529.peg.1851	10.67	10.5642	10.7141	hypothetical protein
fig|6666666.554529.peg.1852	10.0518	11.661	5.56023	hypothetical protein
fig|6666666.554529.peg.1853	104.794	67.5755	121.134	hypothetical protein
fig|6666666.554529.peg.1854	126.464	96.6952	140.818	Quad-[4Fe-4S] ferredoxin%2C HycB/HydN/HyfA family
fig|6666666.554529.peg.1855	110.762	82.2968	114.548	Tungsten-containing aldehyde:ferredoxin oxidoreductase (EC 1.2.7.5)	Ontology_term=KEGG_ENZYME:1.2.7.5
fig|6666666.554529.peg.1856	90.714	75.2359	105.875	Nitrite reductase probable [NAD(P)H] subunit (EC 1.7.1.4)	Ontology_term=KEGG_ENZYME:1.7.1.4
fig|6666666.554529.peg.1857	83.292	59.2767	82.9835	hypothetical protein
fig|6666666.554529.peg.1858	28.7154	43.1104	44.0486	hypothetical protein
fig|6666666.554529.peg.1859	61.249	84.1233	93.5703	Phospholipase/lecithinase/hemolysin
fig|6666666.554529.peg.1860	37.6532	30.6198	45.8864	hypothetical protein
fig|6666666.554529.peg.1861	31.6311	17.6419	30.1873	hypothetical protein
fig|6666666.554529.peg.1862	12.1262	18.095	15.9811	hypothetical protein
fig|6666666.554529.peg.1863	85.1703	68.8494	89.0822	Pyruvate kinase (EC 2.7.1.40)	Ontology_term=KEGG_ENZYME:2.7.1.40
fig|6666666.554529.peg.1864	215.327	194.079	211.769	conserved hypothetical protein TIGR00052
fig|6666666.554529.peg.1865	2575.61	7132.46	2047.78	Superoxide dismutase [Fe] (EC 1.15.1.1)	Ontology_term=KEGG_ENZYME:1.15.1.1
fig|6666666.554529.peg.1866	37.6229	31.6218	37.8919	N-methylhydantoinase B (EC 3.5.2.14)	Ontology_term=KEGG_ENZYME:3.5.2.14
fig|6666666.554529.peg.1867	125.273	157.383	186.554	hypothetical protein
fig|6666666.554529.peg.1868	20.1412	21.4185	15.1273	ATP-dependent DNA helicase RecQ
fig|6666666.554529.peg.1869	66.5543	45.4984	65.712	Asparagine synthetase [glutamine-hydrolyzing] (EC 6.3.5.4)	Ontology_term=KEGG_ENZYME:6.3.5.4
fig|6666666.554529.peg.1870	32.7371	28.227	33.8405	hypothetical protein
fig|6666666.554529.peg.1871	82.4347	108.535	70.2917	hypothetical protein
fig|6666666.554529.peg.1872	400.855	513.388	347.601	Glutaredoxin-related protein
fig|6666666.554529.peg.1873	172.671	196.226	145.639	Putative dCMP deaminase (ACLAME 374)
fig|6666666.554529.peg.1874	65.2071	40.2634	47.5393	hypothetical protein
fig|6666666.554529.peg.1875	619.232	491.313	906.95	hypothetical protein
fig|6666666.554529.peg.1876	54.8425	68.8375	37.5124	hypothetical protein
fig|6666666.554529.peg.1877	288.06	315.082	412.342	hypothetical protein
fig|6666666.554529.peg.1878	77.5987	63.827	106.96	Aldehyde dehydrogenase
fig|6666666.554529.peg.1879	25.0169	16.272	20.1626	Exodeoxyribonuclease VII large subunit (EC 3.1.11.6)	Ontology_term=KEGG_ENZYME:3.1.11.6
fig|6666666.554529.peg.1880	10.1995	8.47531	7.34019	hypothetical protein
fig|6666666.554529.peg.1881	266.828	216.822	237.104	Inosine-5'-monophosphate dehydrogenase (EC 1.1.1.205) / CBS domain	Ontology_term=KEGG_ENZYME:1.1.1.205
fig|6666666.554529.peg.1882	184.286	173.097	179.628	GMP synthase [glutamine-hydrolyzing]%2C amidotransferase subunit (EC 6.3.5.2) / GMP synthase [glutamine-hydrolyzing]%2C ATP pyrophosphatase subunit (EC 6.3.5.2)	Ontology_term=KEGG_ENZYME:6.3.5.2,KEGG_ENZYME:6.3.5.2
fig|6666666.554529.peg.1883	577.122	513.732	492.366	hypothetical protein
fig|6666666.554529.peg.1884	112.624	108.154	84.4394	hypothetical protein
fig|6666666.554529.peg.1885	53.3696	26.4854	50.5153	hypothetical protein
fig|6666666.554529.peg.1886	42.3169	44.6903	35.6425	Fic domain protein%2C PA0574 type
fig|6666666.554529.peg.1887	41.3839	31.7939	33.1833	Mobile element protein
fig|6666666.554529.peg.1888	153.18	119.02	148.413	Diacylglycerol kinase (EC 2.7.1.107)	Ontology_term=KEGG_ENZYME:2.7.1.107
fig|6666666.554529.peg.1889	14.9601	3.92273	7.48179	Ser/Thr protein phosphatase family protein%2C UDP-2%2C3-diacylglucosamine hydrolase (EC 3.6.1.54) homolog	Ontology_term=KEGG_ENZYME:3.6.1.54
fig|6666666.554529.peg.1890	8.51384	4.09983	6.98177	Glycosyltransferase
fig|6666666.554529.peg.1891	77.0334	99.9818	85.0535	hypothetical protein
fig|6666666.554529.peg.1892	54.1336	62.4116	47.0558	hypothetical protein
fig|6666666.554529.peg.1893	19.2028	10.2103	9.73706	hypothetical protein
fig|6666666.554529.peg.1894	57.1351	15.5601	35.1288	hypothetical protein
fig|6666666.554529.peg.1895	0.961062	1.53302	0.696171	Retron-type RNA-directed DNA polymerase (EC 2.7.7.49)	Ontology_term=KEGG_ENZYME:2.7.7.49
fig|6666666.554529.peg.1896	8.49395	5.08086	12.4595	hypothetical protein
fig|6666666.554529.peg.1897	3.74384	9.28964	3.25434	hypothetical protein
fig|6666666.554529.peg.1898	86.5773	121.076	51.0308	Predicted enzyme of the cupin superfamily protein
fig|6666666.554529.peg.1899	16.6794	23.0012	16.8371	hypothetical protein
fig|6666666.554529.peg.1900	24.774	18.771	15.209	hypothetical protein
fig|6666666.554529.peg.1901	26.7589	14.0729	18.1899	hypothetical protein
fig|6666666.554529.peg.1902	16.9739	10.6966	12.5688	hypothetical protein
fig|6666666.554529.peg.1903	25.8546	7.94561	11.9587	hypothetical protein
fig|6666666.554529.peg.1904	32.1604	16.9726	17.8732	hypothetical protein
fig|6666666.554529.peg.1905	33.3917	13.1569	21.6248	DNA repair exonuclease family protein YhaO
fig|6666666.554529.peg.1906	74.7877	45.9766	44.8664	hypothetical protein
fig|6666666.554529.peg.1907	115.973	59.7707	55.0485	hypothetical protein
fig|6666666.554529.peg.1908	203.977	85.9838	120.867	hypothetical protein
fig|6666666.554529.peg.1909	128.727	76.7612	64.1398	hypothetical protein
fig|6666666.554529.peg.1910	63.1503	54.5871	45.3868	FIG00640418: hypothetical protein
fig|6666666.554529.peg.1911	25.2415	16.7764	16.7606	hypothetical protein
fig|6666666.554529.peg.1912	51.5817	38.0433	39.9199	hypothetical protein BVU_3741
fig|6666666.554529.peg.1913	4.71055	0.834884	2.95725	hypothetical protein BVU_3741
fig|6666666.554529.peg.1914	7.50367	4.42564	4.05606	hypothetical protein
fig|6666666.554529.peg.1915	2.60364	0.943897	1.80029	Helicase%2C SNF2/RAD54 family
fig|6666666.554529.peg.1916	2.43084	2.13931	2.25873	Response regulator
fig|6666666.554529.peg.1917	1.38776	0.737885	1.00526	VrlQ
fig|6666666.554529.peg.1918	2.06734	1.22136	1.99671	Transposase
fig|6666666.554529.peg.1919	5.86753	0	1.27509	hypothetical protein
fig|6666666.554529.peg.1920	48.4709	74.7402	67.4135	hypothetical protein
fig|6666666.554529.peg.1921	1.49498	3.06604	1.76363	putative membrane protein
fig|6666666.554529.peg.1922	0.442393	0	0	hypothetical protein
fig|6666666.554529.peg.1923	1.59612	0.783393	1.60089	hypothetical protein
fig|6666666.554529.peg.1924	0.655783	0.52303	0.997571	hypothetical protein
fig|6666666.554529.peg.1925	2.40859	2.19543	1.79457	hypothetical protein
fig|6666666.554529.peg.1926	126.967	92.2083	88.8314	hypothetical protein
fig|6666666.554529.peg.1927	7.31037	6.70507	6.43399	hypothetical protein
fig|6666666.554529.peg.1928	14.6455	11.6099	12.422	possible DNA helicase
fig|6666666.554529.peg.1929	1.49809	0	0.976666	Type IV secretory pathway%2C VirB4 components
fig|6666666.554529.peg.1930	0.790661	0	0	putative lipoprotein
fig|6666666.554529.peg.1931	0.830194	2.27017	1.3402	hypothetical protein
fig|6666666.554529.peg.1932	1.67644	0	1.27509	hypothetical protein
fig|6666666.554529.peg.1933	0.511391	0	0	hypothetical protein
fig|6666666.554529.peg.1934	1.31673	0	0.381523	hypothetical protein
fig|6666666.554529.peg.1935	0.952847	0	2.07066	hypothetical protein
fig|6666666.554529.peg.1936	1.44783	0	0	hypothetical protein
fig|6666666.554529.peg.1937	0	1.7607	0	hypothetical protein
fig|6666666.554529.peg.1938	16.5569	10.5642	12.713	hypothetical protein
fig|6666666.554529.peg.1939	1.13758	1.45168	0.791077	putative membrane protein
fig|6666666.554529.peg.1940	1.11483	0.508086	0.830631	Type IV secretory pathway%2C VirD4 components
fig|6666666.554529.peg.1941	0	2.98039	0.812069	hypothetical protein
fig|6666666.554529.peg.1942	0	0	0.794319	FIG016425: Soluble lytic murein transglycosylase and related regulatory proteins (some contain LysM/invasin domains)
fig|6666666.554529.peg.1943	0.860874	0.686603	1.30955	probable exported protein STY4558
fig|6666666.554529.peg.1944	1.85805	0	0.538372	hypothetical protein
fig|6666666.554529.peg.1945	0.440645	0	0	hypothetical protein
fig|6666666.554529.peg.1946	0.89425	2.85289	0.518219	PilL protein
fig|6666666.554529.peg.1947	0.548278	0.58305	0.635455	Integrase
fig|6666666.554529.peg.1948	1.44783	6.92845	4.40486	hypothetical protein
fig|6666666.554529.peg.1949	49.3388	26.4342	55.0012	Transcriptional regulator%2C MerR family
fig|6666666.554529.peg.1950	16.4366	15.1992	10.1462	hypothetical protein
fig|6666666.554529.peg.1951	5.84702	7.46141	6.77671	hypothetical protein
fig|6666666.554529.peg.1952	0.972237	1.0339	0.281706	UPF0758 family protein
fig|6666666.554529.peg.1953	2.0645	2.63452	2.15349	Putative uncharacterized protein STY4534 (Putative uncharacterized protein)
fig|6666666.554529.peg.1954	0.817325	0.521496	0.142092	Protein StbA
fig|6666666.554529.peg.1955	1.39354	0	0.807558	hypothetical protein
fig|6666666.554529.peg.1956	2.16053	2.06779	3.38047	hypothetical protein
fig|6666666.554529.peg.1957	0.651187	0.415491	0.113209	FIG141751: hypothetical protein in PFGI-1-like cluster
fig|6666666.554529.peg.1958	0.275948	0	0.479737	hypothetical protein
fig|6666666.554529.peg.1959	0.531885	0.339371	0.462342	hypothetical protein
fig|6666666.554529.peg.1960	1.99077	0	0	hypothetical protein
fig|6666666.554529.peg.1961	94.2789	60.7404	84.9431	Phage repressor protein cI
fig|6666666.554529.peg.1962	9.07421	22.7457	7.88777	hypothetical protein
fig|6666666.554529.peg.1963	27.7418	23.0521	14.4687	Integrase
fig|6666666.554529.peg.1964	56.1963	48.9137	47.4934	DNA mismatch repair protein MutS
fig|6666666.554529.peg.1965	170.41	152.426	93.446	Dodecin%2C a flavin storage/sequestration protein
fig|6666666.554529.peg.1966	53.8194	68.6793	62.1541	hypothetical protein
fig|6666666.554529.peg.1967	210.713	191.627	115.912	hypothetical protein
fig|6666666.554529.peg.1968	253.29	136.574	241.686	Protein serine/threonine phosphatase PrpC%2C regulation of stationary phase
fig|6666666.554529.peg.1969	391.703	408.045	340.489	Thiol:disulfide interchange protein DsbC
fig|6666666.554529.peg.1970	279.4	332.465	220.9	UPF0234 protein Yitk
fig|6666666.554529.peg.1971	28.4245	13.5434	18.2904	Site-specific tyrosine recombinase XerD
fig|6666666.554529.peg.1972	66.8899	92.2494	49.9676	Methylated-DNA--protein-cysteine methyltransferase (EC 2.1.1.63)	Ontology_term=KEGG_ENZYME:2.1.1.63
fig|6666666.554529.peg.1973	42.4698	50.8086	21.7546	UPF0260 protein YcgN
fig|6666666.554529.peg.1974	67.2084	59.9542	64.9276	hypothetical protein
fig|6666666.554529.peg.1975	402.031	306.853	379.88	Isocitrate dehydrogenase [NADP] (EC 1.1.1.42)	Ontology_term=KEGG_ENZYME:1.1.1.42
fig|6666666.554529.peg.1976	6.38006	6.4276	2.33511	FIG022979: MoxR-like ATPases
fig|6666666.554529.peg.1977	4.3612	3.91313	4.38332	hypothetical protein
fig|6666666.554529.peg.1978	8.04825	6.65675	7.83806	hypothetical protein
fig|6666666.554529.peg.1979	67.3731	92.3211	84.5005	diguanylate cyclase/phosphodiesterase (GGDEF & EAL domains) with PAS/PAC sensor(s)
fig|6666666.554529.peg.1980	76.9412	167.898	92.6544	hypothetical protein
fig|6666666.554529.peg.1981	32.1502	53.3841	35.0525	RND efflux system%2C inner membrane transporter
fig|6666666.554529.peg.1982	37.7604	34.4188	34.6096	Signal peptidase I (EC 3.4.21.89)	Ontology_term=KEGG_ENZYME:3.4.21.89
fig|6666666.554529.peg.1983	11.3225	8.33579	12.8705	hypothetical protein
fig|6666666.554529.peg.1984	79.0076	110.306	85.9522	hypothetical protein
fig|6666666.554529.peg.1985	133.599	122.393	99.4571	Protein-L-isoaspartate O-methyltransferase (EC 2.1.1.77)	Ontology_term=KEGG_ENZYME:2.1.1.77
fig|6666666.554529.peg.1986	43.8263	30.8035	33.6912	FIG00933687: hypothetical protein
fig|6666666.554529.peg.1987	57.2085	37.4379	39.5278	hypothetical protein
fig|6666666.554529.peg.1988	131.348	74.7265	94.3296	hypothetical protein
fig|6666666.554529.peg.1989	154.556	196.691	96.9069	hypothetical protein
[truncated: 2,318 more rows]
