# Supplementary material for: Global biogeography of chemosynthetic symbionts reveals both localized and globally distributed symbiont groups
Source: Proc Natl Acad Sci U S A. 2021 Jul 16;118(29):e2104378118. doi: 10.1073/pnas.2104378118 (PMC8307296; doi:10.1073/pnas.2104378118)
Supplement: Supplementary File [file pnas.2104378118.sd04.xlsx]

## Sheet: Enrichment PFAM
SI Dataset S4: Output From Anvi'o's Pangenome Metabolic Enrichment Function Using PFAMs
PFAM	enrichment_score	unadjusted_p_value	adjusted_q_value	associated_groups	function_accession	gene_clusters_ids	p_Ca. T. weberae	p_Ca. T. lotti	p_Ca. T. endolucinida	p_Ca. T. taylori	N_Ca. T. weberae	N_Ca. T. lotti	N_Ca. T. endolucinida	N_Ca. T. taylori
ATP_bind_1	61.0104	3.57569e-13	9.1202e-12	Ca. T. lotti, Ca. T. endolucinida, Ca. T. taylori	PF03029.18	GC_00000065	0	1	1	1	9	10	18	24
TelA	61.0104	3.57569e-13	9.1202e-12	Ca. T. weberae	PF05816.12	GC_00005528	1	0	0	0	9	10	18	24
p450	61.0104	3.57569e-13	9.1202e-12	Ca. T. weberae	PF00067.23	GC_00005795	1	0	0	0	9	10	18	24
DUF1611	61.0004	3.59329e-13	9.1202e-12	Ca. T. weberae, Ca. T. lotti	PF07755.12	GC_00004752	1	1	0	0	9	10	18	24
Sulf_transp	61.0004	3.59329e-13	9.1202e-12	Ca. T. weberae, Ca. T. lotti	PF04143.15	GC_00004813, GC_00005842	1	1	0	0	9	10	18	24
DUF2202	61.0004	3.59329e-13	9.1202e-12	Ca. T. weberae, Ca. T. lotti	PF09968.10	GC_00004579	1	1	0	0	9	10	18	24
Methyltransf_16	61.0004	3.59329e-13	9.1202e-12	Ca. T. weberae, Ca. T. lotti	PF10294.10	GC_00004803	1	1	0	0	9	10	18	24
LPG_synthase_TM	61	3.59398e-13	9.1202e-12	Ca. T. weberae, Ca. T. endolucinida, Ca. T. taylori	PF03706.14	GC_00003614, GC_00004347, GC_00006160	1	0	1	1	9	10	18	24
Flavodoxin_2	61	3.59398e-13	9.1202e-12	Ca. T. weberae, Ca. T. endolucinida, Ca. T. taylori	PF02525.18	GC_00002533, GC_00002678, GC_00004761, GC_00006242	1	0	1	1	9	10	18	24
Acetyltransf_7	61	3.59398e-13	9.1202e-12	Ca. T. lotti	PF13508.8	GC_00005664	0	1	0	0	9	10	18	24
Glyco_hydro_71	61	3.59398e-13	9.1202e-12	Ca. T. lotti	PF03659.15	GC_00005655, GC_00007735	0	1	0	0	9	10	18	24
DUF442	61	3.59398e-13	9.1202e-12	Ca. T. lotti	PF04273.14	GC_00005675	0	1	0	0	9	10	18	24
ATPgrasp_TupA	61	3.59398e-13	9.1202e-12	Ca. T. lotti	PF14305.7	GC_00005692	0	1	0	0	9	10	18	24
Glyco_transf_4	61	3.59398e-13	9.1202e-12	Ca. T. lotti	PF13439.7	GC_00005660, GC_00008997	0	1	0	0	9	10	18	24
DUF2956	61	3.59398e-13	9.1202e-12	Ca. T. weberae, Ca. T. lotti, Ca. T. taylori	PF11169.9	GC_00003136	1	1	0	1	9	10	18	24
PhoPQ_related	61	3.59398e-13	9.1202e-12	Ca. T. weberae, Ca. T. lotti, Ca. T. taylori	PF10142.10	GC_00002908, GC_00005807, GC_00005808	1	1	0	1	9	10	18	24
Ketoacyl-synt_C	61	3.59398e-13	9.1202e-12	Ca. T. weberae, Ca. T. lotti, Ca. T. taylori	PF02801.23	GC_00002956, GC_00003170	1	1	0	1	9	10	18	24
CHAP	61	3.59398e-13	9.1202e-12	Ca. T. weberae, Ca. T. lotti, Ca. T. taylori	PF05257.17	GC_00002853	1	1	0	1	9	10	18	24
DUF1343	61	3.59398e-13	9.1202e-12	Ca. T. weberae, Ca. T. lotti, Ca. T. taylori	PF07075.12	GC_00002966	1	1	0	1	9	10	18	24
GSP_synth	61	3.59398e-13	9.1202e-12	Ca. T. weberae, Ca. T. lotti, Ca. T. taylori	PF03738.15	GC_00002861	1	1	0	1	9	10	18	24
DUF3450	61	3.59398e-13	9.1202e-12	Ca. T. weberae, Ca. T. lotti, Ca. T. taylori	PF11932.9	GC_00003316	1	1	0	1	9	10	18	24
DUF4150	61	3.59398e-13	9.1202e-12	Ca. T. weberae, Ca. T. lotti, Ca. T. taylori	PF13665.7	GC_00003696, GC_00005639, GC_00008540, GC_00009190, GC_00009676	1	1	0	1	9	10	18	24
ACP_syn_III	61	3.59398e-13	9.1202e-12	Ca. T. weberae, Ca. T. lotti, Ca. T. taylori	PF08545.11	GC_00003005, GC_00009514	1	1	0	1	9	10	18	24
Glyco_tranf_2_3	61	3.59398e-13	9.1202e-12	Ca. T. weberae, Ca. T. lotti, Ca. T. taylori	PF13641.7	GC_00002854, GC_00009901	1	1	0	1	9	10	18	24
C_GCAxxG_C_C	61	3.59398e-13	9.1202e-12	Ca. T. weberae, Ca. T. lotti, Ca. T. taylori	PF09719.11	GC_00003124	1	1	0	1	9	10	18	24
UPF0061	61	3.59398e-13	9.1202e-12	Ca. T. weberae, Ca. T. lotti, Ca. T. taylori	PF02696.15	GC_00002779	1	1	0	1	9	10	18	24
DUF1835	61	3.59398e-13	9.1202e-12	Ca. T. weberae, Ca. T. lotti, Ca. T. taylori	PF08874.11	GC_00003203	1	1	0	1	9	10	18	24
Orn_DAP_Arg_deC	61	3.59398e-13	9.1202e-12	Ca. T. weberae, Ca. T. lotti, Ca. T. taylori	PF00278.23	GC_00003300, GC_00004488, GC_00008572	1	1	0	1	9	10	18	24
DUF3754	61	3.59398e-13	9.1202e-12	Ca. T. weberae, Ca. T. lotti, Ca. T. taylori	PF12576.9	GC_00003186	1	1	0	1	9	10	18	24
Trp_halogenase	61	3.59398e-13	9.1202e-12	Ca. T. weberae, Ca. T. lotti, Ca. T. taylori	PF04820.15	GC_00003002	1	1	0	1	9	10	18	24
BBP2_2	61	3.59398e-13	9.1202e-12	Ca. T. weberae, Ca. T. lotti, Ca. T. taylori	PF10082.10	GC_00003242	1	1	0	1	9	10	18	24
DUF4872	61	3.59398e-13	9.1202e-12	Ca. T. weberae, Ca. T. lotti, Ca. T. taylori	PF16169.6	GC_00003028	1	1	0	1	9	10	18	24
ABC2_membrane_3	61	3.59398e-13	9.1202e-12	Ca. T. weberae, Ca. T. lotti, Ca. T. taylori	PF12698.8	GC_00003049	1	1	0	1	9	10	18	24
Sacchrp_dh_C	61	3.59398e-13	9.1202e-12	Ca. T. weberae, Ca. T. lotti, Ca. T. taylori	PF16653.6	GC_00003181	1	1	0	1	9	10	18	24
FAD_binding_7	61	3.59398e-13	9.1202e-12	Ca. T. weberae, Ca. T. lotti, Ca. T. taylori	PF03441.15	GC_00002918, GC_00006230	1	1	0	1	9	10	18	24
DUF11	61	3.59398e-13	9.1202e-12	Ca. T. weberae, Ca. T. lotti, Ca. T. taylori	PF01345.19	GC_00002868, GC_00009959	1	1	0	1	9	10	18	24
DUF1415	61	3.59398e-13	9.1202e-12	Ca. T. weberae, Ca. T. lotti, Ca. T. taylori	PF07209.13	GC_00003281	1	1	0	1	9	10	18	24
Arginase	61	3.59398e-13	9.1202e-12	Ca. T. weberae, Ca. T. lotti, Ca. T. taylori	PF00491.22	GC_00003075, GC_00004465	1	1	0	1	9	10	18	24
POTRA_1	61	3.59398e-13	9.1202e-12	Ca. T. weberae, Ca. T. lotti, Ca. T. taylori	PF08478.11	GC_00003299, GC_00006711	1	1	0	1	9	10	18	24
DUF915	61	3.59398e-13	9.1202e-12	Ca. T. weberae, Ca. T. lotti, Ca. T. taylori	PF06028.12	GC_00002984	1	1	0	1	9	10	18	24
DUF4242	61	3.59398e-13	9.1202e-12	Ca. T. weberae, Ca. T. lotti, Ca. T. taylori	PF14026.7	GC_00003116, GC_00005642	1	1	0	1	9	10	18	24
DUF2057	61	3.59398e-13	9.1202e-12	Ca. T. weberae, Ca. T. lotti, Ca. T. taylori	PF09829.10	GC_00000088	1	1	0	1	9	10	18	24
GntR	61	3.59398e-13	9.1202e-12	Ca. T. weberae, Ca. T. lotti, Ca. T. taylori	PF00392.22	GC_00002975	1	1	0	1	9	10	18	24
Tex_N	61	3.59398e-13	9.1202e-12	Ca. T. weberae, Ca. T. lotti, Ca. T. taylori	PF09371.11	GC_00002988	1	1	0	1	9	10	18	24
RCC1_2	61	3.59398e-13	9.1202e-12	Ca. T. weberae, Ca. T. lotti, Ca. T. taylori	PF13540.7	GC_00002878	1	1	0	1	9	10	18	24
DUF481	61	3.59398e-13	9.1202e-12	Ca. T. weberae, Ca. T. lotti, Ca. T. taylori	PF04338.13	GC_00003031, GC_00006330	1	1	0	1	9	10	18	24
DUF218	61	3.59398e-13	9.1202e-12	Ca. T. weberae, Ca. T. lotti, Ca. T. taylori	PF02698.18	GC_00003030, GC_00003269	1	1	0	1	9	10	18	24
CT_A_B	61	3.59398e-13	9.1202e-12	Ca. T. weberae, Ca. T. lotti, Ca. T. taylori	PF02626.16	GC_00002691	1	1	0	1	9	10	18	24
DUF3520	61	3.59398e-13	9.1202e-12	Ca. T. weberae, Ca. T. lotti, Ca. T. taylori	PF12034.9	GC_00003184	1	1	0	1	9	10	18	24
MAPEG	61	3.59398e-13	9.1202e-12	Ca. T. weberae, Ca. T. lotti, Ca. T. taylori	PF01124.19	GC_00003021	1	1	0	1	9	10	18	24
MethyTransf_Reg	61	3.59398e-13	9.1202e-12	Ca. T. endolucinida	PF10119.10	GC_00004583	0	0	1	0	9	10	18	24
PIG-L	61	3.59398e-13	9.1202e-12	Ca. T. endolucinida	PF02585.18	GC_00004924	0	0	1	0	9	10	18	24
fn3_3	61	3.59398e-13	9.1202e-12	Ca. T. endolucinida	PF14686.7	GC_00004830	0	0	1	0	9	10	18	24
NHase_beta	61	3.59398e-13	9.1202e-12	Ca. T. endolucinida	PF02211.16	GC_00004046, GC_00004125	0	0	1	0	9	10	18	24
cpYpsA	61	3.59398e-13	9.1202e-12	Ca. T. endolucinida	PF12694.8	GC_00004073, GC_00005048	0	0	1	0	9	10	18	24
PCP_red	61	3.59398e-13	9.1202e-12	Ca. T. endolucinida	PF08369.11	GC_00004570, GC_00004899	0	0	1	0	9	10	18	24
MarC	61	3.59398e-13	9.1202e-12	Ca. T. endolucinida	PF01914.18	GC_00004250	0	0	1	0	9	10	18	24
NMO	61	3.59398e-13	9.1202e-12	Ca. T. endolucinida	PF03060.16	GC_00003827	0	0	1	0	9	10	18	24
AAA_32	61	3.59398e-13	9.1202e-12	Ca. T. endolucinida	PF13654.7	GC_00004131	0	0	1	0	9	10	18	24
DUF533	61	3.59398e-13	9.1202e-12	Ca. T. endolucinida	PF04391.13	GC_00003915	0	0	1	0	9	10	18	24
Big_5	61	3.59398e-13	9.1202e-12	Ca. T. endolucinida	PF13205.7	GC_00004357	0	0	1	0	9	10	18	24
Peptidase_C93	61	3.59398e-13	9.1202e-12	Ca. T. endolucinida	PF06035.12	GC_00003940	0	0	1	0	9	10	18	24
F5_F8_type_C	61	3.59398e-13	9.1202e-12	Ca. T. endolucinida	PF00754.26	GC_00004389	0	0	1	0	9	10	18	24
Ysc84	61	3.59398e-13	9.1202e-12	Ca. T. endolucinida	PF04366.13	GC_00004028	0	0	1	0	9	10	18	24
23S_rRNA_IVP	61	3.59398e-13	9.1202e-12	Ca. T. endolucinida	PF05635.12	GC_00004248, GC_00005460	0	0	1	0	9	10	18	24
DUF2061	61	3.59398e-13	9.1202e-12	Ca. T. endolucinida	PF09834.10	GC_00003976	0	0	1	0	9	10	18	24
Nucleos_tra2_C	61	3.59398e-13	9.1202e-12	Ca. T. endolucinida	PF07662.14	GC_00003989	0	0	1	0	9	10	18	24
Fer4_13	61	3.59398e-13	9.1202e-12	Ca. T. endolucinida	PF13370.7	GC_00004784	0	0	1	0	9	10	18	24
CarboxypepD_reg	61	3.59398e-13	9.1202e-12	Ca. T. endolucinida	PF13620.7	GC_00004621	0	0	1	0	9	10	18	24
GST_N	61	3.59398e-13	9.1202e-12	Ca. T. endolucinida	PF02798.21	GC_00004094, GC_00004719	0	0	1	0	9	10	18	24
AnmK	61	3.59398e-13	9.1202e-12	Ca. T. endolucinida	PF03702.15	GC_00004048	0	0	1	0	9	10	18	24
BTAD	61	3.59398e-13	9.1202e-12	Ca. T. endolucinida	PF03704.18	GC_00003722	0	0	1	0	9	10	18	24
FtsQ	61	3.59398e-13	9.1202e-12	Ca. T. endolucinida	PF03799.16	GC_00004442	0	0	1	0	9	10	18	24
Peptidase_C25	61	3.59398e-13	9.1202e-12	Ca. T. endolucinida	PF01364.19	GC_00003880	0	0	1	0	9	10	18	24
AidB_N	61	3.59398e-13	9.1202e-12	Ca. T. endolucinida	PF18158.2	GC_00004718	0	0	1	0	9	10	18	24
FlpD	61	3.59398e-13	9.1202e-12	Ca. T. endolucinida	PF02662.17	GC_00003874	0	0	1	0	9	10	18	24
Cytochrome_P460	61	3.59398e-13	9.1202e-12	Ca. T. endolucinida	PF16694.6	GC_00004834, GC_00004927, GC_00006862, GC_00007228, GC_00008021	0	0	1	0	9	10	18	24
TPR_20	61	3.59398e-13	9.1202e-12	Ca. T. endolucinida	PF14561.7	GC_00004039	0	0	1	0	9	10	18	24
LCM	61	3.59398e-13	9.1202e-12	Ca. T. endolucinida	PF04072.15	GC_00004923	0	0	1	0	9	10	18	24
Pyr_excise	61	3.59398e-13	9.1202e-12	Ca. T. endolucinida	PF03013.15	GC_00004539	0	0	1	0	9	10	18	24
PAAR_motif	61	3.59398e-13	9.1202e-12	Ca. T. endolucinida	PF05488.14	GC_00004274, GC_00009435	0	0	1	0	9	10	18	24
NHase_alpha	61	3.59398e-13	9.1202e-12	Ca. T. endolucinida	PF02979.17	GC_00004199	0	0	1	0	9	10	18	24
FAD_oxidored	61	3.59398e-13	9.1202e-12	Ca. T. endolucinida	PF12831.8	GC_00004128	0	0	1	0	9	10	18	24
DUF547	61	3.59398e-13	9.1202e-12	Ca. T. endolucinida	PF04784.15	GC_00003931	0	0	1	0	9	10	18	24
DUF2219	61	3.59398e-13	9.1202e-12	Ca. T. endolucinida	PF09982.10	GC_00004293	0	0	1	0	9	10	18	24
DUF2235	61	3.59398e-13	9.1202e-12	Ca. T. endolucinida	PF09994.10	GC_00004165, GC_00004218, GC_00004660	0	0	1	0	9	10	18	24
Peptidase_M15_2	61	3.59398e-13	9.1202e-12	Ca. T. endolucinida	PF05951.14	GC_00004060	0	0	1	0	9	10	18	24
YHS	61	3.59398e-13	9.1202e-12	Ca. T. lotti, Ca. T. taylori	PF04945.14	GC_00003674	0	1	0	1	9	10	18	24
TackOD1	61	3.59398e-13	9.1202e-12	Ca. T. lotti, Ca. T. taylori	PF18551.2	GC_00003612	0	1	0	1	9	10	18	24
MatE	61	3.59398e-13	9.1202e-12	Ca. T. weberae, Ca. T. taylori	PF01554.19	GC_00003695	1	0	0	1	9	10	18	24
Methyltransf_21	61	3.59398e-13	9.1202e-12	Ca. T. weberae, Ca. T. taylori	PF05050.13	GC_00003773, GC_00003808, GC_00008478	1	0	0	1	9	10	18	24
SGNH	61	3.59398e-13	9.1202e-12	Ca. T. weberae, Ca. T. taylori	PF19040.1	GC_00003684	1	0	0	1	9	10	18	24
NLPC_P60	61	3.59398e-13	9.1202e-12	Ca. T. lotti, Ca. T. endolucinida	PF00877.20	GC_00003629	0	1	1	0	9	10	18	24
HD_5	57.352	2.1616e-12	5.42699e-11	Ca. T. lotti, Ca. T. endolucinida	PF13487.7	GC_00003749, GC_00005825	0	0.9	1	0	9	10	18	24
PspA_IM30	57.1696	2.36435e-12	5.67798e-11	Ca. T. lotti, Ca. T. endolucinida	PF04012.13	GC_00004135, GC_00005301	0	1	0.9444	0	9	10	18	24
PglD_N	57.1696	2.36435e-12	5.67798e-11	Ca. T. lotti, Ca. T. endolucinida	PF17836.2	GC_00003665	0	1	0.9444	0	9	10	18	24
AMP-binding_C_2	57.1696	2.36435e-12	5.67798e-11	Ca. T. lotti, Ca. T. endolucinida	PF14535.7	GC_00003609	0	1	0.9444	0	9	10	18	24
Ldh_2	57.1696	2.36435e-12	5.67798e-11	Ca. T. lotti, Ca. T. endolucinida	PF02615.15	GC_00004325, GC_00005598	0	1	0.9444	0	9	10	18	24
ATP-grasp_4	57.1546	2.38187e-12	5.67798e-11	Ca. T. weberae, Ca. T. taylori	PF13535.7	GC_00003723	1	0	0	0.9583	9	10	18	24
DUF364	56.8562	2.75812e-12	6.42706e-11	Ca. T. weberae, Ca. T. lotti, Ca. T. taylori	PF04016.13	GC_00002910, GC_00005887	0.8889	1	0	1	9	10	18	24
Ketoacyl-synt_2	56.8043	2.82941e-12	6.42706e-11	Ca. T. weberae, Ca. T. lotti, Ca. T. taylori	PF13723.7	GC_00003134	1	0.9	0	1	9	10	18	24
CecR_C	56.8043	2.82941e-12	6.42706e-11	Ca. T. weberae, Ca. T. lotti, Ca. T. taylori	PF09209.12	GC_00003153	1	0.9	0	1	9	10	18	24
Cyt_bd_oxida_I	56.8043	2.82941e-12	6.42706e-11	Ca. T. endolucinida	PF01654.18	GC_00004905, GC_00007658	0	0.1	1	0	9	10	18	24
zf-HC2	56.7115	2.96143e-12	6.42706e-11	Ca. T. endolucinida, Ca. T. taylori	PF13490.7	GC_00002830, GC_00010274	0	0	0.9444	1	9	10	18	24
PqqD	56.6502	3.05191e-12	6.42706e-11	Ca. T. endolucinida, Ca. T. taylori	PF05402.13	GC_00002750	0	0	1	0.9583	9	10	18	24
Dyp_perox	56.5281	3.24076e-12	6.42706e-11	Ca. T. weberae, Ca. T. lotti, Ca. T. taylori	PF04261.13	GC_00003390	1	1	0	0.9583	9	10	18	24
TfoX_C	56.5281	3.24076e-12	6.42706e-11	Ca. T. weberae, Ca. T. lotti, Ca. T. taylori	PF04994.14	GC_00003371	1	1	0	0.9583	9	10	18	24
HlyIII	56.5281	3.24076e-12	6.42706e-11	Ca. T. weberae, Ca. T. lotti, Ca. T. taylori	PF03006.21	GC_00003110	1	1	0	0.9583	9	10	18	24
ApbA	56.5281	3.24076e-12	6.42706e-11	Ca. T. weberae, Ca. T. lotti, Ca. T. taylori	PF02558.17	GC_00002770	1	1	0	0.9583	9	10	18	24
PEMT	56.5281	3.24076e-12	6.42706e-11	Ca. T. weberae, Ca. T. lotti, Ca. T. taylori	PF04191.14	GC_00003412	1	1	0	0.9583	9	10	18	24
TetR_C_13	56.5281	3.24076e-12	6.42706e-11	Ca. T. weberae, Ca. T. lotti, Ca. T. taylori	PF16925.6	GC_00003263	1	1	0	0.9583	9	10	18	24
Enoyl_reductase	56.5281	3.24076e-12	6.42706e-11	Ca. T. weberae, Ca. T. lotti, Ca. T. taylori	PF12241.9	GC_00002904	1	1	0	0.9583	9	10	18	24
SLAC1	56.5281	3.24076e-12	6.42706e-11	Ca. T. weberae, Ca. T. lotti, Ca. T. taylori	PF03595.18	GC_00003415	1	1	0	0.9583	9	10	18	24
SpoIIAA-like	56.5281	3.24076e-12	6.42706e-11	Ca. T. weberae, Ca. T. lotti, Ca. T. taylori	PF11964.9	GC_00003038, GC_00006568	1	1	0	0.9583	9	10	18	24
YbjQ_1	56.5281	3.24076e-12	6.42706e-11	Ca. T. weberae, Ca. T. lotti, Ca. T. taylori	PF01906.18	GC_00002839, GC_00003381	1	1	0	0.9583	9	10	18	24
Beta-lactamase2	56.5281	3.24076e-12	6.42706e-11	Ca. T. weberae, Ca. T. lotti, Ca. T. taylori	PF13354.7	GC_00003167	1	1	0	0.9583	9	10	18	24
YiiD_C	56.5281	3.24076e-12	6.42706e-11	Ca. T. weberae, Ca. T. lotti, Ca. T. taylori	PF09500.11	GC_00002738	1	1	0	0.9583	9	10	18	24
AXE1	56.5281	3.24076e-12	6.42706e-11	Ca. T. endolucinida	PF05448.13	GC_00003851	0	0	1	0.0417	9	10	18	24
DUF3592	56.5281	3.24076e-12	6.42706e-11	Ca. T. endolucinida	PF12158.9	GC_00003859, GC_00005074	0	0	1	0.0417	9	10	18	24
Phage_T4_gp19	56.2982	3.62839e-12	6.74253e-11	Ca. T. endolucinida	PF06841.13	GC_00004838, GC_00004907, GC_00006458, GC_00006531	0	0	0.9444	0	9	10	18	24
Tautomerase_2	56.2982	3.62839e-12	6.74253e-11	Ca. T. endolucinida	PF14552.7	GC_00004628	0	0	0.9444	0	9	10	18	24
DUF192	56.2982	3.62839e-12	6.74253e-11	Ca. T. endolucinida	PF02643.16	GC_00004630	0	0	0.9444	0	9	10	18	24
Chromate_transp	56.2982	3.62839e-12	6.74253e-11	Ca. T. endolucinida	PF02417.16	GC_00004845	0	0	0.9444	0	9	10	18	24
Polysacc_synt_C	56.2982	3.62839e-12	6.74253e-11	Ca. T. endolucinida	PF14667.7	GC_00004589	0	0	0.9444	0	9	10	18	24
Cons_hypoth698	56.2982	3.62839e-12	6.74253e-11	Ca. T. endolucinida	PF03601.15	GC_00004317	0	0	0.9444	0	9	10	18	24
DUF1330	56.2982	3.62839e-12	6.74253e-11	Ca. T. weberae, Ca. T. lotti, Ca. T. taylori	PF07045.12	GC_00003108, GC_00003358, GC_00003947, GC_00004369, GC_00010385	1	1	0.0556	1	9	10	18	24
MinE	56.2982	3.62839e-12	6.74253e-11	Ca. T. weberae, Ca. T. lotti, Ca. T. taylori	PF03776.15	GC_00003093	1	1	0.0556	1	9	10	18	24
GFO_IDH_MocA	54.5118	8.72664e-12	1.5965e-10	Ca. T. weberae, Ca. T. endolucinida, Ca. T. taylori	PF01408.23	GC_00003764, GC_00004332, GC_00004731	1	0	1	0.9583	9	10	18	24
MBOAT	54.5118	8.72664e-12	1.5965e-10	Ca. T. weberae, Ca. T. endolucinida, Ca. T. taylori	PF03062.20	GC_00000129, GC_00003756	1	0	1	0.9583	9	10	18	24
Cytochrom_D1	54.0086	1.11732e-11	2.02836e-10	Ca. T. lotti, Ca. T. endolucinida, Ca. T. taylori	PF02239.17	GC_00002582, GC_00003518, GC_00003530, GC_00003613	0	1	1	0.9583	9	10	18	24
DUF1566	53.8442	1.21125e-11	2.16558e-10	Ca. T. weberae, Ca. T. endolucinida, Ca. T. taylori	PF07603.12	GC_00003470, GC_00003660, GC_00003694, GC_00004706, GC_00004714	1	0.1	1	1	9	10	18	24
DUF3185	53.8442	1.21125e-11	2.16558e-10	Ca. T. lotti	PF11381.9	GC_00005775	0	0.9	0	0	9	10	18	24
PGA_cap	53.7395	1.27516e-11	2.25489e-10	Ca. T. endolucinida	PF09587.11	GC_00004194, GC_00004926, GC_00009336	0	0.2	1	0	9	10	18	24
Acyl_transf_3	53.7313	1.28032e-11	2.25489e-10	Ca. T. weberae, Ca. T. taylori	PF01757.23	GC_00003719, GC_00006076, GC_00006567, GC_00006618, GC_00006769, GC_00007364	1	0	0.1111	1	9	10	18	24
DUF2452	53.5135	1.42485e-11	2.48775e-10	Ca. T. weberae, Ca. T. taylori	PF10504.10	GC_00004263, GC_00005816	1	0.1	0	0.9583	9	10	18	24
PBP	53.501	1.43362e-11	2.48775e-10	Ca. T. weberae, Ca. T. lotti, Ca. T. endolucinida	PF01161.21	GC_00004000, GC_00004833, GC_00006861	0.8889	1	0.9444	0	9	10	18	24
PQQ	53.1999	1.66197e-11	2.86295e-10	Ca. T. lotti, Ca. T. endolucinida, Ca. T. taylori	PF01011.22	GC_00002504, GC_00002885, GC_00008807	0.1111	1	1	1	9	10	18	24
DUF294	53.0525	1.78671e-11	3.05554e-10	Ca. T. weberae, Ca. T. lotti, Ca. T. endolucinida	PF03445.14	GC_00002807	1	1	1	0.0833	9	10	18	24
TENA_THI-4	52.8816	1.9431e-11	3.25228e-10	Ca. T. endolucinida, Ca. T. taylori	PF03070.17	GC_00002790	0	0	1	0.9167	9	10	18	24
DUF1488	52.8816	1.9431e-11	3.25228e-10	Ca. T. weberae, Ca. T. lotti	PF07369.12	GC_00004462, GC_00006950	1	1	0	0.0833	9	10	18	24
OCD_Mu_crystall	52.8816	1.9431e-11	3.25228e-10	Ca. T. weberae, Ca. T. lotti	PF02423.16	GC_00004419	1	1	0	0.0833	9	10	18	24
DUF3619	52.6853	2.13964e-11	3.38897e-10	Ca. T. weberae, Ca. T. lotti, Ca. T. taylori	PF12279.9	GC_00003277, GC_00006449	1	1	0	0.9167	9	10	18	24
DmsC	52.6853	2.13964e-11	3.38897e-10	Ca. T. weberae, Ca. T. lotti, Ca. T. taylori	PF04976.13	GC_00002755	1	1	0	0.9167	9	10	18	24
Globin	52.6853	2.13964e-11	3.38897e-10	Ca. T. weberae, Ca. T. lotti, Ca. T. taylori	PF00042.23	GC_00002843	1	1	0	0.9167	9	10	18	24
bPH_2	52.6853	2.13964e-11	3.38897e-10	Ca. T. weberae, Ca. T. lotti, Ca. T. taylori	PF03703.15	GC_00003428	1	1	0	0.9167	9	10	18	24
DUF2164	52.6853	2.13964e-11	3.38897e-10	Ca. T. weberae, Ca. T. lotti, Ca. T. taylori	PF09932.10	GC_00003359	1	1	0	0.9167	9	10	18	24
CrtC	52.6853	2.13964e-11	3.38897e-10	Ca. T. weberae, Ca. T. lotti, Ca. T. taylori	PF07143.12	GC_00003303	1	1	0	0.9167	9	10	18	24
DUF3106	52.6853	2.13964e-11	3.38897e-10	Ca. T. weberae, Ca. T. lotti, Ca. T. taylori	PF11304.9	GC_00003123, GC_00003362, GC_00006589	1	1	0	0.9167	9	10	18	24
DUF1521	52.6853	2.13964e-11	3.38897e-10	Ca. T. weberae, Ca. T. lotti, Ca. T. taylori	PF07481.12	GC_00002581	1	1	0	0.9167	9	10	18	24
DUF1989	52.6161	2.21353e-11	3.45956e-10	Ca. T. weberae, Ca. T. lotti, Ca. T. taylori	PF09347.11	GC_00002913, GC_00003121	0.8889	1	0	0.9583	9	10	18	24
TSP_3	52.6161	2.21353e-11	3.45956e-10	Ca. T. weberae, Ca. T. lotti, Ca. T. taylori	PF02412.19	GC_00003202, GC_00007664	0.8889	1	0	0.9583	9	10	18	24
DUF2459	52.5656	2.26914e-11	3.47738e-10	Ca. T. weberae, Ca. T. lotti, Ca. T. taylori	PF09601.11	GC_00003204	1	0.9	0	0.9583	9	10	18	24
Cadherin_4	52.5656	2.26914e-11	3.47738e-10	Ca. T. weberae, Ca. T. lotti, Ca. T. taylori	PF17803.2	GC_00002002, GC_00007011, GC_00007464	1	0.9	0	0.9583	9	10	18	24
YacG	52.5656	2.26914e-11	3.47738e-10	Ca. T. weberae, Ca. T. lotti, Ca. T. taylori	PF03884.15	GC_00002934	1	0.9	0	0.9583	9	10	18	24
FG-GAP_2	52.3177	2.56271e-11	3.90193e-10	Ca. T. lotti, Ca. T. endolucinida	PF14312.7	GC_00004492, GC_00004727, GC_00005562, GC_00006154	0	0.7	1	0	9	10	18	24
TadE	52.1295	2.81065e-11	4.19819e-10	Ca. T. endolucinida	PF07811.13	GC_00000244	0	0.1	0.9444	0	9	10	18	24
MCRA	52.1295	2.81065e-11	4.19819e-10	Ca. T. endolucinida	PF06100.12	GC_00004568	0	0.1	0.9444	0	9	10	18	24
Tad	52.1295	2.81065e-11	4.19819e-10	Ca. T. endolucinida	PF13400.7	GC_00002656	0	0.1	0.9444	0	9	10	18	24
Peptidase_C39_2	51.8468	3.22885e-11	4.58394e-10	Ca. T. weberae, Ca. T. lotti, Ca. T. taylori	PF13529.7	GC_00002989, GC_00005724, GC_00010360	1	1	0.0556	0.9583	9	10	18	24
GTP_cyclohydroI	51.8468	3.22885e-11	4.58394e-10	Ca. T. weberae, Ca. T. lotti, Ca. T. taylori	PF01227.23	GC_00002699	1	1	0.0556	0.9583	9	10	18	24
MinC_C	51.8468	3.22885e-11	4.58394e-10	Ca. T. weberae, Ca. T. lotti, Ca. T. taylori	PF03775.17	GC_00003156	1	1	0.0556	0.9583	9	10	18	24
DUF4266	51.8468	3.22885e-11	4.58394e-10	Ca. T. weberae, Ca. T. lotti, Ca. T. taylori	PF14086.7	GC_00002847, GC_00003521	1	1	0.0556	0.9583	9	10	18	24
Hydrolase	51.8132	3.28256e-11	4.58394e-10	Ca. T. endolucinida	PF00702.27	GC_00004920	0	0	0.8889	0	9	10	18	24
ComP_DUS	51.8132	3.28256e-11	4.58394e-10	Ca. T. endolucinida	PF16732.6	GC_00004254	0	0	0.8889	0	9	10	18	24
Peptidase_S49_N	51.8132	3.28256e-11	4.58394e-10	Ca. T. endolucinida	PF08496.11	GC_00004992	0	0	0.8889	0	9	10	18	24
DUF4401	51.8132	3.28256e-11	4.58394e-10	Ca. T. endolucinida	PF14351.7	GC_00004984	0	0	0.8889	0	9	10	18	24
GDYXXLXY	51.8132	3.28256e-11	4.58394e-10	Ca. T. endolucinida	PF14345.7	GC_00004976	0	0	0.8889	0	9	10	18	24
DUF2157	51.8132	3.28256e-11	4.58394e-10	Ca. T. endolucinida	PF09925.10	GC_00004975	0	0	0.8889	0	9	10	18	24
Nitroreductase	51.8132	3.28256e-11	4.58394e-10	Ca. T. weberae, Ca. T. lotti, Ca. T. taylori	PF00881.25	GC_00002916, GC_00002969, GC_00009956	1	1	0.1111	1	9	10	18	24
CP_ATPgrasp_2	50.6272	5.87371e-11	8.1064e-10	Ca. T. weberae, Ca. T. taylori	PF14403.7	GC_00003649	1	0.2	0	0.9583	9	10	18	24
DUF2126	50.6272	5.87371e-11	8.1064e-10	Ca. T. weberae, Ca. T. taylori	PF09899.10	GC_00003661	1	0.2	0	0.9583	9	10	18	24
Collagen	50.5917	5.97696e-11	8.20094e-10	Ca. T. lotti, Ca. T. endolucinida	PF01391.19	GC_00004187, GC_00007384	0	0.4	1	0	9	10	18	24
HTH_42	50.4971	6.26068e-11	8.54059e-10	Ca. T. lotti, Ca. T. taylori	PF06224.13	GC_00003760	0	1	0	0.875	9	10	18	24
Alpha-E	50.3567	6.70693e-11	9.09675e-10	Ca. T. weberae, Ca. T. taylori	PF04168.13	GC_00003486	1	0.5	0	1	9	10	18	24
BrnA_antitoxin	49.9295	8.27001e-11	1.11527e-09	Ca. T. lotti, Ca. T. endolucinida	PF14384.7	GC_00004686, GC_00005470, GC_00007307	0	0.9	0.8889	0	9	10	18	24
DUF2249	49.8617	8.54972e-11	1.13996e-09	Ca. T. lotti, Ca. T. endolucinida	PF10006.10	GC_00003556	0	1	0.9444	0.0833	9	10	18	24
AsnC_trans_reg2	49.8617	8.54972e-11	1.13996e-09	Ca. T. lotti, Ca. T. endolucinida	PF17805.2	GC_00003517, GC_00003542, GC_00003543	0	1	0.9444	0.0833	9	10	18	24
DUF1801	49.6643	9.41877e-11	1.24878e-09	Ca. T. weberae, Ca. T. lotti, Ca. T. taylori	PF08818.12	GC_00003125	1	0.8	0	0.9583	9	10	18	24
POR	49.6158	9.64526e-11	1.2646e-09	Ca. T. endolucinida, Ca. T. taylori	PF01558.19	GC_00003481	0	0	1	0.875	9	10	18	24
DUF2238	49.6158	9.64526e-11	1.2646e-09	Ca. T. endolucinida, Ca. T. taylori	PF09997.10	GC_00003863, GC_00004403	0	0	1	0.875	9	10	18	24
GyrI-like	49.3722	1.08689e-10	1.41365e-09	Ca. T. weberae, Ca. T. lotti, Ca. T. taylori	PF06445.16	GC_00002836	1	1	0	0.875	9	10	18	24
Gate	49.366	1.09019e-10	1.41365e-09	Ca. T. taylori	PF07670.15	GC_00003895	0	0.1	0	0.9167	9	10	18	24
DUF559	48.9124	1.36172e-10	1.7561e-09	Ca. T. weberae, Ca. T. lotti	PF04480.13	GC_00004431, GC_00007906	0.7778	1	0	0.0417	9	10	18	24
Mqo	48.8953	1.37318e-10	1.76126e-09	Ca. T. weberae, Ca. T. lotti, Ca. T. taylori	PF06039.16	GC_00003396	1	0.9	0	0.9167	9	10	18	24
baeRF_family10	48.3102	1.82915e-10	2.3334e-09	Ca. T. endolucinida, Ca. T. taylori	PF18854.2	GC_00002801	0.2222	0.1	1	1	9	10	18	24
PIN	48.0502	2.07777e-10	2.63631e-09	Ca. T. weberae, Ca. T. lotti, Ca. T. taylori	PF01850.22	GC_00003831, GC_00004490, GC_00005082, GC_00005753, GC_00006155, GC_00006456, GC_00009753	1	1	0.0556	0.9167	9	10	18	24
RecX	47.6827	2.48763e-10	3.12277e-09	Ca. T. weberae, Ca. T. lotti, Ca. T. taylori	PF02631.17	GC_00002661	1	0.9	0.1111	1	9	10	18	24
DUF2859	47.6827	2.48763e-10	3.12277e-09	Ca. T. endolucinida	PF11072.9	GC_00003713	0	0.1	0.8889	0	9	10	18	24
ZU5	47.5156	2.69987e-10	3.30139e-09	Ca. T. endolucinida	PF00791.21	GC_00004900	0	0	0.8333	0	9	10	18	24
UPF0016	47.5156	2.69987e-10	3.30139e-09	Ca. T. endolucinida	PF01169.20	GC_00005099	0	0	0.8333	0	9	10	18	24
HAMP	47.5156	2.69987e-10	3.30139e-09	Ca. T. endolucinida	PF00672.26	GC_00004279	0	0	0.8333	0	9	10	18	24
Glutaminase	47.5156	2.69987e-10	3.30139e-09	Ca. T. endolucinida	PF04960.16	GC_00005136	0	0	0.8333	0	9	10	18	24
Tn7_Tnp_TnsA_N	47.5156	2.69987e-10	3.30139e-09	Ca. T. endolucinida	PF08722.12	GC_00005415, GC_00006822, GC_00006830	0	0	0.8333	0	9	10	18	24
HNH_5	47.3867	2.87591e-10	3.49853e-09	Ca. T. weberae, Ca. T. lotti, Ca. T. taylori	PF14279.7	GC_00003217, GC_00007135	1	1	0.1111	0.9583	9	10	18	24
UreD	47.1764	3.1879e-10	3.79972e-09	Ca. T. weberae, Ca. T. taylori	PF01774.18	GC_00003646	1	0.2	0	0.9167	9	10	18	24
Urease_gamma	47.1764	3.1879e-10	3.79972e-09	Ca. T. weberae, Ca. T. taylori	PF00547.19	GC_00003677	1	0.2	0	0.9167	9	10	18	24
Peripla_BP_5	47.1764	3.1879e-10	3.79972e-09	Ca. T. weberae, Ca. T. taylori	PF13433.7	GC_00003692	1	0.2	0	0.9167	9	10	18	24
UreF	47.1764	3.1879e-10	3.79972e-09	Ca. T. weberae, Ca. T. taylori	PF01730.17	GC_00003656	1	0.2	0	0.9167	9	10	18	24
Protoglobin	46.8962	3.65685e-10	4.33677e-09	Ca. T. lotti, Ca. T. taylori	PF11563.9	GC_00003835	0	0.9	0	0.875	9	10	18	24
BrnT_toxin	46.8467	3.74654e-10	4.42091e-09	Ca. T. lotti, Ca. T. endolucinida	PF04365.14	GC_00004917, GC_00005985	0	0.8	0.8889	0	9	10	18	24
Copper-bind	46.7155	3.99519e-10	4.69087e-09	Ca. T. lotti, Ca. T. endolucinida	PF00127.21	GC_00003541	0	1	0.9444	0.125	9	10	18	24
ParE_toxin	46.309	4.87513e-10	5.6957e-09	Ca. T. lotti, Ca. T. endolucinida, Ca. T. taylori	PF05016.16	GC_00004116, GC_00004238, GC_00004749, GC_00005190, GC_00005449, GC_00005717, GC_00006219, GC_00007760, GC_00008309, GC_00008863, GC_00009292	0.1111	1	1	0.9583	9	10	18	24
TIR_2	46.0474	5.5414e-10	6.44222e-09	Ca. T. endolucinida	PF13676.7	GC_00004178, GC_00004202, GC_00004342, GC_00004565, GC_00004777, GC_00004841, GC_00006173, GC_00006454, GC_00007504, GC_00007582, GC_00007646, GC_00007669, GC_00007856, GC_00008525, GC_00009302, GC_00009421, GC_00010199	0.1111	0.2	1	0.0417	9	10	18	24
SOUL	45.8735	6.03376e-10	6.98024e-09	Ca. T. taylori	PF04832.13	GC_00004373	0	0	0	0.8333	9	10	18	24
RNAse_A_bac	45.0594	8.98779e-10	1.03469e-08	Ca. T. weberae, Ca. T. taylori	PF18431.2	GC_00003589	1	0.3	0	0.9167	9	10	18	24
Phage_int_SAM_2	44.7642	1.03846e-09	1.18969e-08	Ca. T. endolucinida	PF12834.8	GC_00003891	0	0.2	0.8889	0	9	10	18	24
Fae	44.4154	1.23166e-09	1.33951e-08	Ca. T. endolucinida, Ca. T. taylori	PF08714.12	GC_00002922, GC_00009427	0	0	1	0.7917	9	10	18	24
ATP-grasp_3	44.4154	1.23166e-09	1.33951e-08	Ca. T. endolucinida, Ca. T. taylori	PF02655.15	GC_00002712, GC_00002877	0	0	1	0.7917	9	10	18	24
DUF3280	44.4154	1.23166e-09	1.33951e-08	Ca. T. endolucinida, Ca. T. taylori	PF11684.9	GC_00002789	0	0	1	0.7917	9	10	18	24
Mpt_N	44.4154	1.23166e-09	1.33951e-08	Ca. T. endolucinida, Ca. T. taylori	PF09176.12	GC_00002982	0	0	1	0.7917	9	10	18	24
GHMP_kinases_C	44.4154	1.23166e-09	1.33951e-08	Ca. T. endolucinida, Ca. T. taylori	PF08544.14	GC_00002925	0	0	1	0.7917	9	10	18	24
FTR	44.4154	1.23166e-09	1.33951e-08	Ca. T. endolucinida, Ca. T. taylori	PF01913.19	GC_00002935	0	0	1	0.7917	9	10	18	24
4HFCP_synth	44.4154	1.23166e-09	1.33951e-08	Ca. T. endolucinida, Ca. T. taylori	PF04476.14	GC_00002941	0	0	1	0.7917	9	10	18	24
GXGXG	44.4154	1.23166e-09	1.33951e-08	Ca. T. endolucinida, Ca. T. taylori	PF01493.20	GC_00004021, GC_00004700	0	0	1	0.7917	9	10	18	24
DUF447	44.4154	1.23166e-09	1.33951e-08	Ca. T. endolucinida, Ca. T. taylori	PF04289.13	GC_00002873	0	0	1	0.7917	9	10	18	24
CitG	44.4154	1.23166e-09	1.33951e-08	Ca. T. endolucinida, Ca. T. taylori	PF01874.17	GC_00002876	0	0	1	0.7917	9	10	18	24
MCH	44.4154	1.23166e-09	1.33951e-08	Ca. T. endolucinida, Ca. T. taylori	PF02289.17	GC_00002976	0	0	1	0.7917	9	10	18	24
CZB	44.3884	1.24803e-09	1.35108e-08	Ca. T. lotti, Ca. T. endolucinida, Ca. T. taylori	PF13682.7	GC_00002662, GC_00009700	0	1	1	0.875	9	10	18	24
DUF4440	44.3101	1.29679e-09	1.39745e-08	Ca. T. weberae, Ca. T. lotti, Ca. T. taylori	PF14534.7	GC_00003044	1	0.9	0.0556	0.9167	9	10	18	24
DUF900	44.1494	1.40282e-09	1.50485e-08	Ca. T. weberae, Ca. T. lotti, Ca. T. taylori	PF05990.13	GC_00003490	1	1	0	0.7917	9	10	18	24
KaiB	43.6927	1.75392e-09	1.87297e-08	Ca. T. taylori	PF07689.13	GC_00003744, GC_00003964, GC_00009078	0	0.4	0	0.9167	9	10	18	24
UreE_C	43.6721	1.77166e-09	1.88339e-08	Ca. T. weberae, Ca. T. taylori	PF05194.13	GC_00003747	0.8889	0.2	0	0.9167	9	10	18	24
PDZ_2	43.6435	1.79668e-09	1.90142e-08	Ca. T. weberae, Ca. T. lotti, Ca. T. taylori	PF13180.7	GC_00003078	1	1	0.1111	0.9167	9	10	18	24
fn3	43.4261	1.99816e-09	2.05043e-08	Ca. T. endolucinida	PF00041.22	GC_00004360, GC_00007691	0	0.1	0.8333	0	9	10	18	24
HMA	43.4083	2.01568e-09	2.05043e-08	Ca. T. endolucinida	PF00403.27	GC_00004986	0	0	0.7778	0	9	10	18	24
Caps_synth_CapC	43.4083	2.01568e-09	2.05043e-08	Ca. T. endolucinida	PF14102.7	GC_00005007	0	0	0.7778	0	9	10	18	24
GST_C_3	43.4083	2.01568e-09	2.05043e-08	Ca. T. endolucinida	PF14497.7	GC_00004637	0	0	0.7778	0	9	10	18	24
Fer4_19	43.4083	2.01568e-09	2.05043e-08	Ca. T. endolucinida	PF06902.12	GC_00005026	0	0	0.7778	0	9	10	18	24
LTXXQ	43.4083	2.01568e-09	2.05043e-08	Ca. T. endolucinida	PF07813.13	GC_00005229, GC_00006042	0	0	0.7778	0	9	10	18	24
Cyanate_lyase	43.4083	2.01568e-09	2.05043e-08	Ca. T. endolucinida	PF02560.15	GC_00004390	0	0	0.7778	0	9	10	18	24
Acyl-CoA_dh_1	43.4083	2.01568e-09	2.05043e-08	Ca. T. endolucinida	PF00441.25	GC_00004939	0	0	0.7778	0	9	10	18	24
GYD	43.4083	2.01568e-09	2.05043e-08	Ca. T. endolucinida	PF08734.12	GC_00005204	0	0	0.7778	0	9	10	18	24
Cu-oxidase_2	43.2636	2.16344e-09	2.19129e-08	Ca. T. weberae, Ca. T. taylori	PF07731.15	GC_00003507	1	0.6	0	0.9167	9	10	18	24
DUF1375	43.202	2.2296e-09	2.24866e-08	Ca. T. weberae, Ca. T. lotti, Ca. T. taylori	PF07119.13	GC_00003558	0.7778	1	0	0.875	9	10	18	24
Peptidase_C13	43.1241	2.31616e-09	2.32601e-08	Ca. T. weberae, Ca. T. lotti, Ca. T. taylori	PF01650.19	GC_00002855	1	1	0.1667	0.9583	9	10	18	24
BPD_transp_2	43.0704	2.37772e-09	2.37772e-08	Ca. T. weberae, Ca. T. taylori	PF02653.17	GC_00003564, GC_00003670, GC_00010107, GC_00010506	1	0.2	0.1111	0.9583	9	10	18	24
DUF3047	42.9749	2.49145e-09	2.48093e-08	Ca. T. weberae, Ca. T. lotti, Ca. T. taylori	PF11249.9	GC_00003493	1	0.9	0	0.8333	9	10	18	24
DUF1428	42.5453	3.07362e-09	3.04779e-08	Ca. T. taylori	PF07237.12	GC_00004814	0	0	0	0.7917	9	10	18	24
ATPgrasp_Ter	41.5296	5.04868e-09	4.98433e-08	Ca. T. weberae, Ca. T. taylori	PF15632.7	GC_00003675, GC_00005253, GC_00007731	1	0	0.7222	1	9	10	18	24
PhdYeFM_antitox	41.5215	5.06881e-09	4.98433e-08	Ca. T. lotti, Ca. T. endolucinida	PF02604.20	GC_00005110, GC_00005527, GC_00005803, GC_00006634, GC_00007896, GC_00008084, GC_00009303, GC_00010357	0	0.9	1	0.2083	9	10	18	24
HupE_UreJ	41.3405	5.53743e-09	5.42255e-08	Ca. T. weberae, Ca. T. taylori	PF04955.13	GC_00005128, GC_00005161, GC_00005212, GC_00005219	1	0	0.0556	0.7917	9	10	18	24
DUF4172	41.0542	6.36833e-09	6.21044e-08	Ca. T. lotti, Ca. T. endolucinida	PF13776.7	GC_00003731, GC_00006204	0	0.7	0.9444	0.0833	9	10	18	24
Gp49	40.7962	7.2234e-09	7.0066e-08	Ca. T. endolucinida	PF05973.15	GC_00004191, GC_00007003, GC_00009082	0.1111	0.3	1	0.0833	9	10	18	24
DHOR	40.7701	7.31605e-09	7.0066e-08	Ca. T. weberae, Ca. T. lotti, Ca. T. taylori	PF06537.12	GC_00003469, GC_00007455	0.8889	0.9	0.0556	0.9167	9	10	18	24
Peptidase_M75	40.7701	7.31605e-09	7.0066e-08	Ca. T. weberae, Ca. T. lotti, Ca. T. taylori	PF09375.11	GC_00003491, GC_00003497, GC_00007414, GC_00007717	0.8889	0.9	0.0556	0.9167	9	10	18	24
DUF1513	40.7701	7.31605e-09	7.0066e-08	Ca. T. weberae, Ca. T. lotti, Ca. T. taylori	PF07433.12	GC_00003508, GC_00007517	0.8889	0.9	0.0556	0.9167	9	10	18	24
HTH_38	40.7653	7.33318e-09	7.0066e-08	Ca. T. lotti	PF13936.7	GC_00006662, GC_00007562, GC_00010058, GC_00010133	0	0.8	0.0556	0	9	10	18	24
Lactonase	40.7287	7.46544e-09	7.10421e-08	Ca. T. endolucinida, Ca. T. taylori	PF10282.10	GC_00003618, GC_00004148	0	0	0.9444	0.7917	9	10	18	24
AAA_13	40.4711	8.46611e-09	8.0241e-08	Ca. T. endolucinida	PF13166.7	GC_00005244, GC_00005332, GC_00006896, GC_00008125, GC_00008502, GC_00008975	0	0	0.8889	0.125	9	10	18	24
FKBP_N	40.2244	9.54958e-09	9.0148e-08	Ca. T. weberae, Ca. T. lotti, Ca. T. taylori	PF01346.19	GC_00003421	1	0.6	0	0.875	9	10	18	24
Robl_LC7	39.9799	1.07599e-08	1.01169e-07	Ca. T. lotti, Ca. T. endolucinida, Ca. T. taylori	PF03259.18	GC_00000342, GC_00009848	0	0.9	1	0.875	9	10	18	24
NnrU	39.6952	1.2364e-08	1.1579e-07	Ca. T. taylori	PF07298.12	GC_00003840	0	0.2	0.1111	0.9167	9	10	18	24
Amidohydro_3	39.6579	1.25914e-08	1.17454e-07	Ca. T. weberae, Ca. T. endolucinida, Ca. T. taylori	PF07969.12	GC_00002815, GC_00003876	1	0	1	0.7917	9	10	18	24
PepSY_TM	39.5346	1.3372e-08	1.22738e-07	Ca. T. weberae, Ca. T. lotti, Ca. T. taylori	PF03929.17	GC_00003587, GC_00006073	0.8889	0.9	0	0.8333	9	10	18	24
DUF1826	39.5231	1.34469e-08	1.22738e-07	Ca. T. taylori	PF08856.12	GC_00003687, GC_00003781	0	0	0.1667	0.875	9	10	18	24
DUF5343	39.465	1.38341e-08	1.22738e-07	Ca. T. endolucinida	PF17278.3	GC_00005277	0	0	0.7222	0	9	10	18	24
Eco57I	39.465	1.38341e-08	1.22738e-07	Ca. T. endolucinida	PF07669.12	GC_00004665	0	0	0.7222	0	9	10	18	24
CBM_4_9	39.465	1.38341e-08	1.22738e-07	Ca. T. endolucinida	PF02018.18	GC_00004819	0	0	0.7222	0	9	10	18	24
DUF2905	39.465	1.38341e-08	1.22738e-07	Ca. T. endolucinida	PF11146.9	GC_00004629	0	0	0.7222	0	9	10	18	24
DUF1788	39.465	1.38341e-08	1.22738e-07	Ca. T. endolucinida	PF08747.12	GC_00005390, GC_00008652	0	0	0.7222	0	9	10	18	24
HATPase_c_3	39.465	1.38341e-08	1.22738e-07	Ca. T. endolucinida	PF13589.7	GC_00005064	0	0	0.7222	0	9	10	18	24
pP_pnuc_1	39.465	1.38341e-08	1.22738e-07	Ca. T. endolucinida	PF18165.2	GC_00005274, GC_00005405	0	0	0.7222	0	9	10	18	24
PEPCK_ATP	39.465	1.38341e-08	1.22738e-07	Ca. T. endolucinida	PF01293.21	GC_00005202	0	0	0.7222	0	9	10	18	24
Glyoxalase_4	39.465	1.38341e-08	1.22738e-07	Ca. T. endolucinida	PF13669.7	GC_00005232	0	0	0.7222	0	9	10	18	24
FemAB	39.465	1.38341e-08	1.22738e-07	Ca. T. endolucinida	PF02388.17	GC_00005233	0	0	0.7222	0	9	10	18	24
Mu-transpos_C	39.465	1.38341e-08	1.22738e-07	Ca. T. endolucinida	PF09299.12	GC_00004479, GC_00006788	0	0	0.7222	0	9	10	18	24
DUF599	39.4439	1.39773e-08	1.23544e-07	Ca. T. weberae, Ca. T. lotti, Ca. T. taylori	PF04654.13	GC_00003091	1	1	0.1667	0.9167	9	10	18	24
Flg_new_2	39.1933	1.5795e-08	1.38577e-07	Ca. T. weberae, Ca. T. lotti, Ca. T. taylori	PF18998.1	GC_00002981	1	1	0	0.6667	9	10	18	24
DDE_Tnp_1	39.1932	1.57954e-08	1.38577e-07	Ca. T. weberae, Ca. T. endolucinida	PF01609.22	GC_00000001, GC_00003676, GC_00005725, GC_00009452	1	0	1	0.3333	9	10	18	24
PglZ	39.0529	1.69144e-08	1.46757e-07	Ca. T. endolucinida	PF08665.13	GC_00005386, GC_00010158, GC_00010425	0	0	0.7778	0.0417	9	10	18	24
DUF3465	39.0529	1.69144e-08	1.46757e-07	Ca. T. weberae, Ca. T. lotti, Ca. T. taylori	PF11948.9	GC_00002648	1	1	0.2222	0.9583	9	10	18	24
Lipase_3	39.0529	1.69144e-08	1.46757e-07	Ca. T. weberae, Ca. T. lotti, Ca. T. taylori	PF01764.26	GC_00002824, GC_00003329	1	1	0.2222	0.9583	9	10	18	24
DUF2065	38.9678	1.76317e-08	1.51864e-07	Ca. T. endolucinida, Ca. T. taylori	PF09838.10	GC_00002747	0	0.3	1	0.875	9	10	18	24
CdiI_2	38.9678	1.76317e-08	1.51864e-07	Ca. T. weberae, Ca. T. lotti	PF18593.2	GC_00004643	1	0.7	0	0.125	9	10	18	24
DUF393	38.9408	1.7865e-08	1.53315e-07	Ca. T. lotti, Ca. T. taylori	PF04134.13	GC_00004591, GC_00005632	0.2222	1	0	0.7917	9	10	18	24
TSP3_bac	38.8832	1.83744e-08	1.57114e-07	Ca. T. lotti, Ca. T. endolucinida	PF18884.1	GC_00004787, GC_00008487	0	0.3	0.8333	0	9	10	18	24
Cytochrom_c3_2	38.8209	1.8941e-08	1.61374e-07	Ca. T. weberae, Ca. T. taylori	PF14537.7	GC_00002867	0.8889	0.5	0.0556	0.9583	9	10	18	24
SapC	38.6182	2.09092e-08	1.74985e-07	Ca. T. weberae	PF07277.12	GC_00005216	1	0	0	0.2083	9	10	18	24
HupE_UreJ_2	38.6182	2.09092e-08	1.74985e-07	Ca. T. weberae	PF13795.7	GC_00005221, GC_00005995, GC_00009559	1	0	0	0.2083	9	10	18	24
2OG-FeII_Oxy_5	38.6182	2.09092e-08	1.74985e-07	Ca. T. weberae	PF13759.7	GC_00005215, GC_00005237	1	0	0	0.2083	9	10	18	24
Penicillinase_R	38.6182	2.09092e-08	1.74985e-07	Ca. T. weberae	PF03965.17	GC_00005214	1	0	0	0.2083	9	10	18	24
Peptidase_M56	38.6182	2.09092e-08	1.74985e-07	Ca. T. weberae	PF05569.12	GC_00005234	1	0	0	0.2083	9	10	18	24
Phenol_MetA_deg	38.472	2.24543e-08	1.87252e-07	Ca. T. lotti, Ca. T. taylori	PF13557.7	GC_00004574, GC_00005806	0	0.8	0	0.7917	9	10	18	24
Fasciclin	38.3483	2.38503e-08	1.97497e-07	Ca. T. endolucinida, Ca. T. taylori	PF02469.23	GC_00003477	0	0	1	0.625	9	10	18	24
PhoD	38.3483	2.38503e-08	1.97497e-07	Ca. T. weberae, Ca. T. lotti	PF09423.11	GC_00003823, GC_00005802, GC_00008032	1	1	0	0.375	9	10	18	24
Thioredoxin_3	37.8173	3.08968e-08	2.54064e-07	Ca. T. weberae, Ca. T. lotti, Ca. T. taylori	PF13192.7	GC_00003473	1	1	0.0556	0.75	9	10	18	24
AbiEi_3	37.8173	3.08968e-08	2.54064e-07	Ca. T. weberae, Ca. T. lotti, Ca. T. taylori	PF11459.9	GC_00003503	1	1	0.0556	0.75	9	10	18	24
Cupin_7	37.6096	3.41886e-08	2.78225e-07	Ca. T. endolucinida, Ca. T. taylori	PF12973.8	GC_00003552, GC_00009136	0	0	1	0.5833	9	10	18	24
NikR_C	37.6096	3.41886e-08	2.78225e-07	Ca. T. endolucinida, Ca. T. taylori	PF08753.12	GC_00004055, GC_00005116	0	0	1	0.5833	9	10	18	24
CHAT	37.6096	3.41886e-08	2.78225e-07	Ca. T. endolucinida, Ca. T. taylori	PF12770.8	GC_00004081, GC_00005573, GC_00007526	0	0	1	0.5833	9	10	18	24
PAS_4	37.2404	4.09277e-08	3.31922e-07	Ca. T. endolucinida	PF08448.11	GC_00003398, GC_00005017, GC_00006238, GC_00007745	0.1111	0.1	1	0.2083	9	10	18	24
NTP_transf_2	36.8961	4.84028e-08	3.91201e-07	Ca. T. endolucinida, Ca. T. taylori	PF01909.24	GC_00002943, GC_00009420	0	0.2	1	0.7917	9	10	18	24
Fic	36.824	5.01318e-08	4.03792e-07	Ca. T. lotti, Ca. T. endolucinida	PF02661.19	GC_00003792, GC_00004397, GC_00004966, GC_00006872, GC_00007563, GC_00010330	0.1111	1	1	0.2917	9	10	18	24
Putative_PNPOx	36.7326	5.24139e-08	4.20738e-07	Ca. T. lotti, Ca. T. endolucinida	PF01243.21	GC_00003853, GC_00004760, GC_00005644, GC_00006929	0	1	1	0.75	9	10	18	24
DUF488	36.6543	5.44539e-08	4.35631e-07	Ca. T. endolucinida	PF04343.14	GC_00005222, GC_00008138, GC_00008786	0	0.2	0.7778	0	9	10	18	24
FIST_C	36.2611	6.59435e-08	5.25766e-07	Ca. T. weberae, Ca. T. lotti, Ca. T. taylori	PF10442.10	GC_00003529	1	1	0.0556	0.7083	9	10	18	24
Rotamase_2	36.23	6.695e-08	5.30208e-07	Ca. T. weberae, Ca. T. endolucinida	PF13145.7	GC_00004051, GC_00005208, GC_00006057, GC_00008271	1	0.3	1	0.2083	9	10	18	24
Trypsin	36.23	6.695e-08	5.30208e-07	Ca. T. lotti, Ca. T. taylori	PF00089.27	GC_00004661, GC_00006183, GC_00008240, GC_00009495	0	0.7	0	0.7917	9	10	18	24
SbcD_C	35.6894	8.71049e-08	6.60989e-07	Ca. T. endolucinida	PF12320.9	GC_00005299	0	0	0.6667	0	9	10	18	24
DUF262	35.6894	8.71049e-08	6.60989e-07	Ca. T. endolucinida	PF03235.15	GC_00005395, GC_00007486	0	0	0.6667	0	9	10	18	24
TrwB_AAD_bind	35.6894	8.71049e-08	6.60989e-07	Ca. T. endolucinida	PF10412.10	GC_00005334	0	0	0.6667	0	9	10	18	24
BsuBI_PstI_RE_N	35.6894	8.71049e-08	6.60989e-07	Ca. T. endolucinida	PF17728.2	GC_00005374	0	0	0.6667	0	9	10	18	24
D5_N	35.6894	8.71049e-08	6.60989e-07	Ca. T. endolucinida	PF08706.12	GC_00005465	0	0	0.6667	0	9	10	18	24
DUF1819	35.6894	8.71049e-08	6.60989e-07	Ca. T. endolucinida	PF08849.12	GC_00005430	0	0	0.6667	0	9	10	18	24
TniB	35.6894	8.71049e-08	6.60989e-07	Ca. T. endolucinida	PF05621.12	GC_00005302	0	0	0.6667	0	9	10	18	24
4HBT_2	35.6894	8.71049e-08	6.60989e-07	Ca. T. endolucinida	PF13279.7	GC_00005438	0	0	0.6667	0	9	10	18	24
ROK	35.6894	8.71049e-08	6.60989e-07	Ca. T. endolucinida	PF00480.21	GC_00005309	0	0	0.6667	0	9	10	18	24
TrwC	35.6894	8.71049e-08	6.60989e-07	Ca. T. endolucinida	PF08751.12	GC_00005085	0	0	0.6667	0	9	10	18	24
BsuBI_PstI_RE	35.6894	8.71049e-08	6.60989e-07	Ca. T. endolucinida	PF06616.12	GC_00005457	0	0	0.6667	0	9	10	18	24
ASCH	35.6894	8.71049e-08	6.60989e-07	Ca. T. endolucinida	PF04266.15	GC_00005381	0	0	0.6667	0	9	10	18	24
YdjC	35.6894	8.71049e-08	6.60989e-07	Ca. T. endolucinida	PF04794.13	GC_00005375	0	0	0.6667	0	9	10	18	24
LprI	35.6784	8.75745e-08	6.62422e-07	Ca. T. endolucinida	PF07007.13	GC_00005193, GC_00010013	0.1111	0.1	0.7778	0	9	10	18	24
DUF3438	35.6379	8.93165e-08	6.73441e-07	Ca. T. endolucinida	PF11920.9	GC_00003963, GC_00007559	0.1111	0.3	0.8889	0.0417	9	10	18	24
MazE_antitoxin	35.5941	9.12395e-08	6.84735e-07	Ca. T. endolucinida	PF04014.19	GC_00004316	0	0	0.8889	0.2083	9	10	18	24
Epimerase_2	35.5907	9.13947e-08	6.84735e-07	Ca. T. lotti, Ca. T. endolucinida	PF02350.20	GC_00004938, GC_00006015	0	0.8	0.6667	0	9	10	18	24
PAP2	35.5444	9.34754e-08	6.98107e-07	Ca. T. taylori	PF01569.22	GC_00004480, GC_00006226	0.1111	0.1	0	0.7917	9	10	18	24
RcpC	35.4881	9.60722e-08	7.10754e-07	Ca. T. endolucinida	PF16976.6	GC_00004874	0	0.1	0.7222	0	9	10	18	24
DUF1508	35.4881	9.60722e-08	7.10754e-07	Ca. T. endolucinida	PF07411.13	GC_00005200	0	0.1	0.7222	0	9	10	18	24
Lon_2	35.4881	9.60722e-08	7.10754e-07	Ca. T. endolucinida	PF13337.7	GC_00005427, GC_00008035	0	0.1	0.7222	0	9	10	18	24
Glyoxalase_6	35.4523	9.77618e-08	7.20993e-07	Ca. T. weberae, Ca. T. lotti, Ca. T. taylori	PF18029.2	GC_00003305, GC_00005571, GC_00006280	1	1	0.2222	0.9167	9	10	18	24
Oxidored_FMN	35.1665	1.12344e-07	8.25766e-07	Ca. T. endolucinida	PF00724.21	GC_00004184, GC_00006610, GC_00008889	0.1111	0.1	0.9444	0.1667	9	10	18	24
AAA	35.1606	1.12668e-07	8.25766e-07	Ca. T. lotti, Ca. T. endolucinida	PF00004.30	GC_00002778, GC_00006604, GC_00009646, GC_00009832, GC_00010290	0	1	1	0.4583	9	10	18	24
TraC_F_IV	34.9215	1.26568e-07	9.2477e-07	Ca. T. lotti, Ca. T. endolucinida	PF11130.9	GC_00003883, GC_00007079, GC_00008395	0.1111	0.5	0.8889	0.0417	9	10	18	24
DUF2325	34.7712	1.3617e-07	9.88803e-07	Ca. T. lotti, Ca. T. taylori	PF10087.10	GC_00004586	0	1	0	0.375	9	10	18	24
hemP	34.7712	1.3617e-07	9.88803e-07	Ca. T. lotti, Ca. T. taylori	PF10636.10	GC_00005429, GC_00005773	0	1	0	0.375	9	10	18	24
VCBS	34.6059	1.47567e-07	1.06828e-06	Ca. T. lotti, Ca. T. taylori	PF13517.7	GC_00004677, GC_00010288	0	1	0	0.4583	9	10	18	24
PhyH	34.3453	1.67505e-07	1.20891e-06	Ca. T. lotti	PF05721.14	GC_00005847, GC_00007186	0	0.9	0.0556	0.125	9	10	18	24
HTH_20	34.1561	1.8364e-07	1.31362e-06	Ca. T. weberae, Ca. T. endolucinida, Ca. T. taylori	PF12840.8	GC_00002521	1	0.3	1	0.9583	9	10	18	24
DUF411	34.1556	1.83684e-07	1.31362e-06	Ca. T. weberae, Ca. T. endolucinida	PF04214.14	GC_00002607	0.8889	0.4	1	0.1667	9	10	18	24
CopB	34.1556	1.83684e-07	1.31362e-06	Ca. T. weberae, Ca. T. endolucinida	PF05275.12	GC_00002608	0.8889	0.4	1	0.1667	9	10	18	24
DUF1778	34.1348	1.85555e-07	1.32299e-06	Ca. T. lotti, Ca. T. taylori	PF08681.12	GC_00004993, GC_00005633	0	1	0.0556	0.625	9	10	18	24
Zn_Tnp_IS91	33.9405	2.03927e-07	1.44525e-06	Ca. T. lotti	PF14319.7	GC_00006537	0	0.6	0	0	9	10	18	24
DUF2141	33.9405	2.03927e-07	1.44525e-06	Ca. T. lotti	PF09912.10	GC_00007207, GC_00009735	0	0.6	0	0	9	10	18	24
BCCT	33.9133	2.06645e-07	1.46012e-06	Ca. T. lotti	PF02028.18	GC_00004990	0	1	0.0556	0.25	9	10	18	24
Palm_thioest	33.8659	2.11464e-07	1.48972e-06	Ca. T. weberae, Ca. T. taylori	PF02089.16	GC_00003456, GC_00007331	1	0.1	0.2222	0.875	9	10	18	24
Porin_O_P	33.7998	2.18364e-07	1.50684e-06	Ca. T. lotti, Ca. T. endolucinida	PF07396.12	GC_00004356, GC_00004418	0	1	1	0.5833	9	10	18	24
PhnG	33.7998	2.18364e-07	1.50684e-06	Ca. T. weberae, Ca. T. taylori	PF06754.13	GC_00004150	1	0	0	0.4167	9	10	18	24
PhnJ	33.7998	2.18364e-07	1.50684e-06	Ca. T. weberae, Ca. T. taylori	PF06007.12	GC_00004144	1	0	0	0.4167	9	10	18	24
Arabinose_bd	33.7998	2.18364e-07	1.50684e-06	Ca. T. weberae, Ca. T. taylori	PF12625.8	GC_00004808, GC_00008967	1	0	0	0.4167	9	10	18	24
UTRA	33.7998	2.18364e-07	1.50684e-06	Ca. T. weberae, Ca. T. taylori	PF07702.14	GC_00004115	1	0	0	0.4167	9	10	18	24
PhnI	33.7998	2.18364e-07	1.50684e-06	Ca. T. weberae, Ca. T. taylori	PF05861.13	GC_00004088	1	0	0	0.4167	9	10	18	24
PhnH	33.7998	2.18364e-07	1.50684e-06	Ca. T. weberae, Ca. T. taylori	PF05845.13	GC_00004107	1	0	0	0.4167	9	10	18	24
VapB_antitoxin	33.5452	2.47124e-07	1.70033e-06	Ca. T. weberae, Ca. T. lotti	PF09957.10	GC_00003829, GC_00006150	0.8889	1	0	0.4583	9	10	18	24
StbA	33.3335	2.73892e-07	1.87903e-06	Ca. T. endolucinida	PF06406.12	GC_00003668	0	0.2	0.8333	0.0833	9	10	18	24
Clp_N	33.3206	2.75617e-07	1.88538e-06	Ca. T. taylori	PF02861.21	GC_00004672	0	0.2	0	0.75	9	10	18	24
Rep_3	33.2805	2.81042e-07	1.91693e-06	Ca. T. lotti, Ca. T. endolucinida	PF01051.22	GC_00002742, GC_00006887, GC_00007178, GC_00007761, GC_00007974	0	0.5	0.9444	0.1667	9	10	18	24
Peptidase_C1	32.9742	3.26134e-07	2.21809e-06	Ca. T. lotti, Ca. T. taylori	PF00112.24	GC_00003844	0	1	0.0556	0.5833	9	10	18	24
zinc_ribbon_2	32.9162	3.35439e-07	2.27481e-06	Ca. T. endolucinida	PF13240.7	GC_00004156, GC_00005555	0.1111	0	0.9444	0.2917	9	10	18	24
Methylase_S	32.8557	3.45448e-07	2.33598e-06	Ca. T. lotti, Ca. T. endolucinida	PF01420.20	GC_00000154, GC_00006774, GC_00006820, GC_00007103, GC_00007867, GC_00007884, GC_00007967, GC_00008137, GC_00008173, GC_00008774, GC_00009122, GC_00009249, GC_00009299, GC_00009416, GC_00009429, GC_00010216	0.1111	0.8	1	0.25	9	10	18	24
TIR-like	32.8069	3.53729e-07	2.38514e-06	Ca. T. endolucinida	PF10137.10	GC_00004542, GC_00007328, GC_00007942, GC_00008130	0.2222	0.1	1	0.25	9	10	18	24
RHS_repeat	32.6406	3.83481e-07	2.57839e-06	Ca. T. weberae, Ca. T. lotti, Ca. T. endolucinida	PF05593.15	GC_00003779, GC_00004766, GC_00004892, GC_00004944, GC_00005165, GC_00005252, GC_00005577, GC_00005719, GC_00006072, GC_00006652, GC_00006713, GC_00007095, GC_00007258, GC_00007780, GC_00008241, GC_00010255	0.8889	0.8	0.9444	0.1667	9	10	18	24
DUF4410	32.6174	3.87823e-07	2.60018e-06	Ca. T. taylori	PF14366.7	GC_00004791	0	0	0.0556	0.7083	9	10	18	24
DUF4400	32.4758	4.15424e-07	2.77734e-06	Ca. T. lotti, Ca. T. endolucinida	PF14348.7	GC_00003730, GC_00006141, GC_00007049, GC_00009035	0.1111	0.6	0.8889	0.0833	9	10	18	24
DUF3262	32.3804	4.35111e-07	2.87636e-06	Ca. T. endolucinida	PF11660.9	GC_00003848, GC_00007492	0.1111	0.3	0.8889	0.0833	9	10	18	24
DUF2976	32.3804	4.35111e-07	2.87636e-06	Ca. T. endolucinida	PF11190.9	GC_00003875, GC_00007510	0.1111	0.3	0.8889	0.0833	9	10	18	24
DUF3487	32.3804	4.35111e-07	2.87636e-06	Ca. T. endolucinida	PF11990.9	GC_00003856, GC_00007427	0.1111	0.3	0.8889	0.0833	9	10	18	24
Plasmid_RAQPRD	32.3804	4.35111e-07	2.87636e-06	Ca. T. endolucinida	PF09686.11	GC_00003860, GC_00007399	0.1111	0.3	0.8889	0.0833	9	10	18	24
DUF3577	32.2697	4.59129e-07	3.02666e-06	Ca. T. lotti, Ca. T. endolucinida	PF12101.9	GC_00003877, GC_00007021	0.1111	0.6	0.8333	0.0417	9	10	18	24
DUF2807	32.0584	5.08731e-07	3.3443e-06	Ca. T. endolucinida	PF10988.9	GC_00005511	0	0	0.6111	0	9	10	18	24
DUF4158	31.6432	6.22267e-07	4.07931e-06	Ca. T. endolucinida	PF13700.7	GC_00005297, GC_00007945	0	0	0.7222	0.0833	9	10	18	24
Hypoth_Ymh	31.4319	6.89421e-07	4.50702e-06	Ca. T. endolucinida	PF09509.11	GC_00005304	0	0	0.6667	0.0417	9	10	18	24
Transglut_core	30.912	8.87092e-07	5.78325e-06	Ca. T. endolucinida, Ca. T. taylori	PF01841.20	GC_00004669, GC_00004961	0	0.1	0.8333	0.7917	9	10	18	24
HTH_37	30.8425	9.17487e-07	5.96493e-06	Ca. T. endolucinida	PF13744.7	GC_00004398, GC_00006260, GC_00006367, GC_00008977, GC_00009166	0.1111	0.3	1	0.25	9	10	18	24
TraU	30.0634	1.33833e-06	8.67708e-06	Ca. T. lotti, Ca. T. endolucinida	PF06834.12	GC_00003653, GC_00005538, GC_00006701, GC_00008960	0.2222	0.6	0.8889	0.0833	9	10	18	24
DUF2857	29.9292	1.4282e-06	9.23437e-06	Ca. T. lotti, Ca. T. endolucinida	PF11198.9	GC_00003820, GC_00006555, GC_00009612	0.2222	0.6	0.8333	0.0417	9	10	18	24
DUF1525	29.4827	1.77293e-06	1.1432e-05	Ca. T. endolucinida	PF07511.12	GC_00005000, GC_00006345, GC_00007073	0.2222	0.3	0.8333	0.0417	9	10	18	24
HigB-like_toxin	29.4701	1.78377e-06	1.14705e-05	Ca. T. endolucinida	PF05015.14	GC_00004516, GC_00008714	0.1111	0.2	0.7778	0.0417	9	10	18	24
RHH_1	29.334	1.9052e-06	1.22181e-05	Ca. T. endolucinida	PF01402.22	GC_00005275, GC_00005276, GC_00009209	0	0.2	0.6667	0	9	10	18	24
DUF3303	28.6725	2.62387e-06	1.67814e-05	Ca. T. weberae, Ca. T. taylori	PF11746.9	GC_00004765	1	0.2	0	0.3333	9	10	18	24
SymE_toxin	28.6255	2.68426e-06	1.71212e-05	Ca. T. lotti	PF08845.11	GC_00006169, GC_00008586	0.1111	0.6	0	0	9	10	18	24
DUF4215	28.576	2.7493e-06	1.74888e-05	Ca. T. endolucinida	PF13948.7	GC_00005722	0	0	0.5556	0	9	10	18	24
ATPgrasp_ST	28.2837	3.16657e-06	2.0089e-05	Ca. T. lotti	PF14397.7	GC_00005972, GC_00007420	0	0.8	0.0556	0.125	9	10	18	24
InPase	28.213	3.27674e-06	2.07322e-05	Ca. T. endolucinida	PF18823.2	GC_00005324, GC_00008468	0	0.1	0.7222	0.0833	9	10	18	24
DDE_Tnp_IS1595	28.1789	3.33109e-06	2.10001e-05	Ca. T. lotti, Ca. T. endolucinida	PF12762.8	GC_00002649, GC_00007895	0	0.9	0.5	0.0833	9	10	18	24
rve	28.1754	3.33688e-06	2.10001e-05	Ca. T. lotti, Ca. T. endolucinida	PF00665.27	GC_00004597, GC_00005303, GC_00005524, GC_00005741, GC_00006065, GC_00006546, GC_00006702, GC_00006715, GC_00006984, GC_00007656, GC_00007698, GC_00007979, GC_00008222, GC_00008286, GC_00008497, GC_00009242, GC_00009906, GC_00009924, GC_00010189, GC_00010190	0.2222	1	0.9444	0.3333	9	10	18	24
Polbeta	28.1671	3.35018e-06	2.10278e-05	Ca. T. taylori	PF18765.2	GC_00003904, GC_00007338, GC_00009613	0	0.3	0.1111	0.7917	9	10	18	24
DUF1365	28.074	3.50445e-06	2.18796e-05	Ca. T. weberae, Ca. T. endolucinida, Ca. T. taylori	PF07103.12	GC_00003570, GC_00004188	1	0.4	0.9444	1	9	10	18	24
DUF3833	28.074	3.50445e-06	2.18796e-05	Ca. T. weberae, Ca. T. endolucinida, Ca. T. taylori	PF12915.8	GC_00003565, GC_00003990	1	0.4	0.9444	1	9	10	18	24
HemolysinCabind	28.017	3.60235e-06	2.23725e-05	Ca. T. weberae, Ca. T. lotti, Ca. T. taylori	PF00353.20	GC_00003480, GC_00003708, GC_00005488, GC_00005687, GC_00006667, GC_00006945, GC_00007320, GC_00008057, GC_00008261, GC_00008290, GC_00008885	1	1	0.3333	0.9167	9	10	18	24
PDDEXK_1	28.017	3.60235e-06	2.23725e-05	Ca. T. endolucinida	PF12705.8	GC_00004925	0	0	0.6667	0.0833	9	10	18	24
T5orf172	27.8703	3.86689e-06	2.39524e-05	Ca. T. endolucinida	PF10544.10	GC_00005201, GC_00005681	0	0.1	0.6667	0.0417	9	10	18	24
ArdA	27.8199	3.96231e-06	2.44792e-05	Ca. T. lotti, Ca. T. endolucinida	PF07275.12	GC_00005188, GC_00006685, GC_00007891	0	0.3	0.7222	0.0417	9	10	18	24
DUF4224	27.7792	4.04103e-06	2.49004e-05	Ca. T. lotti	PF13986.7	GC_00007956, GC_00007957	0	0.5	0	0	9	10	18	24
MFS_2	27.4353	4.77132e-06	2.93238e-05	Ca. T. endolucinida, Ca. T. taylori	PF13347.7	GC_00003610, GC_00004010	0.7778	0.3	0.9444	1	9	10	18	24
DUF2204	26.7295	6.70826e-06	4.11207e-05	Ca. T. lotti, Ca. T. taylori	PF09970.10	GC_00004288	0.2222	0.9	0	0.5833	9	10	18	24
Yop-YscD_ppl	26.6475	6.97904e-06	4.26698e-05	Ca. T. lotti, Ca. T. taylori	PF16693.6	GC_00003718	0.4444	0.9	0.0556	0.75	9	10	18	24
HTH_36	26.5345	7.37023e-06	4.49451e-05	Ca. T. endolucinida	PF13730.7	GC_00003836, GC_00005286, GC_00006235, GC_00008506, GC_00008610, GC_00008809, GC_00010065	0	0.2	0.8889	0.2917	9	10	18	24
Ntox4	26.526	7.4004e-06	4.50127e-05	Ca. T. lotti	PF15541.7	GC_00005676	0	0.7	0	0.125	9	10	18	24
Reg_prop	26.3431	8.08322e-06	4.90396e-05	Ca. T. endolucinida	PF07494.12	GC_00004512, GC_00004655, GC_00008533	0.1111	0.2	0.7778	0.0833	9	10	18	24
PhoU_div	26.0123	9.48098e-06	5.73721e-05	Ca. T. lotti, Ca. T. endolucinida, Ca. T. taylori	PF01865.17	GC_00003226	0	0.8	0.9444	0.7083	9	10	18	24
DDE_Tnp_1_4	25.7148	1.09429e-05	6.60493e-05	Ca. T. lotti	PF13701.7	GC_00006273, GC_00008157	0	0.7	0.1111	0.0417	9	10	18	24
TniQ	25.2764	1.35166e-05	8.13752e-05	Ca. T. endolucinida	PF06527.12	GC_00004946, GC_00006741, GC_00006939	0	0	0.6667	0.125	9	10	18	24
Pilin	25.2214	1.38791e-05	8.33454e-05	Ca. T. weberae, Ca. T. lotti, Ca. T. taylori	PF00114.20	GC_00002606, GC_00002740, GC_00006347, GC_00007322, GC_00007323	1	1	0.5	1	9	10	18	24
HigB_toxin	24.8451	1.66359e-05	9.96464e-05	Ca. T. endolucinida	PF09907.10	GC_00005416	0	0.1	0.5556	0	9	10	18	24
SHOCT	24.8138	1.68882e-05	0.000100902	Ca. T. weberae, Ca. T. endolucinida	PF09851.10	GC_00003740	0.8889	0.4	0.7778	0.125	9	10	18	24
HicB	24.7327	1.7561e-05	0.000104459	Ca. T. weberae	PF05534.13	GC_00007265	0.4444	0	0	0	9	10	18	24
DDE_Tnp_IS66	24.7313	1.75722e-05	0.000104459	Ca. T. lotti, Ca. T. endolucinida	PF03050.15	GC_00005663, GC_00006281, GC_00007442, GC_00008376, GC_00008927, GC_00009490, GC_00010351	0	0.3	0.7222	0.0833	9	10	18	24
TraG-D_C	24.6585	1.8199e-05	0.000107913	Ca. T. lotti, Ca. T. endolucinida	PF12696.8	GC_00002827, GC_00005962, GC_00006342, GC_00007837	0.1111	0.6	0.8889	0.2083	9	10	18	24
IstB_IS21	24.4956	1.96828e-05	0.000116419	Ca. T. endolucinida	PF01695.18	GC_00004857, GC_00005113, GC_00005981	0	0.2	0.7778	0.1667	9	10	18	24
DUF3299	24.4475	2.0143e-05	0.000118718	Ca. T. weberae, Ca. T. lotti, Ca. T. taylori	PF11736.9	GC_00002611	1	1	0.4444	0.9583	9	10	18	24
DUF4198	24.4446	2.0172e-05	0.000118718	Ca. T. taylori	PF10670.10	GC_00005163	0	0	0.0556	0.5833	9	10	18	24
TraG_N	23.8432	2.69355e-05	0.000158129	Ca. T. lotti, Ca. T. endolucinida	PF07916.12	GC_00003528, GC_00006429, GC_00006430, GC_00007062, GC_00010239	0.2222	0.5	0.8889	0.1667	9	10	18	24
Transposase_20	23.6958	2.89128e-05	0.000169316	Ca. T. lotti, Ca. T. endolucinida	PF02371.17	GC_00004658, GC_00005410, GC_00006553, GC_00007042	0.1111	0.6	0.8333	0.1667	9	10	18	24
Sulfatase	23.6158	3.00452e-05	0.000175512	Ca. T. weberae	PF00884.24	GC_00005323, GC_00007848, GC_00008465, GC_00010439	0.8889	0.1	0.0556	0.25	9	10	18	24
Haemagg_act	23.5039	3.17047e-05	0.000184748	Ca. T. endolucinida, Ca. T. taylori	PF05860.14	GC_00005126, GC_00005493	0	0	0.7778	0.4583	9	10	18	24
SBP_bac_8	23.2381	3.6021e-05	0.000209383	Ca. T. weberae, Ca. T. lotti, Ca. T. endolucinida	PF13416.7	GC_00003925, GC_00004459, GC_00008455	0.8889	0.7	1	0.3333	9	10	18	24
P22_CoatProtein	23.1019	3.84548e-05	0.000222981	Ca. T. endolucinida	PF11651.9	GC_00005153, GC_00005520, GC_00005525, GC_00007123, GC_00007239, GC_00007252	0	0	0.6667	0.1667	9	10	18	24
Cys_rich_CPXG	23.0306	3.97937e-05	0.000230179	Ca. T. taylori	PF14255.7	GC_00005009	0	0	0	0.5	9	10	18	24
MannoseP_isomer	22.8122	4.41922e-05	0.000254996	Ca. T. weberae, Ca. T. lotti, Ca. T. endolucinida	PF01050.19	GC_00002788	0.7778	1	1	0.4167	9	10	18	24
DUF4259	22.7887	4.46931e-05	0.000257258	Ca. T. weberae, Ca. T. lotti	PF14078.7	GC_00006521	0.1111	0.5	0	0	9	10	18	24
Polysacc_synt_3	22.2258	5.8541e-05	0.000336148	Ca. T. lotti, Ca. T. endolucinida, Ca. T. taylori	PF13440.7	GC_00004668, GC_00005141, GC_00005621	0	0.8	0.7222	0.8333	9	10	18	24
TnpB_IS66	22.1126	6.18064e-05	0.000354036	Ca. T. endolucinida	PF05717.14	GC_00005767, GC_00007728, GC_00007880, GC_00008242, GC_00009297	0	0.1	0.6667	0.125	9	10	18	24
YoeB_toxin	21.9935	6.54342e-05	0.00037391	Ca. T. endolucinida	PF06769.15	GC_00005547, GC_00010130	0	0	0.4444	0	9	10	18	24
rve_3	21.9642	6.63603e-05	0.000377374	Ca. T. weberae, Ca. T. lotti, Ca. T. endolucinida	PF13683.7	GC_00003900, GC_00005418, GC_00005486, GC_00005534, GC_00005715, GC_00006081, GC_00006523, GC_00008796, GC_00009837	1	1	0.9444	0.4583	9	10	18	24
MarR	21.9642	6.63603e-05	0.000377374	Ca. T. weberae, Ca. T. lotti, Ca. T. endolucinida	PF01047.23	GC_00003577, GC_00004848	1	1	0.9444	0.4583	9	10	18	24
Bac_luciferase	21.9385	6.71826e-05	0.000381132	Ca. T. weberae, Ca. T. lotti, Ca. T. endolucinida	PF00296.21	GC_00003255	1	1	0.8333	0.375	9	10	18	24
Cadherin	21.8333	7.06521e-05	0.000395116	Ca. T. lotti	PF00028.18	GC_00007597, GC_00008347	0	0.4	0	0	9	10	18	24
SpvB	21.8333	7.06521e-05	0.000395116	Ca. T. lotti	PF03534.14	GC_00007341	0	0.4	0	0	9	10	18	24
T4SS	21.8333	7.06521e-05	0.000395116	Ca. T. lotti	PF07996.12	GC_00007451	0	0.4	0	0	9	10	18	24
ParE-like_toxin	21.8333	7.06521e-05	0.000395116	Ca. T. lotti	PF15781.6	GC_00007223	0	0.4	0	0	9	10	18	24
ParD_like	21.8333	7.06521e-05	0.000395116	Ca. T. lotti	PF11903.9	GC_00007147	0	0.4	0	0	9	10	18	24
ptaRNA1_toxin	21.8333	7.06521e-05	0.000395116	Ca. T. lotti	PF12703.8	GC_00007516	0	0.4	0	0	9	10	18	24
DUF2895	21.6773	7.61324e-05	0.000424758	Ca. T. endolucinida	PF11444.9	GC_00004243, GC_00007286	0.1111	0.3	0.7222	0.0833	9	10	18	24
RT_RNaseH_2	21.1728	9.69259e-05	0.00053696	Ca. T. endolucinida	PF17919.2	GC_00002993, GC_00004154, GC_00004682, GC_00004821, GC_00004948, GC_00005023, GC_00005185, GC_00005268, GC_00005269, GC_00005270, GC_00005367, GC_00005370, GC_00005371, GC_00005500, GC_00005591, GC_00005593, GC_00005594, GC_00005720, GC_00005737, GC_00005738, GC_00005907, GC_00005910, GC_00005915, GC_00006080, GC_00006088, GC_00006221, GC_00006298, GC_00006303, GC_00006304, GC_00006313, GC_000063…	0	0	0.5	0.0417	9	10	18	24
TrbC	21.1728	9.69259e-05	0.00053696	Ca. T. endolucinida	PF04956.14	GC_00005446	0	0	0.5	0.0417	9	10	18	24
HTH_43	21.1728	9.69259e-05	0.00053696	Ca. T. endolucinida	PF09904.10	GC_00005540	0	0	0.5	0.0417	9	10	18	24
DNA_methylase	21.0543	0.00010258	0.000566951	Ca. T. endolucinida	PF00145.18	GC_00005137, GC_00006318, GC_00006802, GC_00010087, GC_00010202, GC_00010326	0	0.2	0.7778	0.25	9	10	18	24
PP2C	20.6873	0.000122247	0.000672502	Ca. T. taylori	PF00481.22	GC_00005565	0	0	0	0.4583	9	10	18	24
F420_oxidored	20.6873	0.000122247	0.000672502	Ca. T. taylori	PF03807.18	GC_00005541	0	0	0	0.4583	9	10	18	24
KAP_NTPase	20.0859	0.000162925	0.000894191	Ca. T. endolucinida	PF07693.15	GC_00005072, GC_00008996, GC_00009217	0	0.2	0.6667	0.125	9	10	18	24
DUF4347	18.8907	0.000287997	0.00157697	Ca. T. endolucinida	PF14252.7	GC_00006078, GC_00006258, GC_00009903	0	0	0.3889	0	9	10	18	24
FliT	18.7267	0.000311381	0.00170107	Ca. T. lotti, Ca. T. endolucinida, Ca. T. taylori	PF05400.14	GC_00003532, GC_00003978	0.5556	1	1	0.9583	9	10	18	24
ShlB	18.604	0.000330085	0.00179908	Ca. T. endolucinida, Ca. T. taylori	PF03865.14	GC_00005146, GC_00005558	0	0	0.6667	0.4583	9	10	18	24
Glyco_tran_WecB	18.2964	0.000382072	0.00207763	Ca. T. weberae, Ca. T. endolucinida	PF03808.14	GC_00003704	0.4444	0.1	0.7778	0.2083	9	10	18	24
Ribosomal_L30	18.2308	0.000394172	0.00213849	Ca. T. weberae, Ca. T. taylori	PF00327.21	GC_00003664	1	0.1	0.2778	0.4167	9	10	18	24
DUF2064	18.0382	0.000431946	0.00232738	Ca. T. weberae, Ca. T. lotti, Ca. T. taylori	PF09837.10	GC_00002526	1	1	0.5556	0.9583	9	10	18	24
Endonuclease_NS	18.0382	0.000431946	0.00232738	Ca. T. endolucinida	PF01223.24	GC_00006366, GC_00006795	0	0	0.4444	0.0417	9	10	18	24
RT_RNaseH	18.0382	0.000431946	0.00232738	Ca. T. endolucinida	PF17917.2	GC_00003205, GC_00003845, GC_00005734, GC_00005743, GC_00005914, GC_00006299, GC_00006311, GC_00008236, GC_00008277, GC_00008337, GC_00008367, GC_00008609, GC_00009441, GC_00009603, GC_00009604, GC_00009839	0	0	0.4444	0.0417	9	10	18	24
Resolvase	17.6993	0.000507331	0.00272734	Ca. T. lotti, Ca. T. endolucinida	PF00239.22	GC_00005004, GC_00006569, GC_00006576, GC_00007240, GC_00007660, GC_00009976, GC_00010046, GC_00010113, GC_00010456	0.1111	0.7	0.8333	0.3333	9	10	18	24
N6_Mtase	17.5538	0.00054358	0.00291557	Ca. T. lotti, Ca. T. endolucinida	PF02384.17	GC_00005209, GC_00005340, GC_00005667, GC_00006097, GC_00006252, GC_00006338, GC_00006382, GC_00006512, GC_00006602, GC_00006725, GC_00006768, GC_00006892, GC_00007004, GC_00007528, GC_00007535, GC_00007561, GC_00007666, GC_00007673, GC_00007855, GC_00007929, GC_00008060, GC_00008361, GC_00008594, GC_00009317, GC_00010329, GC_00010433	0.2222	0.9	0.9444	0.6667	9	10	18	24
DUF1845	17.4205	0.000579059	0.00309882	Ca. T. lotti, Ca. T. endolucinida	PF08900.12	GC_00004261, GC_00006694, GC_00007327, GC_00007571	0.2222	0.4	0.7778	0.1667	9	10	18	24
PsiE	17.2937	0.000614931	0.00328334	Ca. T. endolucinida, Ca. T. taylori	PF06146.13	GC_00002622, GC_00006186, GC_00006520, GC_00008742	0.8889	0.6	1	1	9	10	18	24
Pentapeptide_4	17.0567	0.000688009	0.00366524	Ca. T. endolucinida	PF13599.7	GC_00005485, GC_00008062, GC_00009271	0	0.2	0.6111	0.125	9	10	18	24
Terminase_6	17.0123	0.000702643	0.00372638	Ca. T. endolucinida	PF03237.16	GC_00005466, GC_00007121	0	0.1	0.6111	0.1667	9	10	18	24
P22_portal	17.0123	0.000702643	0.00372638	Ca. T. endolucinida	PF16510.6	GC_00005357, GC_00007116	0	0.1	0.6111	0.1667	9	10	18	24
HTH_32	16.9958	0.000708166	0.00374724	Ca. T. weberae, Ca. T. lotti	PF13565.7	GC_00006852, GC_00008214	0.2222	0.5	0	0.0417	9	10	18	24
FRG	16.9857	0.000711556	0.00375676	Ca. T. weberae, Ca. T. taylori	PF08867.12	GC_00004151, GC_00007653, GC_00008449, GC_00009063, GC_00009335, GC_00010460	1	0.4	0.1667	0.4583	9	10	18	24
TubC_N	16.6497	0.000834183	0.00439436	Ca. T. weberae, Ca. T. lotti	PF18563.2	GC_00005575	0.4444	0.5	0	0.0833	9	10	18	24
OprD	16.6094	0.000850251	0.00446903	Ca. T. lotti, Ca. T. taylori	PF03573.14	GC_00004590, GC_00004800, GC_00005079	0.3333	1	0.3889	0.7917	9	10	18	24
TrbI	16.456	0.000914232	0.00479464	Ca. T. endolucinida	PF03743.15	GC_00005813, GC_00006375, GC_00009722	0	0.2	0.5556	0.0833	9	10	18	24
TraN	16.3308	0.000969933	0.00506425	Ca. T. lotti, Ca. T. endolucinida	PF06986.12	GC_00006417, GC_00006418, GC_00006869, GC_00009547	0	0.2	0.5	0.0417	9	10	18	24
TraV	16.3308	0.000969933	0.00506425	Ca. T. lotti, Ca. T. endolucinida	PF09676.11	GC_00006416, GC_00006592, GC_00009199	0	0.2	0.5	0.0417	9	10	18	24
Ferritin	16.2765	0.000995182	0.00518461	Ca. T. taylori	PF00210.25	GC_00005474, GC_00005569, GC_00006215	0	0	0	0.375	9	10	18	24
PepSY_2	16.0924	0.0010856	0.00558174	Ca. T. lotti	PF13670.7	GC_00007923	0	0.3	0	0	9	10	18	24
DUF5338	16.0924	0.0010856	0.00558174	Ca. T. lotti	PF17273.3	GC_00008106	0	0.3	0	0	9	10	18	24
DUF3892	16.0924	0.0010856	0.00558174	Ca. T. lotti	PF13031.7	GC_00008185	0	0.3	0	0	9	10	18	24
TrbL	16.0924	0.0010856	0.00558174	Ca. T. lotti	PF04610.15	GC_00008102	0	0.3	0	0	9	10	18	24
Integrase_1	16.0924	0.0010856	0.00558174	Ca. T. lotti	PF12835.8	GC_00007844	0	0.3	0	0	9	10	18	24
PEP-utilizers	16.0924	0.0010856	0.00558174	Ca. T. lotti	PF00391.24	GC_00008155	0	0.3	0	0	9	10	18	24
Acetyltransf_6	15.8954	0.0011914	0.00608594	Ca. T. weberae, Ca. T. lotti, Ca. T. taylori	PF13480.8	GC_00003189, GC_00003414, GC_00005456, GC_00005530, GC_00005827, GC_00005869, GC_00006039, GC_00008934, GC_00009039	1	1	0.6667	1	9	10	18	24
DUF2799	15.8954	0.0011914	0.00608594	Ca. T. endolucinida	PF10973.9	GC_00005368	0	0	0.3333	0	9	10	18	24
DUF1304	15.8954	0.0011914	0.00608594	Ca. T. endolucinida	PF06993.13	GC_00005335	0	0	0.3333	0	9	10	18	24
Sulfotransfer_1	15.8335	0.00122666	0.00625253	Ca. T. weberae, Ca. T. endolucinida	PF00685.28	GC_00006917, GC_00008411, GC_00009125, GC_00009621, GC_00009651	0.5556	0	0.1667	0.0417	9	10	18	24
GIY-YIG	15.7422	0.00128065	0.00651367	Ca. T. weberae, Ca. T. taylori	PF01541.25	GC_00003566, GC_00005908, GC_00007025, GC_00007034	0.8889	0.3	0.3333	0.7917	9	10	18	24
Transposase_mut	15.552	0.00140082	0.00710951	Ca. T. endolucinida	PF00872.19	GC_00004611, GC_00005723, GC_00006427, GC_00006744, GC_00006857, GC_00006928, GC_00006940	0	0.1	0.6111	0.2083	9	10	18	24
DDE_Tnp_ISL3	15.2758	0.0015955	0.00808023	Ca. T. lotti, Ca. T. endolucinida	PF01610.18	GC_00006143, GC_00007586, GC_00007870, GC_00007986, GC_00008282	0.1111	0.5	0.5	0.0417	9	10	18	24
P-loop_TraG	15.1965	0.00165623	0.00835191	Ca. T. endolucinida	PF19044.1	GC_00005164, GC_00007288	0	0	0.4444	0.0833	9	10	18	24
TraF	15.1965	0.00165623	0.00835191	Ca. T. endolucinida	PF13728.7	GC_00006407, GC_00006858	0	0	0.4444	0.0833	9	10	18	24
zf-CCHC	15.0462	0.00177756	0.00888778	Ca. T. endolucinida	PF00098.24	GC_00005785, GC_00005943, GC_00006600, GC_00006666, GC_00006718, GC_00007339, GC_00007558, GC_00007683, GC_00007988, GC_00008488, GC_00008501	0	0	0.3889	0.0417	9	10	18	24
Baculo_F	15.0462	0.00177756	0.00888778	Ca. T. endolucinida	PF12259.9	GC_00005716, GC_00005918, GC_00006083, GC_00007029, GC_00008373, GC_00010293, GC_00010395	0	0	0.3889	0.0417	9	10	18	24
AraC_N	15.0462	0.00177756	0.00888778	Ca. T. endolucinida	PF06719.14	GC_00006028	0	0	0.3889	0.0417	9	10	18	24
PNMA	15.0462	0.00177756	0.00888778	Ca. T. endolucinida	PF14893.7	GC_00005749, GC_00006114, GC_00006212, GC_00006319, GC_00006323, GC_00006716, GC_00006961, GC_00007439, GC_00007726, GC_00008430	0	0	0.3889	0.0417	9	10	18	24
DDE_3	14.9967	0.00181946	0.00907806	Ca. T. lotti, Ca. T. endolucinida	PF13358.7	GC_00006294, GC_00006522, GC_00007187, GC_00008069, GC_00008212	0	0.5	0.5556	0.125	9	10	18	24
Terminase_2	14.6734	0.00211809	0.0105458	Ca. T. weberae, Ca. T. lotti	PF03592.17	GC_00005251, GC_00008416	0.4444	0.6	0.0556	0.125	9	10	18	24
SWI2_SNF2	14.6157	0.00217632	0.0108129	Ca. T. lotti	PF18766.2	GC_00005711, GC_00006821, GC_00007306, GC_00007441, GC_00007944, GC_00008117, GC_00008406, GC_00009785, GC_00009874	0.1111	0.8	0.1667	0.2917	9	10	18	24
AbiEii	14.2884	0.00253771	0.0125555	Ca. T. weberae, Ca. T. lotti, Ca. T. taylori	PF08843.12	GC_00003462, GC_00005582, GC_00005672, GC_00007075, GC_00007882, GC_00008163, GC_00010489	1	1	0.5	0.8333	9	10	18	24
DDE_Tnp_Tn3	14.2884	0.00253771	0.0125555	Ca. T. endolucinida	PF01526.18	GC_00006513, GC_00006918, GC_00007998, GC_00008074, GC_00009709	0	0	0.5	0.1667	9	10	18	24
Aminoglyc_resit	14.1933	0.00265344	0.013095	Ca. T. taylori	PF10706.10	GC_00006049	0	0	0	0.3333	9	10	18	24
AAA_25	14.1898	0.00265784	0.013095	Ca. T. weberae, Ca. T. lotti	PF13481.7	GC_00005567, GC_00007514, GC_00008817, GC_00009624	0.5556	0.5	0	0.2083	9	10	18	24
TraE	13.6949	0.00335135	0.0164432	Ca. T. endolucinida	PF05309.12	GC_00006111, GC_00006112, GC_00009177	0	0.2	0.5	0.0833	9	10	18	24
TraK	13.6949	0.00335135	0.0164432	Ca. T. endolucinida	PF06586.12	GC_00006119, GC_00006337, GC_00009014	0	0.2	0.5	0.0833	9	10	18	24
DUF4279	13.6701	0.00339034	0.0166	Ca. T. weberae, Ca. T. lotti	PF14106.7	GC_00008471, GC_00009521	0.3333	0.1	0	0	9	10	18	24
TrbC_Ftype	13.6187	0.00347296	0.0169693	Ca. T. lotti, Ca. T. endolucinida	PF09673.11	GC_00006360, GC_00006849, GC_00008499	0	0.2	0.4444	0.0417	9	10	18	24
GNVR	13.4743	0.00371543	0.0181165	Ca. T. weberae, Ca. T. lotti, Ca. T. endolucinida	PF13807.7	GC_00000904	0.8889	1	1	0.625	9	10	18	24
RVT_2	13.0121	0.00461043	0.0221601	Ca. T. endolucinida	PF07727.15	GC_00008305, GC_00010012	0	0	0.2778	0	9	10	18	24
CobT	13.0121	0.00461043	0.0221601	Ca. T. endolucinida	PF06213.13	GC_00006785	0	0	0.2778	0	9	10	18	24
DUF3150	13.0121	0.00461043	0.0221601	Ca. T. endolucinida	PF11348.9	GC_00006796	0	0	0.2778	0	9	10	18	24
DUF5122	13.0121	0.00461043	0.0221601	Ca. T. endolucinida	PF17164.5	GC_00006898	0	0	0.2778	0	9	10	18	24
RecT	13.0121	0.00461043	0.0221601	Ca. T. endolucinida	PF03837.15	GC_00006773	0	0	0.2778	0	9	10	18	24
Pox_A32	13.0121	0.00461043	0.0221601	Ca. T. endolucinida	PF04665.13	GC_00006976, GC_00009995	0	0	0.2778	0	9	10	18	24
HEPN_RiboL-PSP	13.0121	0.00461043	0.0221601	Ca. T. endolucinida	PF18735.2	GC_00006965	0	0	0.2778	0	9	10	18	24
HTH_Tnp_1	12.9854	0.00466826	0.0223924	Ca. T. lotti, Ca. T. endolucinida	PF01527.21	GC_00004796, GC_00005068, GC_00005133, GC_00005338, GC_00006086, GC_00006261, GC_00008311, GC_00009126, GC_00009267, GC_00009409, GC_00010354	0.5556	1	0.7222	0.375	9	10	18	24
DUF211	12.9252	0.00480112	0.0229831	Ca. T. weberae, Ca. T. taylori	PF02680.15	GC_00004885	0.4444	0	0.1111	0.5	9	10	18	24
Multi_Drug_Res	12.7413	0.00523074	0.024989	Ca. T. weberae, Ca. T. endolucinida, Ca. T. taylori	PF00893.20	GC_00003544, GC_00004837	1	0.5	0.9444	0.875	9	10	18	24
AAA_19	12.7148	0.00529582	0.0252487	Ca. T. weberae	PF13245.7	GC_00007342	0.3333	0	0	0.0417	9	10	18	24
RelE	12.433	0.00603791	0.0286917	Ca. T. endolucinida, Ca. T. taylori	PF06296.13	GC_00003906, GC_00007659, GC_00009369	0.1111	0.1	0.6667	0.4583	9	10	18	24
ResIII	12.4315	0.00604227	0.0286917	Ca. T. lotti, Ca. T. endolucinida	PF04851.16	GC_00005481, GC_00005682, GC_00007670, GC_00007714, GC_00007833, GC_00007931, GC_00008153, GC_00008200, GC_00008675, GC_00009834	0	0.8	0.4444	0.4167	9	10	18	24
Glyco_transf_36	12.4203	0.00607383	0.0287836	Ca. T. weberae, Ca. T. lotti	PF06165.12	GC_00006297	0.2222	0.3	0	0	9	10	18	24
Peptidase_M78	12.2399	0.00660504	0.0312383	Ca. T. lotti, Ca. T. endolucinida	PF06114.14	GC_00006400, GC_00007193, GC_00007206, GC_00007230, GC_00007996, GC_00008358, GC_00008713, GC_00008765, GC_00010055, GC_00010168	0	0.6	0.6111	0.2917	9	10	18	24
Alg14	12.2248	0.00665147	0.0313949	Ca. T. taylori	PF08660.12	GC_00005225	0.1111	0	0.1111	0.4583	9	10	18	24
Fer2_BFD	12.1922	0.00675304	0.0315787	Ca. T. taylori	PF04324.16	GC_00005853	0	0	0	0.2917	9	10	18	24
sCache_2	12.1922	0.00675304	0.0315787	Ca. T. taylori	PF17200.5	GC_00006125	0	0	0	0.2917	9	10	18	24
Y2_Tnp	12.1922	0.00675304	0.0315787	Ca. T. weberae, Ca. T. lotti, Ca. T. endolucinida	PF04986.14	GC_00000039, GC_00004895, GC_00004928, GC_00005533, GC_00005859, GC_00005894, GC_00006614, GC_00008681, GC_00009307, GC_00009377, GC_00009664	1	1	1	0.7083	9	10	18	24
Peptidase_A17	12.1866	0.00677068	0.0315787	Ca. T. endolucinida	PF05380.14	GC_00004377, GC_00009460, GC_00009556, GC_00009669	0	0	0.3333	0.0417	9	10	18	24
Integrase_H2C2	12.1866	0.00677068	0.0315787	Ca. T. endolucinida	PF17921.2	GC_00006307, GC_00007435, GC_00007547, GC_00008218, GC_00008219, GC_00008288, GC_00008289, GC_00008327, GC_00008422, GC_00009500	0	0	0.3333	0.0417	9	10	18	24
Retrotrans_gag	12.1866	0.00677068	0.0315787	Ca. T. endolucinida	PF03732.18	GC_00007077, GC_00007485, GC_00007637, GC_00008244, GC_00008464, GC_00010131, GC_00010213	0	0	0.3333	0.0417	9	10	18	24
TetR_C_7	11.9467	0.00756798	0.0350893	Ca. T. weberae	PF14246.7	GC_00008690	0.2222	0	0	0	9	10	18	24
NACHT	11.9467	0.00756798	0.0350893	Ca. T. weberae	PF05729.13	GC_00009321	0.2222	0	0	0	9	10	18	24
DUF1840	11.9467	0.00756798	0.0350893	Ca. T. weberae	PF08895.12	GC_00008619	0.2222	0	0	0	9	10	18	24
TraI_2	11.8079	0.00807088	0.0373476	Ca. T. lotti, Ca. T. endolucinida	PF07514.12	GC_00005904, GC_00006404, GC_00008818	0.1111	0.6	0.3333	0.0833	9	10	18	24
DUF4194	11.3118	0.0101539	0.0467121	Ca. T. lotti	PF13835.7	GC_00008802, GC_00009889	0	0.3	0.0556	0	9	10	18	24
SbcCD_C	11.3118	0.0101539	0.0467121	Ca. T. lotti	PF13558.7	GC_00008320, GC_00010148	0	0.3	0.0556	0	9	10	18	24
FlhC	11.3118	0.0101539	0.0467121	Ca. T. lotti	PF05280.12	GC_00007069, GC_00009178	0	0.3	0.0556	0	9	10	18	24
DUF4372	11.2146	0.0106201	0.0487618	Ca. T. lotti, Ca. T. endolucinida	PF14294.7	GC_00005549, GC_00008577	0	0.4	0.3333	0.0417	9	10	18	24
Helicase_RecD	11.0848	0.0112761	0.0514217	Ca. T. weberae, Ca. T. endolucinida, Ca. T. taylori	PF05127.15	GC_00002897, GC_00003943	1	0.7	1	0.9583	9	10	18	24
RepA_C	11.0848	0.0112761	0.0514217	Ca. T. lotti	PF04796.13	GC_00007033	0	0.3	0	0.0417	9	10	18	24
V4R	11.0828	0.0112866	0.0514217	Ca. T. taylori	PF02830.19	GC_00005866	0	0	0.0556	0.3333	9	10	18	24
PPC	11.0828	0.0112866	0.0514217	Ca. T. taylori	PF04151.16	GC_00005841	0	0	0.0556	0.3333	9	10	18	24
Relaxase	10.6373	0.0138581	0.0621195	Ca. T. lotti	PF03432.15	GC_00006156, GC_00007532	0	0.5	0.1111	0.125	9	10	18	24
SET	10.5462	0.0144507	0.0621195	Ca. T. weberae, Ca. T. endolucinida, Ca. T. taylori	PF00856.29	GC_00002058	1	0.8	1	1	9	10	18	24
ATP-sulfurylase	10.5462	0.0144507	0.0621195	Ca. T. weberae, Ca. T. endolucinida, Ca. T. taylori	PF01747.18	GC_00000521	1	0.8	1	1	9	10	18	24
Acetyltransf_9	10.5462	0.0144507	0.0621195	Ca. T. weberae, Ca. T. endolucinida, Ca. T. taylori	PF13527.8	GC_00002906, GC_00004268, GC_00008830	1	0.8	1	1	9	10	18	24
DUF4868	10.5462	0.0144507	0.0621195	Ca. T. lotti	PF16162.6	GC_00009186	0	0.2	0	0	9	10	18	24
DUF4411	10.5462	0.0144507	0.0621195	Ca. T. lotti	PF14367.7	GC_00009403	0	0.2	0	0	9	10	18	24
TrbI_Ftype	10.5462	0.0144507	0.0621195	Ca. T. lotti	PF09677.11	GC_00010440	0	0.2	0	0	9	10	18	24
Abi_alpha	10.5462	0.0144507	0.0621195	Ca. T. lotti	PF14337.7	GC_00009679	0	0.2	0	0	9	10	18	24
DUF3375	10.5462	0.0144507	0.0621195	Ca. T. lotti	PF11855.9	GC_00008845	0	0.2	0	0	9	10	18	24
Cas_Cas4	10.5462	0.0144507	0.0621195	Ca. T. lotti	PF01930.18	GC_00009964	0	0.2	0	0	9	10	18	24
DUF2326	10.5462	0.0144507	0.0621195	Ca. T. lotti	PF10088.10	GC_00008968	0	0.2	0	0	9	10	18	24
Cas_Cas5d	10.5462	0.0144507	0.0621195	Ca. T. lotti	PF09704.11	GC_00010052	0	0.2	0	0	9	10	18	24
SEC-C	10.5462	0.0144507	0.0621195	Ca. T. lotti	PF02810.16	GC_00008734	0	0.2	0	0	9	10	18	24
putAbiC	10.5462	0.0144507	0.0621195	Ca. T. lotti	PF16872.6	GC_00009882	0	0.2	0	0	9	10	18	24
Cas_Csd1	10.5462	0.0144507	0.0621195	Ca. T. lotti	PF09709.11	GC_00009526	0	0.2	0	0	9	10	18	24
Cdd1	10.5462	0.0144507	0.0621195	Ca. T. lotti	PF11731.9	GC_00009188	0	0.2	0	0	9	10	18	24
NinB	10.5462	0.0144507	0.0621195	Ca. T. lotti	PF05772.13	GC_00008339	0	0.2	0	0	9	10	18	24
TraL	10.5462	0.0144507	0.0621195	Ca. T. lotti	PF07178.12	GC_00009510	0	0.2	0	0	9	10	18	24
CoiA	10.5462	0.0144507	0.0621195	Ca. T. lotti	PF06054.12	GC_00008946	0	0.2	0	0	9	10	18	24
DUF1863	10.5462	0.0144507	0.0621195	Ca. T. lotti	PF08937.12	GC_00008527	0	0.2	0	0	9	10	18	24
aGPT-Pplase1	10.5462	0.0144507	0.0621195	Ca. T. lotti	PF18723.2	GC_00009584	0	0.2	0	0	9	10	18	24
dUTPase	10.5462	0.0144507	0.0621195	Ca. T. lotti	PF00692.20	GC_00009986	0	0.2	0	0	9	10	18	24
DUF4326	10.5462	0.0144507	0.0621195	Ca. T. lotti	PF14216.7	GC_00008803	0	0.2	0	0	9	10	18	24
DUF1837	10.5462	0.0144507	0.0621195	Ca. T. lotti	PF08878.12	GC_00009169	0	0.2	0	0	9	10	18	24
SLATT_3	10.5462	0.0144507	0.0621195	Ca. T. lotti	PF18184.2	GC_00009144	0	0.2	0	0	9	10	18	24
Cas_Cas7	10.5462	0.0144507	0.0621195	Ca. T. lotti	PF05107.13	GC_00010307	0	0.2	0	0	9	10	18	24
Prok-E2_A	10.5462	0.0144507	0.0621195	Ca. T. lotti	PF14457.7	GC_00009340	0	0.2	0	0	9	10	18	24
CRISPR_Cas2	10.5462	0.0144507	0.0621195	Ca. T. lotti	PF09827.10	GC_00009923	0	0.2	0	0	9	10	18	24
Nmad2	10.5462	0.0144507	0.0621195	Ca. T. lotti	PF18753.2	GC_00010379	0	0.2	0	0	9	10	18	24
TraW_N	10.5462	0.0144507	0.0621195	Ca. T. lotti	PF12477.9	GC_00008626	0	0.2	0	0	9	10	18	24
KTSC	10.5462	0.0144507	0.0621195	Ca. T. lotti	PF13619.7	GC_00008664	0	0.2	0	0	9	10	18	24
Glyco_tran_28_C	10.3156	0.0160657	0.0688115	Ca. T. taylori	PF04101.17	GC_00005265	0.1111	0	0.1111	0.4167	9	10	18	24
GHL15	10.3156	0.0160657	0.0688115	Ca. T. taylori	PF14885.7	GC_00005250	0.1111	0	0.1111	0.4167	9	10	18	24
Ribosomal_S7	10.2591	0.0164874	0.070235	Ca. T. weberae, Ca. T. lotti, Ca. T. endolucinida	PF00177.22	GC_00002543	1	1	1	0.75	9	10	18	24
Sulfotransfer_3	10.2591	0.0164874	0.070235	Ca. T. weberae, Ca. T. lotti, Ca. T. endolucinida	PF13469.7	GC_00003572, GC_00004089, GC_00005115, GC_00005683, GC_00007017, GC_00007692, GC_00008164, GC_00008530, GC_00008831	1	1	1	0.75	9	10	18	24
Ribosom_S12_S23	10.2591	0.0164874	0.070235	Ca. T. weberae, Ca. T. lotti, Ca. T. endolucinida	PF00164.26	GC_00002540	1	1	1	0.75	9	10	18	24
HTH_28	10.2251	0.0167467	0.0705754	Ca. T. endolucinida	PF13518.7	GC_00007190	0	0	0.2222	0	9	10	18	24
Thioredoxin_4	10.2251	0.0167467	0.0705754	Ca. T. endolucinida	PF13462.7	GC_00007120	0	0	0.2222	0	9	10	18	24
zf-C2H2_6	10.2251	0.0167467	0.0705754	Ca. T. endolucinida	PF13912.7	GC_00007283	0	0	0.2222	0	9	10	18	24
E1_dh	10.2251	0.0167467	0.0705754	Ca. T. endolucinida	PF00676.21	GC_00007082	0	0	0.2222	0	9	10	18	24
WD40	10.2251	0.0167467	0.0705754	Ca. T. weberae, Ca. T. lotti, Ca. T. taylori	PF00400.33	GC_00002819, GC_00003956, GC_00005217, GC_00006092	1	1	0.7778	1	9	10	18	24
DUF454	10.2251	0.0167467	0.0705754	Ca. T. weberae, Ca. T. lotti, Ca. T. taylori	PF04304.14	GC_00003097, GC_00004573	1	1	0.7778	1	9	10	18	24
zf_CopZ	10.1714	0.0171637	0.0722038	Ca. T. endolucinida, Ca. T. taylori	PF18423.2	GC_00004452, GC_00005411	0.1111	0.4	0.6667	0.6667	9	10	18	24
DUF2846	9.807	0.02028	0.0851617	Ca. T. endolucinida	PF11008.9	GC_00005333, GC_00009308	0	0	0.3333	0.0833	9	10	18	24
HTH_17	9.52684	0.0230475	0.0966112	Ca. T. lotti, Ca. T. endolucinida	PF12728.8	GC_00004179, GC_00005183, GC_00005198, GC_00006585, GC_00006586, GC_00006651, GC_00006690, GC_00006697, GC_00006967, GC_00008231, GC_00008542, GC_00009086, GC_00009087, GC_00009404, GC_00009763, GC_00009764	0.4444	1	0.8333	0.625	9	10	18	24
TraY	9.5076	0.0232507	0.0972901	Ca. T. endolucinida	PF05509.12	GC_00005406	0	0	0.3889	0.1667	9	10	18	24
PEGA	9.47496	0.0235992	0.0978808	Ca. T. weberae, Ca. T. lotti, Ca. T. taylori	PF08308.12	GC_00003148, GC_00005069, GC_00009867	1	1	0.7222	0.9583	9	10	18	24
5-FTHF_cyc-lig	9.47496	0.0235992	0.0978808	Ca. T. weberae, Ca. T. lotti, Ca. T. taylori	PF01812.21	GC_00002550	1	1	0.7222	0.9583	9	10	18	24
zf-C2H2	9.47496	0.0235992	0.0978808	Ca. T. endolucinida	PF00096.27	GC_00007054, GC_00007599, GC_00008873, GC_00009851	0	0	0.2778	0.0417	9	10	18	24
DDE_1	9.47496	0.0235992	0.0978808	Ca. T. endolucinida	PF03184.20	GC_00006606, GC_00007620, GC_00008647	0	0	0.2778	0.0417	9	10	18	24
Endonuclease_1	9.47496	0.0235992	0.0978808	Ca. T. endolucinida	PF04231.14	GC_00006556	0	0	0.2778	0.0417	9	10	18	24
DUF2220	9.46731	0.0236817	0.0980507	Ca. T. lotti, Ca. T. endolucinida	PF09983.10	GC_00008785, GC_00009318, GC_00009998	0	0.3	0.1111	0	9	10	18	24
Amidase_2	9.19719	0.0267809	0.110688	Ca. T. weberae, Ca. T. lotti, Ca. T. endolucinida	PF01510.26	GC_00002570, GC_00005060, GC_00006949	1	1	0.9444	0.7083	9	10	18	24
N6_N4_Mtase	9.14517	0.0274217	0.113138	Ca. T. lotti, Ca. T. endolucinida	PF01555.19	GC_00006163, GC_00008182, GC_00008246, GC_00009870, GC_00009893	0	0.3	0.4444	0.125	9	10	18	24
DEDD_Tnp_IS110	9.10132	0.0279736	0.115214	Ca. T. weberae, Ca. T. lotti, Ca. T. endolucinida	PF01548.18	GC_00005351, GC_00006189	0.5556	0.3	0.3889	0.0833	9	10	18	24
RVT_1	8.98677	0.0294674	0.121155	Ca. T. endolucinida	PF00078.28	GC_00000069, GC_00002001, GC_00002776, GC_00002828, GC_00003458, GC_00003768, GC_00004376, GC_00004495, GC_00004950, GC_00004952, GC_00005093, GC_00005094, GC_00005095, GC_00005186, GC_00005245, GC_00005271, GC_00005330, GC_00005369, GC_00005372, GC_00005497, GC_00005592, GC_00005739, GC_00005742, GC_00005870, GC_00005890, GC_00005911, GC_00006034, GC_00006035, GC_00006068, GC_00006071, GC_000060…	0.2222	0.5	0.7778	0.4167	9	10	18	24
Phage_AlpA	8.87695	0.0309724	0.127122	Ca. T. lotti, Ca. T. endolucinida	PF05930.13	GC_00004805, GC_00005974, GC_00006181, GC_00006640, GC_00006789, GC_00009355, GC_00010103	0.5556	0.9	0.6667	0.375	9	10	18	24
Arm-DNA-bind_2	8.73005	0.0331038	0.134931	Ca. T. lotti, Ca. T. taylori	PF12167.9	GC_00008025, GC_00010227	0	0.3	0	0.0833	9	10	18	24
Ribosomal_S19	8.73005	0.0331038	0.134931	Ca. T. weberae, Ca. T. endolucinida	PF00203.22	GC_00002499	1	0.7	1	0.9167	9	10	18	24
DUF3800	8.73005	0.0331038	0.134931	Ca. T. lotti, Ca. T. taylori	PF12686.8	GC_00007912, GC_00008000, GC_00008945	0	0.3	0	0.0833	9	10	18	24
AAA_12	8.73005	0.0331038	0.134931	Ca. T. lotti, Ca. T. taylori	PF13087.7	GC_00007438, GC_00008693	0	0.3	0	0.0833	9	10	18	24
DUF1493	8.48698	0.0369497	0.150347	Ca. T. weberae, Ca. T. lotti	PF07377.13	GC_00008161	0.2222	0.1	0	0	9	10	18	24
RNA_pol_Rpb2_6	8.39512	0.0385141	0.153796	Ca. T. weberae, Ca. T. lotti, Ca. T. endolucinida	PF00562.29	GC_00002195	1	1	1	0.7917	9	10	18	24
Ribosomal_L11_N	8.39512	0.0385141	0.153796	Ca. T. weberae, Ca. T. lotti, Ca. T. endolucinida	PF03946.15	GC_00002473	1	1	1	0.7917	9	10	18	24
Ribosomal_L12	8.39512	0.0385141	0.153796	Ca. T. weberae, Ca. T. lotti, Ca. T. endolucinida	PF00542.20	GC_00002498, GC_00008990	1	1	1	0.7917	9	10	18	24
Ribosomal_L10	8.39512	0.0385141	0.153796	Ca. T. weberae, Ca. T. lotti, Ca. T. endolucinida	PF00466.21	GC_00002480	1	1	1	0.7917	9	10	18	24
Ribosomal_L1	8.39512	0.0385141	0.153796	Ca. T. weberae, Ca. T. lotti, Ca. T. endolucinida	PF00687.22	GC_00002475	1	1	1	0.7917	9	10	18	24
MarR_2	8.39512	0.0385141	0.153796	Ca. T. weberae, Ca. T. lotti, Ca. T. endolucinida	PF12802.8	GC_00003291, GC_00003911, GC_00006007, GC_00006590, GC_00008038, GC_00009233, GC_00010139	1	1	1	0.7917	9	10	18	24
RNA_pol_Rpb1_1	8.39512	0.0385141	0.153796	Ca. T. weberae, Ca. T. lotti, Ca. T. endolucinida	PF04997.13	GC_00002469	1	1	1	0.7917	9	10	18	24
NusG	8.39512	0.0385141	0.153796	Ca. T. weberae, Ca. T. lotti, Ca. T. endolucinida	PF02357.20	GC_00002472	1	1	1	0.7917	9	10	18	24
SecE	8.39512	0.0385141	0.153796	Ca. T. weberae, Ca. T. lotti, Ca. T. endolucinida	PF00584.21	GC_00002474	1	1	1	0.7917	9	10	18	24
DUF2058	8.39512	0.0385141	0.153796	Ca. T. weberae, Ca. T. lotti, Ca. T. endolucinida	PF09831.10	GC_00003527, GC_00004715	1	1	1	0.7917	9	10	18	24
DPRP	8.39512	0.0385141	0.153796	Ca. T. taylori	PF04244.14	GC_00006688	0	0	0	0.2083	9	10	18	24
MPTase-PolyVal	8.21124	0.041842	0.166802	Ca. T. endolucinida	PF18818.2	GC_00005452	0	0.1	0.3889	0.125	9	10	18	24
PDDEXK_3	7.88275	0.0484982	0.193011	Ca. T. endolucinida, Ca. T. taylori	PF13366.7	GC_00004656, GC_00004991, GC_00005147	0.4444	0.1	0.5	0.625	9	10	18	24
SIR2_2	7.84286	0.0493735	0.195909	Ca. T. weberae, Ca. T. lotti, Ca. T. endolucinida	PF13289.7	GC_00002882, GC_00003435, GC_00007098, GC_00009961	1	0.9	1	0.75	9	10	18	24
McrBC	7.84201	0.0493922	0.195909	Ca. T. weberae, Ca. T. endolucinida	PF10117.10	GC_00006900	0.1111	0	0.2222	0	9	10	18	24
DUF2971	7.75921	0.0512593	0.202973	Ca. T. lotti	PF11185.9	GC_00007290, GC_00010096, GC_00010276	0.1111	0.4	0.0556	0.0833	9	10	18	24
DDE_Tnp_ISAZ013	7.53896	0.0565657	0.220289	Ca. T. endolucinida	PF07592.12	GC_00008408	0	0	0.1667	0	9	10	18	24
Abi_2	7.53896	0.0565657	0.220289	Ca. T. endolucinida	PF07751.12	GC_00007985, GC_00009803	0	0	0.1667	0	9	10	18	24
PIF1	7.53896	0.0565657	0.220289	Ca. T. endolucinida	PF05970.15	GC_00007605, GC_00010292	0	0	0.1667	0	9	10	18	24
SnoaL	7.53896	0.0565657	0.220289	Ca. T. endolucinida	PF07366.13	GC_00008177, GC_00010171	0	0	0.1667	0	9	10	18	24
DUF1007	7.53896	0.0565657	0.220289	Ca. T. endolucinida	PF06226.14	GC_00006194	0	0	0.1667	0	9	10	18	24
ACPS	7.53896	0.0565657	0.220289	Ca. T. endolucinida	PF01648.21	GC_00008313	0	0	0.1667	0	9	10	18	24
OTU	7.53896	0.0565657	0.220289	Ca. T. endolucinida	PF02338.20	GC_00008330, GC_00009716	0	0	0.1667	0	9	10	18	24
NicO	7.53896	0.0565657	0.220289	Ca. T. endolucinida	PF03824.17	GC_00005877	0	0	0.1667	0	9	10	18	24
MtlR	7.53896	0.0565657	0.220289	Ca. T. endolucinida	PF05068.13	GC_00008092	0	0	0.1667	0	9	10	18	24
Fapy_DNA_glyco	7.53896	0.0565657	0.220289	Ca. T. weberae, Ca. T. lotti, Ca. T. taylori	PF01149.25	GC_00002423	1	1	0.8333	1	9	10	18	24
DUF5641	7.4075	0.0599835	0.233214	Ca. T. endolucinida	PF18701.2	GC_00005590, GC_00006090, GC_00007030, GC_00008224, GC_00009498	0	0	0.2778	0.0833	9	10	18	24
TraH	7.19292	0.0659965	0.256171	Ca. T. lotti, Ca. T. endolucinida	PF06122.12	GC_00005545, GC_00008262	0	0.2	0.3889	0.125	9	10	18	24
Peripla_BP_4	7.18212	0.0663139	0.25698	Ca. T. weberae, Ca. T. lotti, Ca. T. endolucinida	PF13407.7	GC_00003901, GC_00004350, GC_00009062	1	0.9	0.8333	0.625	9	10	18	24
YqaJ	7.15832	0.0670193	0.259288	Ca. T. endolucinida	PF09588.11	GC_00006447, GC_00009858	0	0.1	0.2778	0.0417	9	10	18	24
AAA_15	7.0554	0.0701526	0.270966	Ca. T. lotti, Ca. T. endolucinida	PF13175.7	GC_00006390, GC_00007374, GC_00008196, GC_00008622, GC_00009191, GC_00009451, GC_00009673, GC_00009726, GC_00009982, GC_00010102, GC_00010371	0.3333	0.4	0.5556	0.1667	9	10	18	24
zf-TFIIB	7.00056	0.0718799	0.277184	Ca. T. taylori	PF13453.7	GC_00005909	0.1111	0	0.0556	0.2917	9	10	18	24
DUF1759	6.91714	0.0745863	0.283909	Ca. T. endolucinida	PF03564.16	GC_00006693, GC_00007038, GC_00007612, GC_00008228, GC_00009543, GC_00009606, GC_00009671, GC_00009800	0	0	0.2222	0.0417	9	10	18	24
DDE_Tnp_1_7	6.91714	0.0745863	0.283909	Ca. T. endolucinida	PF13843.7	GC_00008096, GC_00009211	0	0	0.2222	0.0417	9	10	18	24
Phage_int_SAM_4	6.91714	0.0745863	0.283909	Ca. T. endolucinida	PF13495.7	GC_00006840, GC_00007794, GC_00008759	0	0	0.2222	0.0417	9	10	18	24
Asp_protease_2	6.91714	0.0745863	0.283909	Ca. T. endolucinida	PF13650.7	GC_00007573, GC_00008324, GC_00009544, GC_00009724	0	0	0.2222	0.0417	9	10	18	24
Pom	6.91714	0.0745863	0.283909	Ca. T. endolucinida	PF17251.3	GC_00006842	0	0	0.2222	0.0417	9	10	18	24
Plug	6.91714	0.0745863	0.283909	Ca. T. endolucinida	PF07715.16	GC_00006761	0	0	0.2222	0.0417	9	10	18	24
DDE_Tnp_4	6.91714	0.0745863	0.283909	Ca. T. endolucinida	PF13359.7	GC_00006562	0	0	0.2222	0.0417	9	10	18	24
Y1_Tnp	6.91714	0.0745863	0.283909	Ca. T. weberae, Ca. T. lotti, Ca. T. taylori	PF01797.17	GC_00003632, GC_00003948, GC_00004575, GC_00004978, GC_00005329, GC_00006332, GC_00007744	1	1	0.7778	0.9583	9	10	18	24
RES	6.90572	0.0749643	0.284889	Ca. T. weberae, Ca. T. lotti, Ca. T. endolucinida	PF08808.12	GC_00006812, GC_00006956, GC_00007950, GC_00010495	0.2222	0.4	0.1667	0.0417	9	10	18	24
RepB_primase	6.60083	0.0857698	0.323349	Ca. T. weberae, Ca. T. lotti, Ca. T. endolucinida	PF16793.6	GC_00002357, GC_00005294	1	1	1	0.8333	9	10	18	24
CTP_transf_3	6.60083	0.0857698	0.323349	Ca. T. weberae, Ca. T. lotti, Ca. T. endolucinida	PF02348.20	GC_00002421	1	1	1	0.8333	9	10	18	24
RloB	6.60083	0.0857698	0.323349	Ca. T. taylori	PF13707.7	GC_00007348	0	0	0	0.1667	9	10	18	24
DUF3429	6.60083	0.0857698	0.323349	Ca. T. taylori	PF11911.9	GC_00006475, GC_00007595, GC_00007746	0	0	0	0.1667	9	10	18	24
UvrD_C_2	6.60083	0.0857698	0.323349	Ca. T. taylori	PF13538.7	GC_00009293, GC_00010302	0	0	0	0.1667	9	10	18	24
Phage_GPA	6.58716	0.0862879	0.323629	Ca. T. lotti	PF05840.14	GC_00005092, GC_00006624	0.1111	0.5	0.1111	0.2083	9	10	18	24
SLATT_4	6.58547	0.0863519	0.323629	Ca. T. lotti, Ca. T. endolucinida	PF18186.2	GC_00008307	0	0.2	0.0556	0	9	10	18	24
SMODS	6.58547	0.0863519	0.323629	Ca. T. lotti, Ca. T. endolucinida	PF18144.2	GC_00008269	0	0.2	0.0556	0	9	10	18	24
Alginate_exp	6.58441	0.0863924	0.323629	Ca. T. weberae, Ca. T. lotti	PF13372.7	GC_00002709, GC_00006888	1	1	0.8333	0.7083	9	10	18	24
TraX	6.32706	0.096738	0.361809	Ca. T. weberae, Ca. T. lotti	PF05857.12	GC_00007080	0.2222	0.2	0	0.0417	9	10	18	24
HTH_31	6.31951	0.0970591	0.362436	Ca. T. lotti, Ca. T. endolucinida	PF13560.7	GC_00003855, GC_00005424, GC_00005450, GC_00005634, GC_00006743, GC_00006982, GC_00008318, GC_00009330	0.4444	0.9	0.8333	0.7083	9	10	18	24
4PPT_N	6.28805	0.0984067	0.366887	Ca. T. weberae, Ca. T. endolucinida, Ca. T. taylori	PF17837.2	GC_00001806	1	0.8	1	0.9583	9	10	18	24
Toprim_3	6.0725	0.108136	0.402524	Ca. T. endolucinida	PF13362.7	GC_00005570, GC_00006801	0	0.2	0.3889	0.1667	9	10	18	24
HisKA	5.90702	0.116223	0.428065	Ca. T. weberae, Ca. T. lotti, Ca. T. endolucinida	PF00512.26	GC_00002572	1	1	0.8889	0.75	9	10	18	24
ParD_antitoxin	5.90434	0.116358	0.428065	Ca. T. lotti, Ca. T. endolucinida	PF03693.15	GC_00003701, GC_00004557, GC_00004962, GC_00005019, GC_00005108, GC_00005326, GC_00009357	0.6667	1	0.9444	0.8333	9	10	18	24
T6SS_VipA	5.87409	0.117899	0.428065	Ca. T. lotti, Ca. T. endolucinida, Ca. T. taylori	PF05591.13	GC_00002045	0.8889	1	1	1	9	10	18	24
Ribosomal_L9_C	5.87409	0.117899	0.428065	Ca. T. lotti, Ca. T. endolucinida, Ca. T. taylori	PF03948.15	GC_00000669	0.8889	1	1	1	9	10	18	24
DUF3458_C	5.87409	0.117899	0.428065	Ca. T. lotti, Ca. T. endolucinida, Ca. T. taylori	PF17432.3	GC_00000541	0.8889	1	1	1	9	10	18	24
DUF2232	5.87409	0.117899	0.428065	Ca. T. lotti, Ca. T. endolucinida, Ca. T. taylori	PF09991.10	GC_00001088	0.8889	1	1	1	9	10	18	24
DsrH	5.87409	0.117899	0.428065	Ca. T. lotti, Ca. T. endolucinida, Ca. T. taylori	PF04077.13	GC_00001412	0.8889	1	1	1	9	10	18	24
GATase_3	5.87409	0.117899	0.428065	Ca. T. lotti, Ca. T. endolucinida, Ca. T. taylori	PF07685.15	GC_00000894	0.8889	1	1	1	9	10	18	24
T6SS_HCP	5.87409	0.117899	0.428065	Ca. T. lotti, Ca. T. endolucinida, Ca. T. taylori	PF05638.13	GC_00002055, GC_00003717	0.8889	1	1	1	9	10	18	24
ImpA_N	5.87409	0.117899	0.428065	Ca. T. lotti, Ca. T. endolucinida, Ca. T. taylori	PF06812.13	GC_00002142	0.8889	1	1	1	9	10	18	24
S4	5.87409	0.117899	0.428065	Ca. T. lotti, Ca. T. endolucinida, Ca. T. taylori	PF01479.26	GC_00001682	0.8889	1	1	1	9	10	18	24
Fer4_8	5.87409	0.117899	0.428065	Ca. T. lotti, Ca. T. endolucinida, Ca. T. taylori	PF13183.7	GC_00001726, GC_00004015	0.8889	1	1	1	9	10	18	24
HyaE	5.87409	0.117899	0.428065	Ca. T. lotti, Ca. T. endolucinida, Ca. T. taylori	PF07449.12	GC_00002119, GC_00008537	0.8889	1	1	1	9	10	18	24
YgbA_NO	5.87409	0.117899	0.428065	Ca. T. lotti, Ca. T. endolucinida, Ca. T. taylori	PF11756.9	GC_00002114	0.8889	1	1	1	9	10	18	24
NiFe-hyd_HybE	5.87409	0.117899	0.428065	Ca. T. lotti, Ca. T. endolucinida, Ca. T. taylori	PF11939.9	GC_00001775, GC_00004206, GC_00004340, GC_00006027	0.8889	1	1	1	9	10	18	24
Ribosomal_S18	5.87409	0.117899	0.428065	Ca. T. lotti, Ca. T. endolucinida, Ca. T. taylori	PF01084.21	GC_00000917	0.8889	1	1	1	9	10	18	24
DoxX_3	5.71519	0.12632	0.457933	Ca. T. taylori	PF13781.7	GC_00006644	0	0	0.0556	0.2083	9	10	18	24
AAA_27	5.51262	0.137886	0.499096	Ca. T. lotti, Ca. T. endolucinida	PF13514.7	GC_00007063	0	0.1	0.1667	0	9	10	18	24
DUF4845	5.44286	0.142097	0.51355	Ca. T. lotti, Ca. T. endolucinida	PF16137.6	GC_00002408	0.7778	1	1	0.875	9	10	18	24
HYR	5.37352	0.146402	0.528301	Ca. T. lotti, Ca. T. taylori	PF02494.17	GC_00007332, GC_00009843	0	0.2	0	0.1667	9	10	18	24
PEP_mutase	5.28235	0.152252	0.536616	Ca. T. endolucinida, Ca. T. taylori	PF13714.7	GC_00002371	0.7778	0.9	1	0.9583	9	10	18	24
DUF2188	5.18821	0.158523	0.536616	Ca. T. lotti, Ca. T. endolucinida	PF09954.10	GC_00006844, GC_00008648, GC_00009296	0	0.2	0.2222	0.0417	9	10	18	24
Phage_tube_2	5.18544	0.158711	0.536616	Ca. T. lotti	PF18906.1	GC_00010060	0	0.1	0	0	9	10	18	24
Terminase_1	5.18544	0.158711	0.536616	Ca. T. lotti	PF03354.16	GC_00009962	0	0.1	0	0	9	10	18	24
Phage-tail_3	5.18544	0.158711	0.536616	Ca. T. lotti	PF13550.7	GC_00010085	0	0.1	0	0	9	10	18	24
Head-tail_con	5.18544	0.158711	0.536616	Ca. T. lotti	PF12236.9	GC_00010298	0	0.1	0	0	9	10	18	24
DUF3275	5.18544	0.158711	0.536616	Ca. T. lotti	PF11679.9	GC_00009932	0	0.1	0	0	9	10	18	24
Terminase_4	5.18544	0.158711	0.536616	Ca. T. lotti	PF05119.13	GC_00009752	0	0.1	0	0	9	10	18	24
LPD3	5.18544	0.158711	0.536616	Ca. T. lotti	PF18798.2	GC_00008398	0	0.1	0	0	9	10	18	24
ArsP_1	5.18544	0.158711	0.536616	Ca. T. lotti	PF03773.14	GC_00009940	0	0.1	0	0	9	10	18	24
Phage_CP76	5.18544	0.158711	0.536616	Ca. T. lotti	PF06892.12	GC_00009840	0	0.1	0	0	9	10	18	24
Cupin_3	5.18544	0.158711	0.536616	Ca. T. weberae, Ca. T. endolucinida, Ca. T. taylori	PF05899.13	GC_00000138	1	0.9	1	1	9	10	18	24
H2O2_YaaD	5.18544	0.158711	0.536616	Ca. T. weberae, Ca. T. endolucinida, Ca. T. taylori	PF03883.15	GC_00001891	1	0.9	1	1	9	10	18	24
DUF3708	5.18544	0.158711	0.536616	Ca. T. weberae, Ca. T. endolucinida, Ca. T. taylori	PF12501.9	GC_00001116	1	0.9	1	1	9	10	18	24
OSCP	5.18544	0.158711	0.536616	Ca. T. weberae, Ca. T. endolucinida, Ca. T. taylori	PF00213.19	GC_00002076	1	0.9	1	1	9	10	18	24
CsoSCA	5.18544	0.158711	0.536616	Ca. T. weberae, Ca. T. endolucinida, Ca. T. taylori	PF08936.11	GC_00002416	1	0.9	1	1	9	10	18	24
Arginosuc_synth	5.18544	0.158711	0.536616	Ca. T. weberae, Ca. T. endolucinida, Ca. T. taylori	PF00764.20	GC_00001266, GC_00008548	1	0.9	1	1	9	10	18	24
VWA_2	5.18544	0.158711	0.536616	Ca. T. weberae, Ca. T. endolucinida, Ca. T. taylori	PF13519.7	GC_00001161, GC_00004227, GC_00006202	1	0.9	1	1	9	10	18	24
HrcA	5.18544	0.158711	0.536616	Ca. T. weberae, Ca. T. endolucinida, Ca. T. taylori	PF01628.22	GC_00000482	1	0.9	1	1	9	10	18	24
Oxidored_q3	5.18544	0.158711	0.536616	Ca. T. weberae, Ca. T. endolucinida, Ca. T. taylori	PF00499.21	GC_00002033	1	0.9	1	1	9	10	18	24
ATP-synt_I	5.18544	0.158711	0.536616	Ca. T. weberae, Ca. T. endolucinida, Ca. T. taylori	PF03899.16	GC_00002125	1	0.9	1	1	9	10	18	24
Phasin_2	5.18544	0.158711	0.536616	Ca. T. weberae, Ca. T. endolucinida, Ca. T. taylori	PF09361.11	GC_00002046	1	0.9	1	1	9	10	18	24
Ribosomal_L20	5.18544	0.158711	0.536616	Ca. T. weberae, Ca. T. endolucinida, Ca. T. taylori	PF00453.19	GC_00002029	1	0.9	1	1	9	10	18	24
PdxA	5.18544	0.158711	0.536616	Ca. T. weberae, Ca. T. endolucinida, Ca. T. taylori	PF04166.13	GC_00001815	1	0.9	1	1	9	10	18	24
FliG_C	5.18544	0.158711	0.536616	Ca. T. weberae, Ca. T. endolucinida, Ca. T. taylori	PF01706.17	GC_00000269	1	0.9	1	1	9	10	18	24
PHB_acc_N	5.18544	0.158711	0.536616	Ca. T. weberae, Ca. T. endolucinida, Ca. T. taylori	PF07879.12	GC_00001458	1	0.9	1	1	9	10	18	24
Ribosomal_L35p	5.18544	0.158711	0.536616	Ca. T. weberae, Ca. T. endolucinida, Ca. T. taylori	PF01632.20	GC_00002030	1	0.9	1	1	9	10	18	24
SLT_2	5.18544	0.158711	0.536616	Ca. T. weberae, Ca. T. endolucinida, Ca. T. taylori	PF13406.7	GC_00002209	1	0.9	1	1	9	10	18	24
ATP-synt_A	5.18544	0.158711	0.536616	Ca. T. weberae, Ca. T. endolucinida, Ca. T. taylori	PF00119.21	GC_00002079	1	0.9	1	1	9	10	18	24
vATP-synt_E	5.18544	0.158711	0.536616	Ca. T. weberae, Ca. T. endolucinida, Ca. T. taylori	PF01991.19	GC_00001841	1	0.9	1	1	9	10	18	24
NAD_kinase	5.18544	0.158711	0.536616	Ca. T. weberae, Ca. T. endolucinida, Ca. T. taylori	PF01513.22	GC_00000664	1	0.9	1	1	9	10	18	24
Ribosomal_L13	5.18544	0.158711	0.536616	Ca. T. weberae, Ca. T. endolucinida, Ca. T. taylori	PF00572.19	GC_00002028	1	0.9	1	1	9	10	18	24
IF3_C	5.18544	0.158711	0.536616	Ca. T. weberae, Ca. T. endolucinida, Ca. T. taylori	PF00707.23	GC_00002042	1	0.9	1	1	9	10	18	24
YfhO	5.18544	0.158711	0.536616	Ca. T. weberae, Ca. T. endolucinida, Ca. T. taylori	PF09586.11	GC_00002715, GC_00003192	1	0.9	1	1	9	10	18	24
Ribosomal_S9	5.18544	0.158711	0.536616	Ca. T. weberae, Ca. T. endolucinida, Ca. T. taylori	PF00380.20	GC_00002015	1	0.9	1	1	9	10	18	24
ATP-synt_B	5.18544	0.158711	0.536616	Ca. T. weberae, Ca. T. endolucinida, Ca. T. taylori	PF00430.19	GC_00002040	1	0.9	1	1	9	10	18	24
ALS_ss_C	5.18544	0.158711	0.536616	Ca. T. weberae, Ca. T. endolucinida, Ca. T. taylori	PF10369.10	GC_00000923	1	0.9	1	1	9	10	18	24
DUF2384	5.18544	0.158711	0.536616	Ca. T. weberae, Ca. T. endolucinida, Ca. T. taylori	PF09722.11	GC_00002146, GC_00006993, GC_00006999, GC_00007927, GC_00009033	1	0.9	1	1	9	10	18	24
TonB_2	5.18544	0.158711	0.536616	Ca. T. weberae, Ca. T. endolucinida, Ca. T. taylori	PF13103.7	GC_00000808	1	0.9	1	1	9	10	18	24
IlvN	5.18544	0.158711	0.536616	Ca. T. weberae, Ca. T. endolucinida, Ca. T. taylori	PF07991.13	GC_00001616	1	0.9	1	1	9	10	18	24
DUF1249	5.18544	0.158711	0.536616	Ca. T. weberae, Ca. T. endolucinida, Ca. T. taylori	PF06853.13	GC_00002037	1	0.9	1	1	9	10	18	24
Peptidase_M17	5.18544	0.158711	0.536616	Ca. T. weberae, Ca. T. endolucinida, Ca. T. taylori	PF00883.22	GC_00000371	1	0.9	1	1	9	10	18	24
AP_endonuc_2	5.18544	0.158711	0.536616	Ca. T. weberae, Ca. T. endolucinida, Ca. T. taylori	PF01261.25	GC_00000663, GC_00006497	1	0.9	1	1	9	10	18	24
ATP-synt	5.18544	0.158711	0.536616	Ca. T. weberae, Ca. T. endolucinida, Ca. T. taylori	PF00231.20	GC_00001009	1	0.9	1	1	9	10	18	24
MgtE	4.96786	0.174166	0.564546	Ca. T. lotti, Ca. T. taylori	PF01769.17	GC_00009184, GC_00010254	0	0.2	0	0.0833	9	10	18	24
DUF1758	4.93924	0.176301	0.564546	Ca. T. endolucinida	PF05585.13	GC_00009670	0	0	0.1111	0	9	10	18	24
IclR	4.93924	0.176301	0.564546	Ca. T. endolucinida	PF01614.19	GC_00010205	0	0	0.1111	0	9	10	18	24
Helitron_like_N	4.93924	0.176301	0.564546	Ca. T. endolucinida	PF14214.7	GC_00008303	0	0	0.1111	0	9	10	18	24
Fe-ADH	4.93924	0.176301	0.564546	Ca. T. endolucinida	PF00465.20	GC_00009540	0	0	0.1111	0	9	10	18	24
DUF3504	4.93924	0.176301	0.564546	Ca. T. endolucinida	PF12012.9	GC_00008509	0	0	0.1111	0	9	10	18	24
Dimer_Tnp_hAT	4.93924	0.176301	0.564546	Ca. T. endolucinida	PF05699.15	GC_00009411	0	0	0.1111	0	9	10	18	24
SUKH_5	4.93924	0.176301	0.564546	Ca. T. endolucinida	PF14567.7	GC_00010331	0	0	0.1111	0	9	10	18	24
Peptidase_C5	4.93924	0.176301	0.564546	Ca. T. endolucinida	PF00770.19	GC_00010251	0	0	0.1111	0	9	10	18	24
LRR_8	4.93924	0.176301	0.564546	Ca. T. endolucinida	PF13855.7	GC_00009770	0	0	0.1111	0	9	10	18	24
HTH_19	4.93924	0.176301	0.564546	Ca. T. endolucinida	PF12844.8	GC_00008720	0	0	0.1111	0	9	10	18	24
SK_channel	4.93924	0.176301	0.564546	Ca. T. endolucinida	PF03530.15	GC_00008453	0	0	0.1111	0	9	10	18	24
DUF4942	4.93924	0.176301	0.564546	Ca. T. endolucinida	PF13708.7	GC_00010334	0	0	0.1111	0	9	10	18	24
RVT_3	4.93924	0.176301	0.564546	Ca. T. endolucinida	PF13456.7	GC_00009996	0	0	0.1111	0	9	10	18	24
RVP_2	4.93924	0.176301	0.564546	Ca. T. endolucinida	PF08284.12	GC_00009775	0	0	0.1111	0	9	10	18	24
Herpes_teg_N	4.93924	0.176301	0.564546	Ca. T. endolucinida	PF04843.13	GC_00009972	0	0	0.1111	0	9	10	18	24
Ldl_recept_a	4.93924	0.176301	0.564546	Ca. T. endolucinida	PF00057.19	GC_00009871	0	0	0.1111	0	9	10	18	24
DUF2130	4.93924	0.176301	0.564546	Ca. T. endolucinida	PF09903.10	GC_00009744	0	0	0.1111	0	9	10	18	24
CoA_trans	4.93924	0.176301	0.564546	Ca. T. endolucinida	PF01144.24	GC_00009913, GC_00010015	0	0	0.1111	0	9	10	18	24
BTB_2	4.93924	0.176301	0.564546	Ca. T. endolucinida	PF02214.23	GC_00008274	0	0	0.1111	0	9	10	18	24
LRAT	4.93924	0.176301	0.564546	Ca. T. endolucinida	PF04970.14	GC_00008275	0	0	0.1111	0	9	10	18	24
FcoT	4.93924	0.176301	0.564546	Ca. T. endolucinida	PF10862.9	GC_00008932	0	0	0.1111	0	9	10	18	24
DUF2218	4.93924	0.176301	0.564546	Ca. T. endolucinida	PF09981.10	GC_00009590	0	0	0.1111	0	9	10	18	24
MerR-DNA-bind	4.93924	0.176301	0.564546	Ca. T. endolucinida	PF09278.12	GC_00010311	0	0	0.1111	0	9	10	18	24
DUF4096	4.93924	0.176301	0.564546	Ca. T. endolucinida	PF13340.7	GC_00008075	0	0	0.1111	0	9	10	18	24
Linker_histone	4.93924	0.176301	0.564546	Ca. T. endolucinida	PF00538.20	GC_00007652	0	0	0.1111	0	9	10	18	24
CENP-T_C	4.93924	0.176301	0.564546	Ca. T. endolucinida	PF15511.7	GC_00007949	0	0	0.1111	0	9	10	18	24
Histone	4.93924	0.176301	0.564546	Ca. T. endolucinida	PF00125.25	GC_00007227	0	0	0.1111	0	9	10	18	24
AdoMet_dc	4.93924	0.176301	0.564546	Ca. T. endolucinida	PF02675.16	GC_00008121	0	0	0.1111	0	9	10	18	24
PnpCD_PnpD_N	4.93924	0.176301	0.564546	Ca. T. endolucinida	PF18191.2	GC_00009650	0	0	0.1111	0	9	10	18	24
CobS_N	4.93924	0.176301	0.564546	Ca. T. endolucinida	PF12556.9	GC_00010234	0	0	0.1111	0	9	10	18	24
Histone_H2A_C	4.93924	0.176301	0.564546	Ca. T. endolucinida	PF16211.6	GC_00007941	0	0	0.1111	0	9	10	18	24
Dabb	4.93924	0.176301	0.564546	Ca. T. endolucinida	PF07876.13	GC_00009749	0	0	0.1111	0	9	10	18	24
XdhC_C	4.93924	0.176301	0.564546	Ca. T. weberae, Ca. T. lotti, Ca. T. taylori	PF13478.7	GC_00001795	1	1	0.8889	1	9	10	18	24
Fer2_2	4.93924	0.176301	0.564546	Ca. T. weberae, Ca. T. lotti, Ca. T. taylori	PF01799.21	GC_00000068	1	1	0.8889	1	9	10	18	24
BBP2	4.93924	0.176301	0.564546	Ca. T. weberae, Ca. T. lotti, Ca. T. taylori	PF07642.12	GC_00000254, GC_00010066	1	1	0.8889	1	9	10	18	24
DUF924	4.93924	0.176301	0.564546	Ca. T. weberae, Ca. T. lotti, Ca. T. taylori	PF06041.12	GC_00001642	1	1	0.8889	1	9	10	18	24
Ald_Xan_dh_C2	4.93924	0.176301	0.564546	Ca. T. weberae, Ca. T. lotti, Ca. T. taylori	PF02738.19	GC_00002265, GC_00003651, GC_00009173	1	1	0.8889	1	9	10	18	24
zf-CHCC	4.93924	0.176301	0.564546	Ca. T. weberae, Ca. T. lotti, Ca. T. taylori	PF10276.10	GC_00002434	1	1	0.8889	1	9	10	18	24
QueF	4.86422	0.182014	0.570454	Ca. T. weberae, Ca. T. lotti, Ca. T. endolucinida	PF14489.7	GC_00002308	1	1	1	0.875	9	10	18	24
RuBisCO_small	4.86422	0.182014	0.570454	Ca. T. weberae, Ca. T. lotti, Ca. T. endolucinida	PF00101.21	GC_00002291	1	1	1	0.875	9	10	18	24
Isochorismatase	4.86422	0.182014	0.570454	Ca. T. weberae, Ca. T. lotti, Ca. T. endolucinida	PF00857.21	GC_00003478, GC_00003635, GC_00004065, GC_00004850, GC_00005817	1	1	1	0.875	9	10	18	24
dTDP_sugar_isom	4.86422	0.182014	0.570454	Ca. T. weberae, Ca. T. lotti, Ca. T. endolucinida	PF00908.18	GC_00002482	1	1	1	0.875	9	10	18	24
Dioxygenase_C	4.86422	0.182014	0.570454	Ca. T. weberae, Ca. T. lotti, Ca. T. endolucinida	PF00775.22	GC_00003353, GC_00004059, GC_00008728, GC_00008729, GC_00009854	1	1	1	0.875	9	10	18	24
Sigma70_ner	4.86422	0.182014	0.570454	Ca. T. weberae, Ca. T. lotti, Ca. T. endolucinida	PF04546.14	GC_00002403	1	1	1	0.875	9	10	18	24
T2SSM	4.86422	0.182014	0.570454	Ca. T. weberae, Ca. T. lotti, Ca. T. endolucinida	PF04612.13	GC_00002390	1	1	1	0.875	9	10	18	24
Chor_lyase	4.86422	0.182014	0.570454	Ca. T. weberae, Ca. T. lotti, Ca. T. endolucinida	PF04345.14	GC_00002386	1	1	1	0.875	9	10	18	24
Big_9	4.86422	0.182014	0.570454	Ca. T. weberae, Ca. T. lotti, Ca. T. endolucinida	PF17963.2	GC_00003422, GC_00003682, GC_00004501, GC_00004652, GC_00004855, GC_00005496, GC_00005839, GC_00005984, GC_00006259, GC_00006452, GC_00006625, GC_00008226, GC_00009660	1	1	1	0.875	9	10	18	24
DUF4926	4.86422	0.182014	0.570454	Ca. T. taylori	PF16277.6	GC_00007997	0	0	0	0.125	9	10	18	24
LamB	4.86422	0.182014	0.570454	Ca. T. taylori	PF02264.16	GC_00008382	0	0	0	0.125	9	10	18	24
Peptidase_C2	4.86422	0.182014	0.570454	Ca. T. taylori	PF00648.22	GC_00008134	0	0	0	0.125	9	10	18	24
DUF1214	4.86422	0.182014	0.570454	Ca. T. taylori	PF06742.12	GC_00008154	0	0	0	0.125	9	10	18	24
DUF4377	4.86422	0.182014	0.570454	Ca. T. taylori	PF14302.7	GC_00008392	0	0	0	0.125	9	10	18	24
DUF1254	4.86422	0.182014	0.570454	Ca. T. taylori	PF06863.13	GC_00007961	0	0	0	0.125	9	10	18	24
Ion_trans_2	4.86422	0.182014	0.570454	Ca. T. taylori	PF07885.17	GC_00007963, GC_00009111	0	0	0	0.125	9	10	18	24
Nitro_FeMo-Co	4.85277	0.182901	0.570961	Ca. T. weberae, Ca. T. endolucinida	PF02579.18	GC_00001072, GC_00004326, GC_00007738	1	0.8	1	0.875	9	10	18	24
RNase_H_2	4.85277	0.182901	0.570961	Ca. T. weberae, Ca. T. endolucinida	PF13482.7	GC_00003504, GC_00003881	1	0.8	1	0.875	9	10	18	24
GGACT	4.85277	0.182901	0.570961	Ca. T. weberae, Ca. T. endolucinida	PF06094.13	GC_00002152	1	0.8	1	0.875	9	10	18	24
Fer4_NifH	4.74313	0.191602	0.596544	Ca. T. weberae, Ca. T. endolucinida	PF00142.19	GC_00002292	1	0.9	1	0.8333	9	10	18	24
DRAT	4.74313	0.191602	0.596544	Ca. T. weberae, Ca. T. endolucinida	PF07357.12	GC_00001178	1	0.9	1	0.8333	9	10	18	24
Cas_GSU0053	4.58914	0.204476	0.633285	Ca. T. weberae, Ca. T. lotti	PF09617.11	GC_00009713	0.1111	0.1	0	0	9	10	18	24
Cas_GSU0054	4.58914	0.204476	0.633285	Ca. T. weberae, Ca. T. lotti	PF09609.11	GC_00009399	0.1111	0.1	0	0	9	10	18	24
pEK499_p136	4.58914	0.204476	0.633285	Ca. T. weberae, Ca. T. lotti	PF18736.2	GC_00008920	0.1111	0.1	0	0	9	10	18	24
LPD22	4.58914	0.204476	0.633285	Ca. T. weberae, Ca. T. lotti	PF18834.2	GC_00010029	0.1111	0.1	0	0	9	10	18	24
TBP	4.55927	0.207064	0.637121	Ca. T. endolucinida	PF00352.22	GC_00007665	0	0	0.1667	0.0417	9	10	18	24
F-box	4.55927	0.207064	0.637121	Ca. T. endolucinida	PF00646.34	GC_00007335	0	0	0.1667	0.0417	9	10	18	24
Retrotran_gag_2	4.55927	0.207064	0.637121	Ca. T. endolucinida	PF14223.7	GC_00007606	0	0	0.1667	0.0417	9	10	18	24
Chromo	4.55927	0.207064	0.637121	Ca. T. endolucinida	PF00385.25	GC_00007370, GC_00009957	0	0	0.1667	0.0417	9	10	18	24
Exo_endo_phos_2	4.55927	0.207064	0.637121	Ca. T. endolucinida	PF14529.7	GC_00008026, GC_00009869	0	0	0.1667	0.0417	9	10	18	24
NTP_transf_9	4.44369	0.217369	0.667956	Ca. T. weberae, Ca. T. lotti	PF04248.13	GC_00002464, GC_00007647	1	1	0.7778	0.8333	9	10	18	24
DUF772	4.26251	0.234477	0.719592	Ca. T. endolucinida	PF05598.12	GC_00005697, GC_00006959	0	0.1	0.2778	0.125	9	10	18	24
GAF_2	4.15162	0.245551	0.748708	Ca. T. taylori	PF13185.7	GC_00006845	0	0	0.0556	0.1667	9	10	18	24
DUF1554	4.15162	0.245551	0.748708	Ca. T. taylori	PF07588.12	GC_00006856	0	0	0.0556	0.1667	9	10	18	24
DUF2269	4.15162	0.245551	0.748708	Ca. T. taylori	PF10027.10	GC_00006164	0	0	0.0556	0.1667	9	10	18	24
FGase	4.15162	0.245551	0.748708	Ca. T. taylori	PF05013.13	GC_00007887, GC_00010438	0	0	0.0556	0.1667	9	10	18	24
DUF4166	4.15162	0.245551	0.748708	Ca. T. taylori	PF13761.7	GC_00006256	0	0	0.0556	0.1667	9	10	18	24
DUF123	3.96506	0.265262	0.807765	Ca. T. lotti, Ca. T. taylori	PF01986.17	GC_00003479, GC_00004339	0.7778	1	0.8889	0.9583	9	10	18	24
NERD	3.93074	0.269041	0.818217	Ca. T. taylori	PF08378.12	GC_00006736, GC_00010261, GC_00010451	0	0.1	0.1111	0.25	9	10	18	24
Arm-DNA-bind_3	3.92124	0.270095	0.820367	Ca. T. lotti, Ca. T. endolucinida, Ca. T. taylori	PF13356.7	GC_00007067, GC_00007209, GC_00007262, GC_00007263, GC_00008181	0	0.3	0.2778	0.3333	9	10	18	24
Zn_protease	3.8756	0.275214	0.83484	Ca. T. taylori	PF05618.12	GC_00006246	0	0.1	0.0556	0.2083	9	10	18	24
DUF4143	3.83174	0.280216	0.847832	Ca. T. lotti	PF13635.7	GC_00008287, GC_00010150, GC_00010275	0	0.2	0.0556	0.0417	9	10	18	24
MobC	3.83174	0.280216	0.847832	Ca. T. lotti	PF05713.12	GC_00007555	0	0.2	0.0556	0.0417	9	10	18	24
HATPase_c_4	3.73528	0.291505	0.88086	Ca. T. lotti, Ca. T. endolucinida	PF13749.7	GC_00008142	0	0.1	0.1111	0	9	10	18	24
Phage_capsid	3.666	0.299862	0.904955	Ca. T. weberae, Ca. T. lotti	PF05065.14	GC_00006708, GC_00007508, GC_00010475	0.3333	0.2	0.1111	0.0833	9	10	18	24
PilP	3.65265	0.301496	0.907566	Ca. T. lotti, Ca. T. endolucinida	PF04351.14	GC_00001939	0.8889	1	1	0.875	9	10	18	24
PilO	3.65265	0.301496	0.907566	Ca. T. lotti, Ca. T. endolucinida	PF04350.14	GC_00001882	0.8889	1	1	0.875	9	10	18	24
T4SS-DNA_transf	3.55507	0.313689	0.941865	Ca. T. lotti, Ca. T. endolucinida	PF02534.15	GC_00006464, GC_00007686	0	0.3	0.1667	0.125	9	10	18	24
DUF4065	3.55507	0.313689	0.941865	Ca. T. lotti, Ca. T. endolucinida	PF13274.7	GC_00006063, GC_00010411	0	0.3	0.1667	0.125	9	10	18	24
DUF3179	3.47138	0.324493	0.957254	Ca. T. weberae, Ca. T. endolucinida	PF11376.9	GC_00002432	1	0.9	1	0.875	9	10	18	24
Fer4_6	3.47138	0.324493	0.957254	Ca. T. weberae, Ca. T. endolucinida	PF12837.8	GC_00002062	1	0.9	1	0.875	9	10	18	24
Ribonuc_red_sm	3.47138	0.324493	0.957254	Ca. T. weberae, Ca. T. endolucinida	PF00268.22	GC_00002413	1	0.9	1	0.875	9	10	18	24
Memo	3.47138	0.324493	0.957254	Ca. T. weberae, Ca. T. endolucinida	PF01875.18	GC_00002338	1	0.9	1	0.875	9	10	18	24
NifW	3.47138	0.324493	0.957254	Ca. T. weberae, Ca. T. endolucinida	PF03206.15	GC_00002395	1	0.9	1	0.875	9	10	18	24
LRV	3.47138	0.324493	0.957254	Ca. T. weberae, Ca. T. endolucinida	PF01816.18	GC_00002208	1	0.9	1	0.875	9	10	18	24
Adenine_glyco	3.47138	0.324493	0.957254	Ca. T. weberae, Ca. T. endolucinida	PF03352.14	GC_00002346, GC_00008667	1	0.9	1	0.875	9	10	18	24
DM13	3.47138	0.324493	0.957254	Ca. T. weberae, Ca. T. endolucinida	PF10517.10	GC_00002353	1	0.9	1	0.875	9	10	18	24
DUF269	3.47138	0.324493	0.957254	Ca. T. weberae, Ca. T. endolucinida	PF03270.14	GC_00001023	1	0.9	1	0.875	9	10	18	24
Glycos_trans_3N	3.47138	0.324493	0.957254	Ca. T. weberae, Ca. T. endolucinida	PF02885.18	GC_00001886, GC_00008903	1	0.9	1	0.875	9	10	18	24
DIMCO_N	3.47138	0.324493	0.957254	Ca. T. weberae, Ca. T. endolucinida	PF16844.6	GC_00001715	1	0.9	1	0.875	9	10	18	24
NifT	3.47138	0.324493	0.957254	Ca. T. weberae, Ca. T. endolucinida	PF06988.12	GC_00002067	1	0.9	1	0.875	9	10	18	24
NifZ	3.47138	0.324493	0.957254	Ca. T. weberae, Ca. T. endolucinida	PF04319.14	GC_00000280, GC_00002447	1	0.9	1	0.875	9	10	18	24
Rop-like	3.47138	0.324493	0.957254	Ca. T. weberae, Ca. T. endolucinida	PF05082.14	GC_00000915	1	0.9	1	0.875	9	10	18	24
DUF3473	3.41464	0.332003	0.978187	Ca. T. weberae, Ca. T. lotti	PF11959.9	GC_00002576	1	1	0.8333	0.9167	9	10	18	24
RF-1	3.22834	0.357741	0.979965	Ca. T. lotti, Ca. T. taylori	PF00472.21	GC_00002603	0.8889	1	0.8333	0.9583	9	10	18	24
DUF3987	3.1904	0.363191	0.979965	Ca. T. lotti, Ca. T. taylori	PF13148.7	GC_00005471, GC_00007592, GC_00007648, GC_00008066, GC_00009238	0.1111	0.4	0.2222	0.375	9	10	18	24
DDE_Tnp_1_6	3.18744	0.363619	0.979965	Ca. T. weberae, Ca. T. endolucinida	PF13751.7	GC_00006983, GC_00009572, GC_00010236	0.1111	0	0.0556	0	9	10	18	24
AcetDehyd-dimer	3.18654	0.36375	0.979965	Ca. T. weberae, Ca. T. lotti, Ca. T. endolucinida	PF09290.12	GC_00002402	1	1	1	0.9167	9	10	18	24
UPF0014	3.18654	0.36375	0.979965	Ca. T. weberae, Ca. T. lotti, Ca. T. endolucinida	PF03649.14	GC_00002456, GC_00007087	1	1	1	0.9167	9	10	18	24
Fer4_22	3.18654	0.36375	0.979965	Ca. T. weberae, Ca. T. lotti, Ca. T. endolucinida	PF17179.5	GC_00002368	1	1	1	0.9167	9	10	18	24
NifQ	3.18654	0.36375	0.979965	Ca. T. weberae, Ca. T. lotti, Ca. T. endolucinida	PF04891.13	GC_00002242	1	1	1	0.9167	9	10	18	24
DHC	3.18654	0.36375	0.979965	Ca. T. weberae, Ca. T. lotti, Ca. T. endolucinida	PF09626.11	GC_00002841, GC_00004454	1	1	1	0.9167	9	10	18	24
Thioredox_DsbH	3.18654	0.36375	0.979965	Ca. T. weberae, Ca. T. lotti, Ca. T. endolucinida	PF03190.16	GC_00000427	1	1	1	0.9167	9	10	18	24
CRCB	3.18654	0.36375	0.979965	Ca. T. weberae, Ca. T. lotti, Ca. T. endolucinida	PF02537.16	GC_00002355	1	1	1	0.9167	9	10	18	24
SnoaL_3	3.18654	0.36375	0.979965	Ca. T. weberae, Ca. T. lotti, Ca. T. endolucinida	PF13474.7	GC_00001721, GC_00004703	1	1	1	0.9167	9	10	18	24
Ribosomal_L33	3.18654	0.36375	0.979965	Ca. T. weberae, Ca. T. lotti, Ca. T. endolucinida	PF00471.21	GC_00002006	1	1	1	0.9167	9	10	18	24
Lipocalin_2	3.18654	0.36375	0.979965	Ca. T. weberae, Ca. T. lotti, Ca. T. endolucinida	PF08212.13	GC_00003376, GC_00004256	1	1	1	0.9167	9	10	18	24
Ribosomal_L28	3.18654	0.36375	0.979965	Ca. T. weberae, Ca. T. lotti, Ca. T. endolucinida	PF00830.20	GC_00002021	1	1	1	0.9167	9	10	18	24
Methyltransf_4	3.18654	0.36375	0.979965	Ca. T. weberae, Ca. T. lotti, Ca. T. endolucinida	PF02390.18	GC_00002349	1	1	1	0.9167	9	10	18	24
CHASE	3.18654	0.36375	0.979965	Ca. T. weberae, Ca. T. lotti, Ca. T. endolucinida	PF03924.14	GC_00002471	1	1	1	0.9167	9	10	18	24
Fer4_21	3.18654	0.36375	0.979965	Ca. T. weberae, Ca. T. lotti, Ca. T. endolucinida	PF14697.7	GC_00000345	1	1	1	0.9167	9	10	18	24
Acetyltransf_3	3.18654	0.36375	0.979965	Ca. T. weberae, Ca. T. lotti, Ca. T. endolucinida	PF13302.8	GC_00002225, GC_00005156, GC_00007869	1	1	1	0.9167	9	10	18	24
PhzC-PhzF	3.18654	0.36375	0.979965	Ca. T. weberae, Ca. T. lotti, Ca. T. endolucinida	PF02567.17	GC_00003403, GC_00004271	1	1	1	0.9167	9	10	18	24
TamB	3.18654	0.36375	0.979965	Ca. T. weberae, Ca. T. lotti, Ca. T. endolucinida	PF04357.14	GC_00003048, GC_00004122	1	1	1	0.9167	9	10	18	24
CinA	3.18654	0.36375	0.979965	Ca. T. weberae, Ca. T. lotti, Ca. T. endolucinida	PF02464.18	GC_00002348	1	1	1	0.9167	9	10	18	24
Acylphosphatase	3.18654	0.36375	0.979965	Ca. T. weberae, Ca. T. lotti, Ca. T. endolucinida	PF00708.19	GC_00002326	1	1	1	0.9167	9	10	18	24
DUF455	3.18654	0.36375	0.979965	Ca. T. weberae, Ca. T. lotti, Ca. T. endolucinida	PF04305.15	GC_00001262	1	1	1	0.9167	9	10	18	24
DUF1924	3.18654	0.36375	0.979965	Ca. T. weberae, Ca. T. lotti, Ca. T. endolucinida	PF09086.12	GC_00001839	1	1	1	0.9167	9	10	18	24
Metal_resist	3.18654	0.36375	0.979965	Ca. T. weberae, Ca. T. lotti, Ca. T. endolucinida	PF13801.7	GC_00002220, GC_00004902	1	1	1	0.9167	9	10	18	24
LptE	3.18654	0.36375	0.979965	Ca. T. weberae, Ca. T. lotti, Ca. T. endolucinida	PF04390.13	GC_00000846	1	1	1	0.9167	9	10	18	24
CbbQ_C	3.18654	0.36375	0.979965	Ca. T. weberae, Ca. T. lotti, Ca. T. endolucinida	PF08406.11	GC_00000043, GC_00006764	1	1	1	0.9167	9	10	18	24
Amidohydro_2	3.18654	0.36375	0.979965	Ca. T. weberae, Ca. T. lotti, Ca. T. endolucinida	PF04909.15	GC_00000089, GC_00003789, GC_00005109	1	1	1	0.9167	9	10	18	24
Trm112p	3.18654	0.36375	0.979965	Ca. T. weberae, Ca. T. lotti, Ca. T. endolucinida	PF03966.17	GC_00002304	1	1	1	0.9167	9	10	18	24
Ribosomal_L22	3.18654	0.36375	0.979965	Ca. T. weberae, Ca. T. lotti, Ca. T. endolucinida	PF00237.20	GC_00001398	1	1	1	0.9167	9	10	18	24
FecCD	3.18654	0.36375	0.979965	Ca. T. weberae, Ca. T. lotti, Ca. T. endolucinida	PF01032.19	GC_00000283	1	1	1	0.9167	9	10	18	24
Ribosomal_L23	3.18654	0.36375	0.979965	Ca. T. weberae, Ca. T. lotti, Ca. T. endolucinida	PF00276.21	GC_00002389	1	1	1	0.9167	9	10	18	24
GreA_GreB	3.18654	0.36375	0.979965	Ca. T. weberae, Ca. T. lotti, Ca. T. endolucinida	PF01272.20	GC_00002325	1	1	1	0.9167	9	10	18	24
CPBP	3.18654	0.36375	0.979965	Ca. T. weberae, Ca. T. lotti, Ca. T. endolucinida	PF02517.17	GC_00002565, GC_00005872, GC_00006463	1	1	1	0.9167	9	10	18	24
FliS	3.18654	0.36375	0.979965	Ca. T. weberae, Ca. T. lotti, Ca. T. endolucinida	PF02561.15	GC_00000646	1	1	1	0.9167	9	10	18	24
ACCA	3.18654	0.36375	0.979965	Ca. T. weberae, Ca. T. lotti, Ca. T. endolucinida	PF03255.15	GC_00001461	1	1	1	0.9167	9	10	18	24
Ribosomal_S21	3.18654	0.36375	0.979965	Ca. T. weberae, Ca. T. lotti, Ca. T. endolucinida	PF01165.21	GC_00002009	1	1	1	0.9167	9	10	18	24
ThiG	3.18654	0.36375	0.979965	Ca. T. weberae, Ca. T. lotti, Ca. T. endolucinida	PF05690.15	GC_00002288	1	1	1	0.9167	9	10	18	24
Rib_5-P_isom_A	3.18654	0.36375	0.979965	Ca. T. weberae, Ca. T. lotti, Ca. T. endolucinida	PF06026.15	GC_00002311	1	1	1	0.9167	9	10	18	24
Hydrolase_2	3.18654	0.36375	0.979965	Ca. T. weberae, Ca. T. lotti, Ca. T. endolucinida	PF07486.13	GC_00002702, GC_00004983	1	1	1	0.9167	9	10	18	24
DUF2461	3.18654	0.36375	0.979965	Ca. T. weberae, Ca. T. lotti, Ca. T. endolucinida	PF09365.11	GC_00002214	1	1	1	0.9167	9	10	18	24
PigN	3.18654	0.36375	0.979965	Ca. T. weberae, Ca. T. lotti, Ca. T. endolucinida	PF04987.15	GC_00002506	1	1	1	0.9167	9	10	18	24
RuBisCO_large	3.18654	0.36375	0.979965	Ca. T. weberae, Ca. T. lotti, Ca. T. endolucinida	PF00016.21	GC_00001543, GC_00004447	1	1	1	0.9167	9	10	18	24
Ribosomal_S3_C	3.18654	0.36375	0.979965	Ca. T. weberae, Ca. T. lotti, Ca. T. endolucinida	PF00189.21	GC_00002297	1	1	1	0.9167	9	10	18	24
Cu-oxidase_4	3.18654	0.36375	0.979965	Ca. T. weberae, Ca. T. lotti, Ca. T. endolucinida	PF02578.16	GC_00002218	1	1	1	0.9167	9	10	18	24
FGGY_N	3.18654	0.36375	0.979965	Ca. T. weberae, Ca. T. lotti, Ca. T. endolucinida	PF00370.22	GC_00000402	1	1	1	0.9167	9	10	18	24
Ribosomal_L3	3.18654	0.36375	0.979965	Ca. T. weberae, Ca. T. lotti, Ca. T. endolucinida	PF00297.23	GC_00002381	1	1	1	0.9167	9	10	18	24
Thioredoxin_5	3.18654	0.36375	0.979965	Ca. T. weberae, Ca. T. lotti, Ca. T. endolucinida	PF13743.7	GC_00003261, GC_00004200	1	1	1	0.9167	9	10	18	24
Ribosomal_S15	3.18654	0.36375	0.979965	Ca. T. weberae, Ca. T. lotti, Ca. T. endolucinida	PF00312.23	GC_00002277	1	1	1	0.9167	9	10	18	24
AIG2_2	3.18654	0.36375	0.979965	Ca. T. weberae, Ca. T. lotti, Ca. T. endolucinida	PF13772.7	GC_00002266, GC_00005065	1	1	1	0.9167	9	10	18	24
DMRL_synthase	3.18654	0.36375	0.979965	Ca. T. weberae, Ca. T. lotti, Ca. T. endolucinida	PF00885.20	GC_00002286	1	1	1	0.9167	9	10	18	24
DUF2066	3.18654	0.36375	0.979965	Ca. T. weberae, Ca. T. lotti, Ca. T. endolucinida	PF09839.10	GC_00002147	1	1	1	0.9167	9	10	18	24
Ribosomal_S10	3.18654	0.36375	0.979965	Ca. T. weberae, Ca. T. lotti, Ca. T. endolucinida	PF00338.23	GC_00002377	1	1	1	0.9167	9	10	18	24
DUF885	3.18654	0.36375	0.979965	Ca. T. weberae, Ca. T. lotti, Ca. T. endolucinida	PF05960.12	GC_00000035	1	1	1	0.9167	9	10	18	24
COX15-CtaA	3.18654	0.36375	0.979965	Ca. T. weberae, Ca. T. lotti, Ca. T. endolucinida	PF02628.16	GC_00002340	1	1	1	0.9167	9	10	18	24
Beta-Casp	3.18654	0.36375	0.979965	Ca. T. weberae, Ca. T. lotti, Ca. T. endolucinida	PF10996.9	GC_00000200	1	1	1	0.9167	9	10	18	24
ADP_ribosyl_GH	3.18654	0.36375	0.979965	Ca. T. weberae, Ca. T. lotti, Ca. T. endolucinida	PF03747.15	GC_00001942, GC_00006385	1	1	1	0.9167	9	10	18	24
RmlD_sub_bind	3.18654	0.36375	0.979965	Ca. T. weberae, Ca. T. lotti, Ca. T. endolucinida	PF04321.18	GC_00002231	1	1	1	0.9167	9	10	18	24
Mut7-C	3.18654	0.36375	0.979965	Ca. T. weberae, Ca. T. lotti, Ca. T. endolucinida	PF01927.17	GC_00002255	1	1	1	0.9167	9	10	18	24
AHSA1	3.18654	0.36375	0.979965	Ca. T. weberae, Ca. T. lotti, Ca. T. endolucinida	PF08327.12	GC_00002837, GC_00004768, GC_00008848, GC_00010492	1	1	1	0.9167	9	10	18	24
Ribosomal_L2_C	3.18654	0.36375	0.979965	Ca. T. weberae, Ca. T. lotti, Ca. T. endolucinida	PF03947.19	GC_00002391	1	1	1	0.9167	9	10	18	24
SIS_2	3.18654	0.36375	0.979965	Ca. T. weberae, Ca. T. lotti, Ca. T. endolucinida	PF13580.7	GC_00002090	1	1	1	0.9167	9	10	18	24
Ribosomal_L4	3.18654	0.36375	0.979965	Ca. T. weberae, Ca. T. lotti, Ca. T. endolucinida	PF00573.23	GC_00002383	1	1	1	0.9167	9	10	18	24
ATP-synt_DE_N	3.18654	0.36375	0.979965	Ca. T. weberae, Ca. T. lotti, Ca. T. endolucinida	PF02823.17	GC_00002293	1	1	1	0.9167	9	10	18	24
Cu-oxidase_3	3.18654	0.36375	0.979965	Ca. T. weberae, Ca. T. lotti, Ca. T. endolucinida	PF07732.16	GC_00002552, GC_00002556, GC_00002573, GC_00006882, GC_00006895, GC_00006916, GC_00010521	1	1	1	0.9167	9	10	18	24
DiS_P_DiS	3.18654	0.36375	0.979965	Ca. T. weberae, Ca. T. lotti, Ca. T. endolucinida	PF06750.14	GC_00000119	1	1	1	0.9167	9	10	18	24
YjfB_motility	3.18654	0.36375	0.979965	Ca. T. weberae, Ca. T. lotti, Ca. T. endolucinida	PF14070.7	GC_00001471	1	1	1	0.9167	9	10	18	24
DUF3127	3.18654	0.36375	0.979965	Ca. T. taylori	PF11325.9	GC_00008722	0	0	0	0.0833	9	10	18	24
LCAT	3.18654	0.36375	0.979965	Ca. T. taylori	PF02450.16	GC_00010442	0	0	0	0.0833	9	10	18	24
Peptidase_M15	3.18654	0.36375	0.979965	Ca. T. taylori	PF01427.18	GC_00007661	0	0	0	0.0833	9	10	18	24
NIF	3.18654	0.36375	0.979965	Ca. T. taylori	PF03031.19	GC_00009196	0	0	0	0.0833	9	10	18	24
MgtE_N	3.18654	0.36375	0.979965	Ca. T. taylori	PF03448.18	GC_00009698	0	0	0	0.0833	9	10	18	24
TM_helix	3.18654	0.36375	0.979965	Ca. T. taylori	PF05552.13	GC_00010173	0	0	0	0.0833	9	10	18	24
PcfJ	3.18654	0.36375	0.979965	Ca. T. taylori	PF14284.7	GC_00009967, GC_00010229	0	0	0	0.0833	9	10	18	24
DUF2924	3.18654	0.36375	0.979965	Ca. T. taylori	PF11149.9	GC_00010338	0	0	0	0.0833	9	10	18	24
DUF2190	3.13895	0.370694	0.997535	Ca. T. lotti, Ca. T. taylori	PF09956.10	GC_00007525, GC_00007628	0	0.2	0.0556	0.1667	9	10	18	24
DUF87	3.11749	0.373863	1	Ca. T. lotti, Ca. T. endolucinida, Ca. T. taylori	PF01935.18	GC_00009626, GC_00009634, GC_00009703, GC_00009877, GC_00010209	0	0.3	0.1667	0.1667	9	10	18	24
SNF2_N	3.08069	0.379351	1	Ca. T. lotti, Ca. T. endolucinida	PF00176.24	GC_00007877, GC_00008391	0	0.1	0.1667	0.0417	9	10	18	24
DUF5131	3.08069	0.379351	1	Ca. T. lotti, Ca. T. endolucinida	PF07505.12	GC_00008199, GC_00009654	0	0.1	0.1667	0.0417	9	10	18	24
AbiEi_4	2.85373	0.414731	1	Ca. T. endolucinida, Ca. T. taylori	PF13338.7	GC_00005677, GC_00009633	0	0.1	0.2222	0.2083	9	10	18	24
HIRAN	2.83753	0.417359	1	Ca. T. weberae, Ca. T. taylori	PF08797.12	GC_00001492	1	0.9	0.9444	1	9	10	18	24
FlhD	2.83753	0.417359	1	Ca. T. lotti, Ca. T. endolucinida	PF05247.14	GC_00007619	0	0.1	0.0556	0	9	10	18	24
zf-CHC2	2.83753	0.417359	1	Ca. T. lotti, Ca. T. endolucinida	PF01807.21	GC_00009525	0	0.1	0.0556	0	9	10	18	24
Phage_P2_GpU	2.83753	0.417359	1	Ca. T. lotti, Ca. T. endolucinida	PF06995.12	GC_00008402	0	0.1	0.0556	0	9	10	18	24
Phage_sheath_1	2.83753	0.417359	1	Ca. T. lotti, Ca. T. endolucinida	PF04984.15	GC_00006564, GC_00008522	0	0.1	0.0556	0	9	10	18	24
Phage_tail_X	2.83753	0.417359	1	Ca. T. lotti, Ca. T. endolucinida	PF05489.13	GC_00010423	0	0.1	0.0556	0	9	10	18	24
DUF5716	2.83753	0.417359	1	Ca. T. lotti, Ca. T. endolucinida	PF18982.1	GC_00009702	0	0.1	0.0556	0	9	10	18	24
Cas_Cas1	2.82192	0.419905	1	Ca. T. lotti, Ca. T. taylori	PF01867.17	GC_00008323, GC_00010077	0	0.2	0.0556	0.0833	9	10	18	24
LEA_2	2.78448	0.426061	1	Ca. T. lotti, Ca. T. endolucinida	PF03168.14	GC_00002684, GC_00004365, GC_00004598	0.8889	1	1	0.9167	9	10	18	24
DndB	2.74891	0.43198	1	Ca. T. weberae, Ca. T. taylori	PF14072.7	GC_00010119	0.1111	0	0	0.0417	9	10	18	24
Terminase_3	2.74891	0.43198	1	Ca. T. weberae, Ca. T. taylori	PF04466.14	GC_00009988	0.1111	0	0	0.0417	9	10	18	24
Macro	2.74891	0.43198	1	Ca. T. lotti, Ca. T. endolucinida	PF01661.22	GC_00002192	0.8889	1	1	0.9583	9	10	18	24
CoaE	2.74891	0.43198	1	Ca. T. lotti, Ca. T. endolucinida	PF01121.21	GC_00001926	0.8889	1	1	0.9583	9	10	18	24
YcxB	2.74534	0.432577	1	Ca. T. taylori	PF14317.7	GC_00008215, GC_00010181	0	0	0.0556	0.125	9	10	18	24
SAP	2.74534	0.432577	1	Ca. T. taylori	PF02037.28	GC_00007393	0	0	0.0556	0.125	9	10	18	24
HNH_3	2.70953	0.43861	1	Ca. T. lotti, Ca. T. taylori	PF13392.7	GC_00006532	0	0.2	0.0556	0.125	9	10	18	24
DUF3387	2.6265	0.452862	1	Ca. T. weberae, Ca. T. lotti	PF11867.9	GC_00006013, GC_00006305, GC_00008439	0.2222	0.4	0.1667	0.1667	9	10	18	24
DUF2309	2.54699	0.46686	1	Ca. T. weberae, Ca. T. endolucinida	PF10070.10	GC_00001944	1	0.9	1	0.9167	9	10	18	24
Oxidored_nitro	2.54699	0.46686	1	Ca. T. weberae, Ca. T. endolucinida	PF00148.20	GC_00000490, GC_00000523, GC_00000733, GC_00001802	1	0.9	1	0.9167	9	10	18	24
Toprim_2	2.54699	0.46686	1	Ca. T. lotti, Ca. T. taylori	PF13155.7	GC_00007433	0	0.1	0	0.0833	9	10	18	24
PilW	2.5469	0.466875	1	Ca. T. taylori	PF16074.6	GC_00000128, GC_00004289, GC_00007086	0.8889	0.9	0.9444	1	9	10	18	24
FlgD	2.5469	0.466875	1	Ca. T. weberae, Ca. T. lotti, Ca. T. endolucinida	PF03963.15	GC_00007565	0.1111	0.1	0.0556	0	9	10	18	24
HTH_21	2.5469	0.466875	1	Ca. T. weberae, Ca. T. lotti, Ca. T. endolucinida	PF13276.7	GC_00007732	0.1111	0.1	0.0556	0	9	10	18	24
DUF3990	2.49019	0.477066	1	Ca. T. endolucinida, Ca. T. taylori	PF13151.7	GC_00006790	0	0	0.1111	0.125	9	10	18	24
TnsD	2.49019	0.477066	1	Ca. T. endolucinida, Ca. T. taylori	PF15978.6	GC_00006902	0	0	0.1111	0.125	9	10	18	24
Mrr_cat	2.49019	0.477066	1	Ca. T. endolucinida, Ca. T. taylori	PF04471.13	GC_00007798, GC_00009002, GC_00010232	0	0	0.1111	0.125	9	10	18	24
DUF4437	2.49019	0.477066	1	Ca. T. weberae, Ca. T. lotti	PF14499.7	GC_00002374	1	1	0.8889	0.875	9	10	18	24
DNA_pol_B_2	2.48702	0.477641	1	Ca. T. endolucinida	PF03175.14	GC_00007024, GC_00008363, GC_00009448	0	0	0.1111	0.0417	9	10	18	24
BIR	2.48702	0.477641	1	Ca. T. endolucinida	PF00653.22	GC_00007668	0	0	0.1111	0.0417	9	10	18	24
Cytochrom_CIII	2.48702	0.477641	1	Ca. T. weberae, Ca. T. lotti, Ca. T. taylori	PF02085.17	GC_00002633, GC_00004843	1	1	0.8889	0.9583	9	10	18	24
KfrA_N	2.44435	0.485433	1	Ca. T. lotti, Ca. T. endolucinida	PF11740.9	GC_00006093, GC_00007212, GC_00007826, GC_00008028, GC_00008372	0.1111	0.4	0.2778	0.2083	9	10	18	24
NosD	2.43072	0.487942	1	Ca. T. weberae, Ca. T. lotti, Ca. T. taylori	PF05048.14	GC_00000160, GC_00004409	1	1	0.9444	1	9	10	18	24
RskA	2.43072	0.487942	1	Ca. T. weberae, Ca. T. lotti, Ca. T. taylori	PF10099.10	GC_00001791	1	1	0.9444	1	9	10	18	24
SprT-like	2.43072	0.487942	1	Ca. T. weberae, Ca. T. lotti, Ca. T. taylori	PF10263.10	GC_00002592, GC_00005901, GC_00006445	1	1	0.9444	1	9	10	18	24
Flg_hook	2.43072	0.487942	1	Ca. T. weberae, Ca. T. lotti, Ca. T. taylori	PF02120.17	GC_00002262, GC_00002945, GC_00003952, GC_00010280	1	1	0.9444	1	9	10	18	24
Glyco_transf_41	2.43072	0.487942	1	Ca. T. weberae, Ca. T. lotti, Ca. T. taylori	PF13844.7	GC_00000437	1	1	0.9444	1	9	10	18	24
DUF3412	2.43072	0.487942	1	Ca. T. weberae, Ca. T. lotti, Ca. T. taylori	PF11892.9	GC_00000388	1	1	0.9444	1	9	10	18	24
DUF4382	2.43072	0.487942	1	Ca. T. weberae, Ca. T. lotti, Ca. T. taylori	PF14321.7	GC_00002621, GC_00003061	1	1	0.9444	1	9	10	18	24
EthD	2.43072	0.487942	1	Ca. T. weberae, Ca. T. lotti, Ca. T. taylori	PF07110.12	GC_00002198	1	1	0.9444	1	9	10	18	24
Polyketide_cyc2	2.43072	0.487942	1	Ca. T. weberae, Ca. T. lotti, Ca. T. taylori	PF10604.10	GC_00000225, GC_00003954, GC_00005171, GC_00008301	1	1	0.9444	1	9	10	18	24
GSHPx	2.43072	0.487942	1	Ca. T. weberae, Ca. T. lotti, Ca. T. taylori	PF00255.20	GC_00002723, GC_00004160	1	1	0.9444	1	9	10	18	24
peroxidase	2.43072	0.487942	1	Ca. T. weberae, Ca. T. lotti, Ca. T. taylori	PF00141.24	GC_00000782	1	1	0.9444	1	9	10	18	24
NosL	2.43072	0.487942	1	Ca. T. weberae, Ca. T. lotti, Ca. T. taylori	PF05573.13	GC_00002352, GC_00003145, GC_00003267	1	1	0.9444	1	9	10	18	24
NAD_binding_10	2.43072	0.487942	1	Ca. T. weberae, Ca. T. lotti, Ca. T. taylori	PF13460.7	GC_00002249, GC_00002743, GC_00003155, GC_00003767	1	1	0.9444	1	9	10	18	24
Haem_oxygenas_2	2.43072	0.487942	1	Ca. T. weberae, Ca. T. lotti, Ca. T. taylori	PF14518.7	GC_00002234	1	1	0.9444	1	9	10	18	24
Ceramidase	2.43072	0.487942	1	Ca. T. weberae, Ca. T. lotti, Ca. T. taylori	PF05875.13	GC_00000055, GC_00003959	1	1	0.9444	1	9	10	18	24
DUF4405	2.43072	0.487942	1	Ca. T. weberae, Ca. T. lotti, Ca. T. taylori	PF14358.7	GC_00002517	1	1	0.9444	1	9	10	18	24
nos_propeller	2.43072	0.487942	1	Ca. T. weberae, Ca. T. lotti, Ca. T. taylori	PF18764.2	GC_00000132	1	1	0.9444	1	9	10	18	24
MafB19-deam	2.43072	0.487942	1	Ca. T. weberae, Ca. T. lotti, Ca. T. taylori	PF14437.7	GC_00002216	1	1	0.9444	1	9	10	18	24
HNH	2.43072	0.487942	1	Ca. T. weberae, Ca. T. lotti, Ca. T. taylori	PF01844.24	GC_00002508, GC_00005778, GC_00006142, GC_00006210, GC_00009157, GC_00009784	1	1	0.9444	1	9	10	18	24
Cytochrome_C554	2.43072	0.487942	1	Ca. T. weberae, Ca. T. lotti, Ca. T. taylori	PF13435.7	GC_00000248, GC_00005876, GC_00006465	1	1	0.9444	1	9	10	18	24
zf-CDGSH	2.43072	0.487942	1	Ca. T. weberae, Ca. T. lotti, Ca. T. taylori	PF09360.11	GC_00002016, GC_00002427	1	1	0.9444	1	9	10	18	24
Ribosomal_S20p	2.43072	0.487942	1	Ca. T. weberae, Ca. T. lotti, Ca. T. taylori	PF01649.19	GC_00001664	1	1	0.9444	1	9	10	18	24
Transket_pyr	2.43072	0.487942	1	Ca. T. weberae, Ca. T. lotti, Ca. T. taylori	PF02779.25	GC_00001090, GC_00003429, GC_00005502	1	1	0.9444	1	9	10	18	24
RraA-like	2.43072	0.487942	1	Ca. T. weberae, Ca. T. lotti, Ca. T. taylori	PF03737.16	GC_00001528	1	1	0.9444	1	9	10	18	24
DsbB	2.43072	0.487942	1	Ca. T. weberae, Ca. T. lotti, Ca. T. taylori	PF02600.17	GC_00001216	1	1	0.9444	1	9	10	18	24
Calx-beta	2.43072	0.487942	1	Ca. T. weberae, Ca. T. lotti, Ca. T. taylori	PF03160.15	GC_00002493, GC_00002862, GC_00004368	1	1	0.9444	1	9	10	18	24
CbiX	2.43072	0.487942	1	Ca. T. weberae, Ca. T. lotti, Ca. T. taylori	PF01903.18	GC_00002223	1	1	0.9444	1	9	10	18	24
DUF815	2.43072	0.487942	1	Ca. T. weberae, Ca. T. lotti, Ca. T. taylori	PF05673.14	GC_00000773	1	1	0.9444	1	9	10	18	24
ORF6N	2.43072	0.487942	1	Ca. T. endolucinida	PF10543.10	GC_00010369	0	0	0.0556	0	9	10	18	24
DUF4338	2.43072	0.487942	1	Ca. T. endolucinida	PF14236.7	GC_00009456	0	0	0.0556	0	9	10	18	24
Pox_D5	2.43072	0.487942	1	Ca. T. endolucinida	PF03288.17	GC_00009759	0	0	0.0556	0	9	10	18	24
HCBP_related	2.43072	0.487942	1	Ca. T. endolucinida	PF06594.12	GC_00008195	0	0	0.0556	0	9	10	18	24
Hydrolase_6	2.43072	0.487942	1	Ca. T. endolucinida	PF13344.7	GC_00006222	0	0	0.0556	0	9	10	18	24
ATP-synt_F	2.39903	0.493816	1	Ca. T. weberae, Ca. T. endolucinida	PF01990.18	GC_00002279	1	0.9	1	0.9583	9	10	18	24
RibD_C	2.39903	0.493816	1	Ca. T. weberae, Ca. T. endolucinida	PF01872.18	GC_00000227, GC_00005751	1	0.9	1	0.9583	9	10	18	24
Ribosomal_L27A	2.39903	0.493816	1	Ca. T. weberae, Ca. T. endolucinida	PF00828.20	GC_00002295	1	0.9	1	0.9583	9	10	18	24
DUF3641	2.39903	0.493816	1	Ca. T. weberae, Ca. T. endolucinida	PF12345.9	GC_00000774	1	0.9	1	0.9583	9	10	18	24
LMWPc	2.39903	0.493816	1	Ca. T. weberae, Ca. T. endolucinida	PF01451.22	GC_00001811, GC_00003819, GC_00003937, GC_00005180	1	0.9	1	0.9583	9	10	18	24
AAA_30	2.39903	0.493816	1	Ca. T. weberae, Ca. T. endolucinida	PF13604.7	GC_00000444, GC_00007076, GC_00007167, GC_00008642	1	0.9	1	0.9583	9	10	18	24
DUF2244	2.39903	0.493816	1	Ca. T. weberae, Ca. T. endolucinida	PF10003.10	GC_00002309	1	0.9	1	0.9583	9	10	18	24
FlgN	2.39903	0.493816	1	Ca. T. weberae, Ca. T. endolucinida	PF05130.13	GC_00003337, GC_00003967	1	0.9	1	0.9583	9	10	18	24
FrhB_FdhB_C	2.39903	0.493816	1	Ca. T. weberae, Ca. T. endolucinida	PF04432.14	GC_00001978, GC_00007477	1	0.9	1	0.9583	9	10	18	24
FlgM	2.39903	0.493816	1	Ca. T. weberae, Ca. T. endolucinida	PF04316.14	GC_00002038	1	0.9	1	0.9583	9	10	18	24
Ank	2.39903	0.493816	1	Ca. T. lotti, Ca. T. taylori	PF00023.31	GC_00010195	0	0.1	0	0.0417	9	10	18	24
RE_AspBHI_N	2.39903	0.493816	1	Ca. T. lotti, Ca. T. taylori	PF18062.2	GC_00009719	0	0.1	0	0.0417	9	10	18	24
HTH_39	2.39903	0.493816	1	Ca. T. lotti, Ca. T. taylori	PF14090.7	GC_00009980, GC_00010161	0	0.1	0	0.0417	9	10	18	24
BLUF	2.39903	0.493816	1	Ca. T. lotti, Ca. T. taylori	PF04940.13	GC_00010155	0	0.1	0	0.0417	9	10	18	24
DUF935	2.39903	0.493816	1	Ca. T. lotti, Ca. T. taylori	PF06074.13	GC_00009958	0	0.1	0	0.0417	9	10	18	24
CaMKII_AD	2.39903	0.493816	1	Ca. T. lotti, Ca. T. taylori	PF08332.11	GC_00006641	0	0.1	0	0.0417	9	10	18	24
DUF5681	2.35876	0.501358	1	Ca. T. lotti, Ca. T. taylori	PF18932.1	GC_00005665, GC_00009808	0.1111	0.3	0.1111	0.25	9	10	18	24
DUF927	2.25196	0.521786	1	Ca. T. weberae, Ca. T. endolucinida, Ca. T. taylori	PF06048.12	GC_00006672, GC_00008017	0.2222	0	0.1667	0.1667	9	10	18	24
HTH_29	2.24948	0.522269	1	Ca. T. weberae, Ca. T. lotti	PF13551.7	GC_00005730	0.1111	0.1	0	0.0417	9	10	18	24
RHH_5	2.21928	0.52816	1	Ca. T. lotti, Ca. T. taylori	PF07878.12	GC_00005475, GC_00007747	0.1111	0.4	0.2222	0.25	9	10	18	24
Prok-E2_E	2.06578	0.558867	1	Ca. T. endolucinida, Ca. T. taylori	PF14462.7	GC_00007218	0	0	0.1111	0.0833	9	10	18	24
CobT_C	2.06578	0.558867	1	Ca. T. endolucinida, Ca. T. taylori	PF11775.9	GC_00009631, GC_00009632	0	0	0.1111	0.0833	9	10	18	24
AAA_21	1.70227	0.636428	1	Ca. T. taylori	PF13304.7	GC_00005875, GC_00007238, GC_00007268, GC_00007367, GC_00008013, GC_00008249, GC_00008477, GC_00008764, GC_00008888, GC_00009902, GC_00010399	0.4444	0.3	0.4444	0.5417	9	10	18	24
EcoEI_R_C	1.65691	0.646556	1	Ca. T. lotti, Ca. T. endolucinida	PF08463.11	GC_00007583, GC_00010176	0	0.1	0.1111	0.0417	9	10	18	24
DUF1998	1.65691	0.646556	1	Ca. T. lotti, Ca. T. endolucinida	PF09369.11	GC_00009440, GC_00009936	0	0.1	0.1111	0.0417	9	10	18	24
DUF4268	1.61384	0.656255	1	Ca. T. weberae, Ca. T. lotti	PF14088.7	GC_00007436, GC_00010513	0.1111	0.2	0.0556	0.0833	9	10	18	24
Ntox17	1.59615	0.660264	1	Ca. T. endolucinida, Ca. T. taylori	PF15524.7	GC_00007820	0	0	0.0556	0.0833	9	10	18	24
DUF4145	1.59615	0.660264	1	Ca. T. endolucinida, Ca. T. taylori	PF13643.7	GC_00008202	0	0	0.0556	0.0833	9	10	18	24
EcoR124_C	1.59615	0.660264	1	Ca. T. endolucinida, Ca. T. taylori	PF12008.9	GC_00007769	0	0	0.0556	0.0833	9	10	18	24
DUF1972	1.59615	0.660264	1	Ca. T. endolucinida, Ca. T. taylori	PF09314.12	GC_00008165	0	0	0.0556	0.0833	9	10	18	24
LPD38	1.59615	0.660264	1	Ca. T. endolucinida, Ca. T. taylori	PF18857.2	GC_00007991	0	0	0.0556	0.0833	9	10	18	24
HicB_lk_antitox	1.59615	0.660264	1	Ca. T. endolucinida, Ca. T. taylori	PF15919.6	GC_00007925	0	0	0.0556	0.0833	9	10	18	24
ChaC	1.59615	0.660264	1	Ca. T. endolucinida, Ca. T. taylori	PF04752.13	GC_00007758	0	0	0.0556	0.0833	9	10	18	24
rve_2	1.59615	0.660264	1	Ca. T. endolucinida, Ca. T. taylori	PF13333.7	GC_00007987	0	0	0.0556	0.0833	9	10	18	24
ATP-cone	1.56864	0.666521	1	Ca. T. weberae, Ca. T. lotti, Ca. T. endolucinida	PF03477.17	GC_00001497	1	1	1	0.9583	9	10	18	24
FlgH	1.56864	0.666521	1	Ca. T. weberae, Ca. T. lotti, Ca. T. endolucinida	PF02107.17	GC_00001058, GC_00007554	1	1	1	0.9583	9	10	18	24
DUF2959	1.56864	0.666521	1	Ca. T. weberae, Ca. T. lotti, Ca. T. endolucinida	PF11172.9	GC_00001409	1	1	1	0.9583	9	10	18	24
Ribosomal_L17	1.56864	0.666521	1	Ca. T. weberae, Ca. T. lotti, Ca. T. endolucinida	PF01196.20	GC_00002060	1	1	1	0.9583	9	10	18	24
DUF4345	1.56864	0.666521	1	Ca. T. weberae, Ca. T. lotti, Ca. T. endolucinida	PF14248.7	GC_00003039, GC_00004795, GC_00007351, GC_00008229	1	1	1	0.9583	9	10	18	24
NapD	1.56864	0.666521	1	Ca. T. weberae, Ca. T. lotti, Ca. T. endolucinida	PF03927.14	GC_00001484	1	1	1	0.9583	9	10	18	24
SprA-related	1.56864	0.666521	1	Ca. T. weberae, Ca. T. lotti, Ca. T. endolucinida	PF12118.9	GC_00003378, GC_00004049	1	1	1	0.9583	9	10	18	24
YidD	1.56864	0.666521	1	Ca. T. weberae, Ca. T. lotti, Ca. T. endolucinida	PF01809.19	GC_00002275, GC_00010507	1	1	1	0.9583	9	10	18	24
Bax1-I	1.56864	0.666521	1	Ca. T. weberae, Ca. T. lotti, Ca. T. endolucinida	PF01027.21	GC_00002303	1	1	1	0.9583	9	10	18	24
DUF188	1.56864	0.666521	1	Ca. T. weberae, Ca. T. lotti, Ca. T. endolucinida	PF02639.15	GC_00002385, GC_00007719	1	1	1	0.9583	9	10	18	24
ATP_transf	1.56864	0.666521	1	Ca. T. weberae, Ca. T. lotti, Ca. T. endolucinida	PF09830.10	GC_00003279, GC_00004215	1	1	1	0.9583	9	10	18	24
FlgD_ig	1.56864	0.666521	1	Ca. T. weberae, Ca. T. lotti, Ca. T. endolucinida	PF13860.7	GC_00000473	1	1	1	0.9583	9	10	18	24
DUF853	1.56864	0.666521	1	Ca. T. weberae, Ca. T. lotti, Ca. T. endolucinida	PF05872.13	GC_00001940	1	1	1	0.9583	9	10	18	24
CRS1_YhbY	1.56864	0.666521	1	Ca. T. weberae, Ca. T. lotti, Ca. T. endolucinida	PF01985.22	GC_00002068	1	1	1	0.9583	9	10	18	24
Phage_GPD	1.56864	0.666521	1	Ca. T. weberae, Ca. T. lotti, Ca. T. endolucinida	PF05954.12	GC_00000098, GC_00006498	1	1	1	0.9583	9	10	18	24
Ribosomal_L5_C	1.56864	0.666521	1	Ca. T. weberae, Ca. T. lotti, Ca. T. endolucinida	PF00673.22	GC_00002281	1	1	1	0.9583	9	10	18	24
Ribosomal_L6	1.56864	0.666521	1	Ca. T. weberae, Ca. T. lotti, Ca. T. endolucinida	PF00347.24	GC_00002317	1	1	1	0.9583	9	10	18	24
DUF429	1.56864	0.666521	1	Ca. T. weberae, Ca. T. lotti, Ca. T. endolucinida	PF04250.14	GC_00003407, GC_00004216, GC_00006919	1	1	1	0.9583	9	10	18	24
Flavodoxin_1	1.56864	0.666521	1	Ca. T. weberae, Ca. T. lotti, Ca. T. endolucinida	PF00258.26	GC_00000832, GC_00002967	1	1	1	0.9583	9	10	18	24
AsmA	1.56864	0.666521	1	Ca. T. weberae, Ca. T. lotti, Ca. T. endolucinida	PF05170.15	GC_00002269	1	1	1	0.9583	9	10	18	24
SSB	1.56864	0.666521	1	Ca. T. weberae, Ca. T. lotti, Ca. T. endolucinida	PF00436.26	GC_00000189, GC_00006727	1	1	1	0.9583	9	10	18	24
NAD_binding_2	1.56864	0.666521	1	Ca. T. weberae, Ca. T. lotti, Ca. T. endolucinida	PF03446.16	GC_00001739, GC_00006559, GC_00009434	1	1	1	0.9583	9	10	18	24
ribosomal_L24	1.56864	0.666521	1	Ca. T. weberae, Ca. T. lotti, Ca. T. endolucinida	PF17136.5	GC_00002294	1	1	1	0.9583	9	10	18	24
NnrS	1.56864	0.666521	1	Ca. T. weberae, Ca. T. lotti, Ca. T. endolucinida	PF05940.13	GC_00001860	1	1	1	0.9583	9	10	18	24
HTH_26	1.56864	0.666521	1	Ca. T. weberae, Ca. T. lotti, Ca. T. endolucinida	PF13443.7	GC_00003669, GC_00003702, GC_00005871, GC_00006750, GC_00008581	1	1	1	0.9583	9	10	18	24
Ribosomal_L18p	1.56864	0.666521	1	Ca. T. weberae, Ca. T. lotti, Ca. T. endolucinida	PF00861.23	GC_00002044	1	1	1	0.9583	9	10	18	24
Ribosomal_L16	1.56864	0.666521	1	Ca. T. weberae, Ca. T. lotti, Ca. T. endolucinida	PF00252.19	GC_00002276	1	1	1	0.9583	9	10	18	24
Rick_17kDa_Anti	1.56864	0.666521	1	Ca. T. weberae, Ca. T. lotti, Ca. T. endolucinida	PF05433.16	GC_00001120	1	1	1	0.9583	9	10	18	24
Seryl_tRNA_N	1.56864	0.666521	1	Ca. T. weberae, Ca. T. lotti, Ca. T. endolucinida	PF02403.23	GC_00000797	1	1	1	0.9583	9	10	18	24
Ribosomal_S14	1.56864	0.666521	1	Ca. T. weberae, Ca. T. lotti, Ca. T. endolucinida	PF00253.22	GC_00002278	1	1	1	0.9583	9	10	18	24
PSII_BNR	1.56864	0.666521	1	Ca. T. weberae, Ca. T. lotti, Ca. T. endolucinida	PF14870.7	GC_00002470, GC_00004710	1	1	1	0.9583	9	10	18	24
MlaA	1.56864	0.666521	1	Ca. T. weberae, Ca. T. lotti, Ca. T. endolucinida	PF04333.14	GC_00000869	1	1	1	0.9583	9	10	18	24
NHL	1.56864	0.666521	1	Ca. T. weberae, Ca. T. lotti, Ca. T. endolucinida	PF01436.22	GC_00000584, GC_00003278, GC_00003280, GC_00004475, GC_00004497, GC_00007050, GC_00009499	1	1	1	0.9583	9	10	18	24
T2SSL	1.56864	0.666521	1	Ca. T. weberae, Ca. T. lotti, Ca. T. endolucinida	PF05134.14	GC_00001909	1	1	1	0.9583	9	10	18	24
Methyltransf_9	1.56864	0.666521	1	Ca. T. weberae, Ca. T. lotti, Ca. T. endolucinida	PF08003.12	GC_00001952	1	1	1	0.9583	9	10	18	24
EFP_N	1.56864	0.666521	1	Ca. T. weberae, Ca. T. lotti, Ca. T. endolucinida	PF08207.13	GC_00002150	1	1	1	0.9583	9	10	18	24
LptD_N	1.56864	0.666521	1	Ca. T. weberae, Ca. T. lotti, Ca. T. endolucinida	PF03968.15	GC_00002256	1	1	1	0.9583	9	10	18	24
DUF3617	1.56864	0.666521	1	Ca. T. weberae, Ca. T. lotti, Ca. T. endolucinida	PF12276.9	GC_00002101	1	1	1	0.9583	9	10	18	24
CheR	1.56864	0.666521	1	Ca. T. weberae, Ca. T. lotti, Ca. T. endolucinida	PF01739.19	GC_00001086, GC_00002816, GC_00004433, GC_00009797	1	1	1	0.9583	9	10	18	24
Beta_helix	1.56864	0.666521	1	Ca. T. weberae, Ca. T. lotti, Ca. T. endolucinida	PF13229.7	GC_00002821, GC_00004717, GC_00005320	1	1	1	0.9583	9	10	18	24
DUF3301	1.56864	0.666521	1	Ca. T. weberae, Ca. T. lotti, Ca. T. endolucinida	PF11743.9	GC_00002081	1	1	1	0.9583	9	10	18	24
Fer4_18	1.56864	0.666521	1	Ca. T. weberae, Ca. T. lotti, Ca. T. endolucinida	PF13746.7	GC_00000526	1	1	1	0.9583	9	10	18	24
DUF3305	1.56864	0.666521	1	Ca. T. weberae, Ca. T. lotti, Ca. T. endolucinida	PF11749.9	GC_00000817	1	1	1	0.9583	9	10	18	24
SAICa. T. endolucinida_synt	1.56864	0.666521	1	Ca. T. weberae, Ca. T. lotti, Ca. T. endolucinida	PF01259.19	GC_00001781	1	1	1	0.9583	9	10	18	24
BATS	1.56864	0.666521	1	Ca. T. weberae, Ca. T. lotti, Ca. T. endolucinida	PF06968.14	GC_00002210	1	1	1	0.9583	9	10	18	24
CcmD	1.56864	0.666521	1	Ca. T. weberae, Ca. T. lotti, Ca. T. endolucinida	PF04995.15	GC_00002007	1	1	1	0.9583	9	10	18	24
T2SSN	1.56864	0.666521	1	Ca. T. weberae, Ca. T. lotti, Ca. T. endolucinida	PF01203.20	GC_00001215	1	1	1	0.9583	9	10	18	24
RimM	1.56864	0.666521	1	Ca. T. weberae, Ca. T. lotti, Ca. T. endolucinida	PF01782.19	GC_00002057	1	1	1	0.9583	9	10	18	24
SecY	1.56864	0.666521	1	Ca. T. weberae, Ca. T. lotti, Ca. T. endolucinida	PF00344.21	GC_00001402	1	1	1	0.9583	9	10	18	24
MoaC	1.56864	0.666521	1	Ca. T. weberae, Ca. T. lotti, Ca. T. endolucinida	PF01967.22	GC_00002111	1	1	1	0.9583	9	10	18	24
UvrA_inter	1.56864	0.666521	1	Ca. T. weberae, Ca. T. lotti, Ca. T. endolucinida	PF17760.2	GC_00000163	1	1	1	0.9583	9	10	18	24
Polyketide_cyc	1.56864	0.666521	1	Ca. T. weberae, Ca. T. lotti, Ca. T. endolucinida	PF03364.21	GC_00002077	1	1	1	0.9583	9	10	18	24
Exosortase_EpsH	1.56864	0.666521	1	Ca. T. weberae, Ca. T. lotti, Ca. T. endolucinida	PF09721.11	GC_00000251, GC_00003220, GC_00003681, GC_00005089, GC_00006018, GC_00007740, GC_00008140, GC_00009221	1	1	1	0.9583	9	10	18	24
Ribosomal_L36	1.56864	0.666521	1	Ca. T. weberae, Ca. T. lotti, Ca. T. endolucinida	PF00444.19	GC_00002004	1	1	1	0.9583	9	10	18	24
SmpA_OmlA	1.56864	0.666521	1	Ca. T. weberae, Ca. T. lotti, Ca. T. endolucinida	PF04355.14	GC_00002052	1	1	1	0.9583	9	10	18	24
Flg_bb_rod	1.56864	0.666521	1	Ca. T. weberae, Ca. T. lotti, Ca. T. endolucinida	PF00460.21	GC_00000976, GC_00010035, GC_00010036	1	1	1	0.9583	9	10	18	24
PNP_UDP_1	1.56864	0.666521	1	Ca. T. weberae, Ca. T. lotti, Ca. T. endolucinida	PF01048.21	GC_00002247	1	1	1	0.9583	9	10	18	24
PgpA	1.56864	0.666521	1	Ca. T. weberae, Ca. T. lotti, Ca. T. endolucinida	PF04608.14	GC_00002122	1	1	1	0.9583	9	10	18	24
DNA_pol3_beta_2	1.56864	0.666521	1	Ca. T. weberae, Ca. T. lotti, Ca. T. endolucinida	PF02767.17	GC_00002445	1	1	1	0.9583	9	10	18	24
PrpF	1.56864	0.666521	1	Ca. T. weberae, Ca. T. lotti, Ca. T. endolucinida	PF04303.14	GC_00000818	1	1	1	0.9583	9	10	18	24
RtcB	1.56864	0.666521	1	Ca. T. weberae, Ca. T. lotti, Ca. T. endolucinida	PF01139.18	GC_00001784	1	1	1	0.9583	9	10	18	24
Phosphodiest	1.56864	0.666521	1	Ca. T. weberae, Ca. T. lotti, Ca. T. endolucinida	PF01663.23	GC_00000531	1	1	1	0.9583	9	10	18	24
MurJ	1.56864	0.666521	1	Ca. T. weberae, Ca. T. lotti, Ca. T. endolucinida	PF03023.15	GC_00000150	1	1	1	0.9583	9	10	18	24
CcmE	1.56864	0.666521	1	Ca. T. weberae, Ca. T. lotti, Ca. T. endolucinida	PF03100.16	GC_00002050	1	1	1	0.9583	9	10	18	24
Flavoprotein	1.56864	0.666521	1	Ca. T. weberae, Ca. T. lotti, Ca. T. endolucinida	PF02441.20	GC_00002221, GC_00003000	1	1	1	0.9583	9	10	18	24
FxsA	1.56864	0.666521	1	Ca. T. weberae, Ca. T. lotti, Ca. T. endolucinida	PF04186.14	GC_00002188, GC_00006207	1	1	1	0.9583	9	10	18	24
ABC_transp_aux	1.56864	0.666521	1	Ca. T. weberae, Ca. T. lotti, Ca. T. endolucinida	PF09822.10	GC_00001226	1	1	1	0.9583	9	10	18	24
ZipA_C	1.56864	0.666521	1	Ca. T. weberae, Ca. T. lotti, Ca. T. endolucinida	PF04354.14	GC_00001147	1	1	1	0.9583	9	10	18	24
Pro_CA	1.56864	0.666521	1	Ca. T. weberae, Ca. T. lotti, Ca. T. endolucinida	PF00484.20	GC_00002404	1	1	1	0.9583	9	10	18	24
Ribosomal_S13	1.56864	0.666521	1	Ca. T. weberae, Ca. T. lotti, Ca. T. endolucinida	PF00416.23	GC_00002041	1	1	1	0.9583	9	10	18	24
ATE_C	1.56864	0.666521	1	Ca. T. weberae, Ca. T. lotti, Ca. T. endolucinida	PF04377.16	GC_00002140	1	1	1	0.9583	9	10	18	24
MoaE	1.56864	0.666521	1	Ca. T. weberae, Ca. T. lotti, Ca. T. endolucinida	PF02391.18	GC_00001837	1	1	1	0.9583	9	10	18	24
DUF4398	1.56864	0.666521	1	Ca. T. weberae, Ca. T. lotti, Ca. T. endolucinida	PF14346.7	GC_00002134	1	1	1	0.9583	9	10	18	24
Meth_synt_2	1.56864	0.666521	1	Ca. T. weberae, Ca. T. lotti, Ca. T. endolucinida	PF01717.19	GC_00001994	1	1	1	0.9583	9	10	18	24
FlaE	1.56864	0.666521	1	Ca. T. weberae, Ca. T. lotti, Ca. T. endolucinida	PF07559.15	GC_00000457	1	1	1	0.9583	9	10	18	24
GSDH	1.56864	0.666521	1	Ca. T. weberae, Ca. T. lotti, Ca. T. endolucinida	PF07995.12	GC_00002764, GC_00004408, GC_00006075	1	1	1	0.9583	9	10	18	24
Lipase_GDSL	1.56864	0.666521	1	Ca. T. weberae, Ca. T. lotti, Ca. T. endolucinida	PF00657.23	GC_00001365	1	1	1	0.9583	9	10	18	24
RrnaAD	1.56864	0.666521	1	Ca. T. weberae, Ca. T. lotti, Ca. T. endolucinida	PF00398.21	GC_00000416	1	1	1	0.9583	9	10	18	24
FlaG	1.56864	0.666521	1	Ca. T. weberae, Ca. T. lotti, Ca. T. endolucinida	PF03646.16	GC_00000671	1	1	1	0.9583	9	10	18	24
Ribosomal_L21p	1.56864	0.666521	1	Ca. T. weberae, Ca. T. lotti, Ca. T. endolucinida	PF00829.22	GC_00002013	1	1	1	0.9583	9	10	18	24
FliE	1.56864	0.666521	1	Ca. T. weberae, Ca. T. lotti, Ca. T. endolucinida	PF02049.19	GC_00000949, GC_00007667	1	1	1	0.9583	9	10	18	24
PAPS_reduct	1.56864	0.666521	1	Ca. T. weberae, Ca. T. lotti, Ca. T. endolucinida	PF01507.20	GC_00001761, GC_00009619	1	1	1	0.9583	9	10	18	24
NusB	1.56864	0.666521	1	Ca. T. weberae, Ca. T. lotti, Ca. T. endolucinida	PF01029.19	GC_00002107	1	1	1	0.9583	9	10	18	24
SURF1	1.56864	0.666521	1	Ca. T. weberae, Ca. T. lotti, Ca. T. endolucinida	PF02104.16	GC_00002113	1	1	1	0.9583	9	10	18	24
FliD_C	1.56864	0.666521	1	Ca. T. weberae, Ca. T. lotti, Ca. T. endolucinida	PF07195.13	GC_00000399	1	1	1	0.9583	9	10	18	24
DUF1451	1.56864	0.666521	1	Ca. T. weberae, Ca. T. lotti, Ca. T. endolucinida	PF07295.12	GC_00002110	1	1	1	0.9583	9	10	18	24
Ribosomal_L27	1.56864	0.666521	1	Ca. T. weberae, Ca. T. lotti, Ca. T. endolucinida	PF01016.20	GC_00002019	1	1	1	0.9583	9	10	18	24
Ribosomal_S16	1.56864	0.666521	1	Ca. T. weberae, Ca. T. lotti, Ca. T. endolucinida	PF00886.20	GC_00002054	1	1	1	0.9583	9	10	18	24
PqiA	1.56864	0.666521	1	Ca. T. weberae, Ca. T. lotti, Ca. T. endolucinida	PF04403.14	GC_00001674	1	1	1	0.9583	9	10	18	24
Peripla_BP_2	1.56864	0.666521	1	Ca. T. weberae, Ca. T. lotti, Ca. T. endolucinida	PF01497.19	GC_00000259	1	1	1	0.9583	9	10	18	24
NDK	1.56864	0.666521	1	Ca. T. weberae, Ca. T. lotti, Ca. T. endolucinida	PF00334.20	GC_00002048	1	1	1	0.9583	9	10	18	24
SlyX	1.56864	0.666521	1	Ca. T. weberae, Ca. T. lotti, Ca. T. endolucinida	PF04102.13	GC_00002160	1	1	1	0.9583	9	10	18	24
CYTH	1.56864	0.666521	1	Ca. T. weberae, Ca. T. lotti, Ca. T. endolucinida	PF01928.22	GC_00002127	1	1	1	0.9583	9	10	18	24
Hydrolase_4	1.56864	0.666521	1	Ca. T. weberae, Ca. T. lotti, Ca. T. endolucinida	PF12146.9	GC_00002457, GC_00003199, GC_00003306, GC_00004109, GC_00004417, GC_00004940	1	1	1	0.9583	9	10	18	24
PRK	1.56864	0.666521	1	Ca. T. weberae, Ca. T. lotti, Ca. T. endolucinida	PF00485.19	GC_00002106	1	1	1	0.9583	9	10	18	24
LpxK	1.56864	0.666521	1	Ca. T. weberae, Ca. T. lotti, Ca. T. endolucinida	PF02606.15	GC_00001234	1	1	1	0.9583	9	10	18	24
DUF2007	1.56864	0.666521	1	Ca. T. weberae, Ca. T. lotti, Ca. T. endolucinida	PF09413.11	GC_00002301, GC_00005704, GC_00010122	1	1	1	0.9583	9	10	18	24
Met_synt_B12	1.56864	0.666521	1	Ca. T. weberae, Ca. T. lotti, Ca. T. endolucinida	PF02965.18	GC_00000183	1	1	1	0.9583	9	10	18	24
RuvC	1.56864	0.666521	1	Ca. T. weberae, Ca. T. lotti, Ca. T. endolucinida	PF02075.18	GC_00002168	1	1	1	0.9583	9	10	18	24
MotY_N	1.56864	0.666521	1	Ca. T. weberae, Ca. T. lotti, Ca. T. endolucinida	PF18393.2	GC_00002248	1	1	1	0.9583	9	10	18	24
Glu-tRNAGln	1.56864	0.666521	1	Ca. T. weberae, Ca. T. lotti, Ca. T. endolucinida	PF02686.16	GC_00001581	1	1	1	0.9583	9	10	18	24
PTPS	1.56864	0.666521	1	Ca. T. weberae, Ca. T. lotti, Ca. T. endolucinida	PF01242.20	GC_00000148, GC_00002923, GC_00002937	1	1	1	0.9583	9	10	18	24
PKD_4	1.56864	0.666521	1	Ca. T. weberae, Ca. T. lotti, Ca. T. endolucinida	PF18911.1	GC_00003067, GC_00004743, GC_00006096, GC_00006676, GC_00006963, GC_00008571	1	1	1	0.9583	9	10	18	24
EI24	1.56864	0.666521	1	Ca. T. weberae, Ca. T. lotti, Ca. T. endolucinida	PF07264.12	GC_00000491	1	1	1	0.9583	9	10	18	24
TraB	1.56864	0.666521	1	Ca. T. weberae, Ca. T. lotti, Ca. T. endolucinida	PF01963.18	GC_00002156, GC_00006243	1	1	1	0.9583	9	10	18	24
DUF4442	1.56864	0.666521	1	Ca. T. weberae, Ca. T. lotti, Ca. T. endolucinida	PF14539.7	GC_00002564, GC_00004007	1	1	1	0.9583	9	10	18	24
Ribosomal_L29	1.56864	0.666521	1	Ca. T. weberae, Ca. T. lotti, Ca. T. endolucinida	PF00831.24	GC_00002272	1	1	1	0.9583	9	10	18	24
DNA_pol3_delta	1.56864	0.666521	1	Ca. T. weberae, Ca. T. lotti, Ca. T. endolucinida	PF06144.14	GC_00001196	1	1	1	0.9583	9	10	18	24
Ribosomal_S11	1.56864	0.666521	1	Ca. T. weberae, Ca. T. lotti, Ca. T. endolucinida	PF00411.20	GC_00002012	1	1	1	0.9583	9	10	18	24
Ribosomal_L19	1.56864	0.666521	1	Ca. T. weberae, Ca. T. lotti, Ca. T. endolucinida	PF01245.21	GC_00002024	1	1	1	0.9583	9	10	18	24
Phos_pyr_kin	1.56864	0.666521	1	Ca. T. weberae, Ca. T. lotti, Ca. T. endolucinida	PF08543.13	GC_00002942, GC_00004341	1	1	1	0.9583	9	10	18	24
GMP_synt_C	1.56864	0.666521	1	Ca. T. weberae, Ca. T. lotti, Ca. T. endolucinida	PF00958.23	GC_00000092	1	1	1	0.9583	9	10	18	24
Tyr_Deacylase	1.56864	0.666521	1	Ca. T. weberae, Ca. T. lotti, Ca. T. endolucinida	PF02580.17	GC_00000276	1	1	1	0.9583	9	10	18	24
Ribosomal_L14	1.56864	0.666521	1	Ca. T. weberae, Ca. T. lotti, Ca. T. endolucinida	PF00238.20	GC_00002287	1	1	1	0.9583	9	10	18	24
DJ-1_PfpI	1.56864	0.666521	1	Ca. T. weberae, Ca. T. lotti, Ca. T. endolucinida	PF01965.25	GC_00001694, GC_00009391	1	1	1	0.9583	9	10	18	24
tRNA_m1G_MT	1.56864	0.666521	1	Ca. T. weberae, Ca. T. lotti, Ca. T. endolucinida	PF01746.22	GC_00002078	1	1	1	0.9583	9	10	18	24
Hist_deacetyl	1.56864	0.666521	1	Ca. T. weberae, Ca. T. lotti, Ca. T. endolucinida	PF00850.20	GC_00000190, GC_00000359	1	1	1	0.9583	9	10	18	24
ChapFlgA	1.56864	0.666521	1	Ca. T. weberae, Ca. T. lotti, Ca. T. endolucinida	PF13144.7	GC_00001630, GC_00009914, GC_00009915	1	1	1	0.9583	9	10	18	24
Zeta_toxin	1.56864	0.666521	1	Ca. T. weberae, Ca. T. lotti, Ca. T. endolucinida	PF06414.13	GC_00001306, GC_00010304, GC_00010370	1	1	1	0.9583	9	10	18	24
GreA_GreB_N	1.56864	0.666521	1	Ca. T. weberae, Ca. T. lotti, Ca. T. endolucinida	PF03449.16	GC_00000943	1	1	1	0.9583	9	10	18	24
YqeY	1.56864	0.666521	1	Ca. T. weberae, Ca. T. lotti, Ca. T. endolucinida	PF09424.11	GC_00001823	1	1	1	0.9583	9	10	18	24
Toprim_N	1.56864	0.666521	1	Ca. T. weberae, Ca. T. lotti, Ca. T. endolucinida	PF08275.12	GC_00000700	1	1	1	0.9583	9	10	18	24
Leu_Phe_trans	1.56864	0.666521	1	Ca. T. weberae, Ca. T. lotti, Ca. T. endolucinida	PF03588.15	GC_00002226	1	1	1	0.9583	9	10	18	24
Na_H_antiport_1	1.56864	0.666521	1	Ca. T. weberae, Ca. T. lotti, Ca. T. endolucinida	PF06965.13	GC_00000595, GC_00008671	1	1	1	0.9583	9	10	18	24
GtrA	1.56864	0.666521	1	Ca. T. weberae, Ca. T. lotti, Ca. T. endolucinida	PF04138.15	GC_00003012, GC_00004382, GC_00004704	1	1	1	0.9583	9	10	18	24
TrkH	1.56864	0.666521	1	Ca. T. weberae, Ca. T. lotti, Ca. T. endolucinida	PF02386.17	GC_00000655	1	1	1	0.9583	9	10	18	24
Peptidase_A8	1.56864	0.666521	1	Ca. T. weberae, Ca. T. lotti, Ca. T. endolucinida	PF01252.19	GC_00001556	1	1	1	0.9583	9	10	18	24
DUF4147	1.56864	0.666521	1	Ca. T. weberae, Ca. T. lotti, Ca. T. endolucinida	PF13660.7	GC_00002425, GC_00006566	1	1	1	0.9583	9	10	18	24
NMT1_2	1.56864	0.666521	1	Ca. T. weberae, Ca. T. lotti, Ca. T. endolucinida	PF13379.7	GC_00000094, GC_00001834, GC_00003810, GC_00004410	1	1	1	0.9583	9	10	18	24
FixO	1.56864	0.666521	1	Ca. T. weberae, Ca. T. lotti, Ca. T. endolucinida	PF02433.16	GC_00002082	1	1	1	0.9583	9	10	18	24
ABC_trans_aux	1.56864	0.666521	1	Ca. T. weberae, Ca. T. lotti, Ca. T. endolucinida	PF03886.14	GC_00003109, GC_00004008	1	1	1	0.9583	9	10	18	24
HAGH_C	1.56864	0.666521	1	Ca. T. weberae, Ca. T. lotti, Ca. T. endolucinida	PF16123.6	GC_00002251	1	1	1	0.9583	9	10	18	24
DXP_synthase_N	1.56864	0.666521	1	Ca. T. weberae, Ca. T. lotti, Ca. T. endolucinida	PF13292.7	GC_00000902, GC_00005081	1	1	1	0.9583	9	10	18	24
DUF3501	1.56864	0.666521	1	Ca. T. weberae, Ca. T. lotti, Ca. T. endolucinida	PF12007.9	GC_00002088	1	1	1	0.9583	9	10	18	24
FeoC	1.56864	0.666521	1	Ca. T. weberae, Ca. T. lotti, Ca. T. endolucinida	PF09012.11	GC_00002362	1	1	1	0.9583	9	10	18	24
Ribosomal_S4	1.56864	0.666521	1	Ca. T. weberae, Ca. T. lotti, Ca. T. endolucinida	PF00163.20	GC_00002035	1	1	1	0.9583	9	10	18	24
ArgJ	1.56864	0.666521	1	Ca. T. weberae, Ca. T. lotti, Ca. T. endolucinida	PF01960.19	GC_00002000	1	1	1	0.9583	9	10	18	24
Slp	1.56864	0.666521	1	Ca. T. weberae, Ca. T. lotti, Ca. T. endolucinida	PF03843.14	GC_00002135, GC_00003417, GC_00004551, GC_00006331	1	1	1	0.9583	9	10	18	24
PGAP1	1.56864	0.666521	1	Ca. T. weberae, Ca. T. lotti, Ca. T. endolucinida	PF07819.14	GC_00001176	1	1	1	0.9583	9	10	18	24
CcmB	1.56864	0.666521	1	Ca. T. weberae, Ca. T. lotti, Ca. T. endolucinida	PF03379.14	GC_00001405	1	1	1	0.9583	9	10	18	24
DUF615	1.56864	0.666521	1	Ca. T. weberae, Ca. T. lotti, Ca. T. endolucinida	PF04751.15	GC_00002227	1	1	1	0.9583	9	10	18	24
ICL	1.56864	0.666521	1	Ca. T. weberae, Ca. T. lotti, Ca. T. endolucinida	PF00463.22	GC_00001671	1	1	1	0.9583	9	10	18	24
YaeQ	1.56864	0.666521	1	Ca. T. weberae, Ca. T. lotti, Ca. T. endolucinida	PF07152.13	GC_00002428	1	1	1	0.9583	9	10	18	24
DUF1722	1.56864	0.666521	1	Ca. T. weberae, Ca. T. lotti, Ca. T. endolucinida	PF08349.12	GC_00000319	1	1	1	0.9583	9	10	18	24
DUF1820	1.56864	0.666521	1	Ca. T. weberae, Ca. T. lotti, Ca. T. endolucinida	PF08850.12	GC_00000992	1	1	1	0.9583	9	10	18	24
DHBP_synthase	1.56864	0.666521	1	Ca. T. weberae, Ca. T. lotti, Ca. T. endolucinida	PF00926.20	GC_00001037	1	1	1	0.9583	9	10	18	24
DUF190	1.56864	0.666521	1	Ca. T. weberae, Ca. T. lotti, Ca. T. endolucinida	PF02641.16	GC_00002306	1	1	1	0.9583	9	10	18	24
SspB	1.56864	0.666521	1	Ca. T. weberae, Ca. T. lotti, Ca. T. endolucinida	PF04386.14	GC_00001444	1	1	1	0.9583	9	10	18	24
Ribosomal_S8	1.56864	0.666521	1	Ca. T. weberae, Ca. T. lotti, Ca. T. endolucinida	PF00410.20	GC_00002289	1	1	1	0.9583	9	10	18	24
RuvA_N	1.56864	0.666521	1	Ca. T. weberae, Ca. T. lotti, Ca. T. endolucinida	PF01330.22	GC_00001762	1	1	1	0.9583	9	10	18	24
CMD	1.56864	0.666521	1	Ca. T. weberae, Ca. T. lotti, Ca. T. endolucinida	PF02627.21	GC_00002398, GC_00004804, GC_00005056	1	1	1	0.9583	9	10	18	24
NADAR	1.56864	0.666521	1	Ca. T. weberae, Ca. T. lotti, Ca. T. endolucinida	PF08719.12	GC_00000810, GC_00010485	1	1	1	0.9583	9	10	18	24
ZapD	1.56864	0.666521	1	Ca. T. weberae, Ca. T. lotti, Ca. T. endolucinida	PF07072.12	GC_00001812	1	1	1	0.9583	9	10	18	24
FixS	1.56864	0.666521	1	Ca. T. weberae, Ca. T. lotti, Ca. T. endolucinida	PF03597.16	GC_00002010	1	1	1	0.9583	9	10	18	24
UPF0054	1.56864	0.666521	1	Ca. T. weberae, Ca. T. lotti, Ca. T. endolucinida	PF02130.18	GC_00002246	1	1	1	0.9583	9	10	18	24
Asp_decarbox	1.56864	0.666521	1	Ca. T. weberae, Ca. T. lotti, Ca. T. endolucinida	PF02261.17	GC_00002049, GC_00009397	1	1	1	0.9583	9	10	18	24
DNA_pol3_chi	1.56864	0.666521	1	Ca. T. weberae, Ca. T. lotti, Ca. T. endolucinida	PF04364.14	GC_00001082	1	1	1	0.9583	9	10	18	24
FixQ	1.56864	0.666521	1	Ca. T. weberae, Ca. T. lotti, Ca. T. endolucinida	PF05545.12	GC_00002022	1	1	1	0.9583	9	10	18	24
Aconitase_2_N	1.56864	0.666521	1	Ca. T. weberae, Ca. T. lotti, Ca. T. endolucinida	PF06434.14	GC_00000097	1	1	1	0.9583	9	10	18	24
DAGK_prokar	1.56864	0.666521	1	Ca. T. weberae, Ca. T. lotti, Ca. T. endolucinida	PF01219.20	GC_00001154	1	1	1	0.9583	9	10	18	24
NapB	1.56864	0.666521	1	Ca. T. weberae, Ca. T. lotti, Ca. T. endolucinida	PF03892.15	GC_00001578	1	1	1	0.9583	9	10	18	24
FeS	1.56864	0.666521	1	Ca. T. weberae, Ca. T. lotti, Ca. T. endolucinida	PF04060.14	GC_00001796, GC_00002087, GC_00004741	1	1	1	0.9583	9	10	18	24
Spond_N	1.56864	0.666521	1	Ca. T. weberae, Ca. T. lotti, Ca. T. endolucinida	PF06468.14	GC_00000085, GC_00004477	1	1	1	0.9583	9	10	18	24
FtsJ	1.56864	0.666521	1	Ca. T. weberae, Ca. T. lotti, Ca. T. endolucinida	PF01728.20	GC_00001197	1	1	1	0.9583	9	10	18	24
URO-D	1.56864	0.666521	1	Ca. T. weberae, Ca. T. lotti, Ca. T. endolucinida	PF01208.18	GC_00000867, GC_00006894	1	1	1	0.9583	9	10	18	24
RNA_pol_A_bac	1.56864	0.666521	1	Ca. T. weberae, Ca. T. lotti, Ca. T. endolucinida	PF01000.27	GC_00002020	1	1	1	0.9583	9	10	18	24
UPF0149	1.56864	0.666521	1	Ca. T. weberae, Ca. T. lotti, Ca. T. endolucinida	PF03695.14	GC_00002305, GC_00003885	1	1	1	0.9583	9	10	18	24
IGPS	1.56864	0.666521	1	Ca. T. weberae, Ca. T. lotti, Ca. T. endolucinida	PF00218.22	GC_00000020	1	1	1	0.9583	9	10	18	24
Ribosomal_S17	1.56864	0.666521	1	Ca. T. weberae, Ca. T. lotti, Ca. T. endolucinida	PF00366.21	GC_00002284	1	1	1	0.9583	9	10	18	24
Ribosomal_S5_C	1.56864	0.666521	1	Ca. T. weberae, Ca. T. lotti, Ca. T. endolucinida	PF03719.16	GC_00002011	1	1	1	0.9583	9	10	18	24
UvrB_inter	1.56864	0.666521	1	Ca. T. weberae, Ca. T. lotti, Ca. T. endolucinida	PF17757.2	GC_00000387	1	1	1	0.9583	9	10	18	24
PilX_N	1.29918	0.729327	1	Ca. T. lotti, Ca. T. taylori	PF14341.7	GC_00002711, GC_00004257, GC_00004963, GC_00006101, GC_00007363, GC_00008608, GC_00009041	0.8889	1	0.9444	0.9583	9	10	18	24
Neisseria_PilC	1.29918	0.729327	1	Ca. T. lotti, Ca. T. taylori	PF05567.12	GC_00000142, GC_00003759, GC_00008556, GC_00008674	0.8889	1	0.9444	0.9583	9	10	18	24
LPD7	1.29918	0.729327	1	Ca. T. weberae, Ca. T. endolucinida	PF18821.2	GC_00008239	0.1111	0	0.0556	0.0417	9	10	18	24
Fic_N	1.20714	0.751292	1	Ca. T. lotti, Ca. T. endolucinida, Ca. T. taylori	PF13784.7	GC_00008466, GC_00008504, GC_00009811	0	0.1	0.1111	0.125	9	10	18	24
DAO	1.15852	0.762969	1	Ca. T. lotti, Ca. T. endolucinida	PF01266.25	GC_00000131	0.8889	1	0.9444	0.9167	9	10	18	24
TPR_12	1.15852	0.762969	1	Ca. T. weberae, Ca. T. taylori	PF13424.7	GC_00007633, GC_00008368	0.1111	0	0.0556	0.0833	9	10	18	24
17kDa_Anti_2	1.05056	0.789019	1	Ca. T. weberae	PF16998.6	GC_00003451, GC_00004446	1	0.9	0.8889	0.9167	9	10	18	24
Vsr	1.05056	0.789019	1	Ca. T. lotti, Ca. T. endolucinida, Ca. T. taylori	PF03852.16	GC_00008476, GC_00009455	0	0.1	0.1111	0.0833	9	10	18	24
Methyltransf_33	0.998825	0.801536	1	Ca. T. weberae, Ca. T. lotti	PF10017.10	GC_00000058	1	1	0.9444	0.9583	9	10	18	24
COX4_pro	0.998825	0.801536	1	Ca. T. weberae, Ca. T. lotti	PF03626.15	GC_00002300, GC_00004155	1	1	0.9444	0.9583	9	10	18	24
Polysacc_deac_2	0.998825	0.801536	1	Ca. T. weberae, Ca. T. lotti	PF04748.14	GC_00003137, GC_00003991	1	1	0.9444	0.9583	9	10	18	24
DUF2796	0.998825	0.801536	1	Ca. T. weberae, Ca. T. lotti	PF10986.9	GC_00002713, GC_00004999, GC_00005848	1	1	0.9444	0.9583	9	10	18	24
Peripla_BP_6	0.998825	0.801536	1	Ca. T. weberae, Ca. T. lotti	PF13458.7	GC_00002509, GC_00009880	1	1	0.9444	0.9583	9	10	18	24
DUF938	0.998825	0.801536	1	Ca. T. weberae, Ca. T. lotti	PF06080.13	GC_00001170	1	1	0.9444	0.9583	9	10	18	24
DUF2914	0.998825	0.801536	1	Ca. T. weberae, Ca. T. lotti	PF11141.9	GC_00002397	1	1	0.9444	0.9583	9	10	18	24
CsiV	0.998825	0.801536	1	Ca. T. weberae, Ca. T. lotti	PF10972.9	GC_00003308, GC_00004190	1	1	0.9444	0.9583	9	10	18	24
DUF535	0.998825	0.801536	1	Ca. T. weberae, Ca. T. lotti	PF04393.14	GC_00003058, GC_00004208	1	1	0.9444	0.9583	9	10	18	24
DEAD_assoc	0.998825	0.801536	1	Ca. T. weberae, Ca. T. lotti	PF08494.12	GC_00000122	1	1	0.9444	0.9583	9	10	18	24
Bacillus_HBL	0.998825	0.801536	1	Ca. T. endolucinida, Ca. T. taylori	PF05791.12	GC_00009641, GC_00010110	0	0	0.0556	0.0417	9	10	18	24
Sushi	0.998825	0.801536	1	Ca. T. endolucinida, Ca. T. taylori	PF00084.21	GC_00008778, GC_00009338	0	0	0.0556	0.0417	9	10	18	24
DUF45	0.998825	0.801536	1	Ca. T. endolucinida, Ca. T. taylori	PF01863.18	GC_00008110, GC_00010084	0	0	0.0556	0.0417	9	10	18	24
DUF2075	0.998825	0.801536	1	Ca. T. endolucinida, Ca. T. taylori	PF09848.10	GC_00009937	0	0	0.0556	0.0417	9	10	18	24
RcsF	0.998825	0.801536	1	Ca. T. endolucinida, Ca. T. taylori	PF16358.6	GC_00009630	0	0	0.0556	0.0417	9	10	18	24
DUF2791	0.998825	0.801536	1	Ca. T. endolucinida, Ca. T. taylori	PF10923.9	GC_00009659	0	0	0.0556	0.0417	9	10	18	24
Peptidase_S78	0.998825	0.801536	1	Ca. T. endolucinida, Ca. T. taylori	PF04586.18	GC_00010429	0	0	0.0556	0.0417	9	10	18	24
Fer4_12	0.998825	0.801536	1	Ca. T. endolucinida, Ca. T. taylori	PF13353.7	GC_00009502	0	0	0.0556	0.0417	9	10	18	24
HTH_Tnp_ISL3	0.998825	0.801536	1	Ca. T. endolucinida, Ca. T. taylori	PF13542.7	GC_00009368	0	0	0.0556	0.0417	9	10	18	24
PHD	0.998825	0.801536	1	Ca. T. endolucinida, Ca. T. taylori	PF00628.30	GC_00009550	0	0	0.0556	0.0417	9	10	18	24
DUF2059	0.998825	0.801536	1	Ca. T. endolucinida, Ca. T. taylori	PF09832.10	GC_00009790	0	0	0.0556	0.0417	9	10	18	24
DUF2958	0.977301	0.806744	1	Ca. T. lotti, Ca. T. taylori	PF11171.9	GC_00007359	0	0.1	0.0556	0.0833	9	10	18	24
DUF3658	0.977301	0.806744	1	Ca. T. lotti, Ca. T. taylori	PF12395.9	GC_00007497	0	0.1	0.0556	0.0833	9	10	18	24
zf-C4_ClpX	0.977301	0.806744	1	Ca. T. lotti, Ca. T. taylori	PF06689.14	GC_00008314, GC_00009373	0	0.1	0.0556	0.0833	9	10	18	24
Virulence_RhuM	0.111112	0.990471	1	Ca. T. weberae, Ca. T. lotti, Ca. T. endolucinida	PF13310.7	GC_00008012, GC_00009447, GC_00009861	0.1111	0.1	0.1111	0.0833	9	10	18	24
S6PP	0	1	1	NA	PF05116.14	GC_00001918, GC_00003413, GC_00004018	1	1	1	1	9	10	18	24
S1	0	1	1	NA	PF00575.24	GC_00000929	1	1	1	1	9	10	18	24
PseudoU_synth_1	0	1	1	NA	PF01416.21	GC_00001731	1	1	1	1	9	10	18	24
Ham1p_like	0	1	1	NA	PF01725.17	GC_00001822	1	1	1	1	9	10	18	24
FAD_binding_3	0	1	1	NA	PF01494.20	GC_00001867, GC_00001984	1	1	1	1	9	10	18	24
Pep_deformylase	0	1	1	NA	PF01327.22	GC_00001808, GC_00002115	1	1	1	1	9	10	18	24
SufE	0	1	1	NA	PF02657.16	GC_00001884	1	1	1	1	9	10	18	24
NAD_synthase	0	1	1	NA	PF02540.18	GC_00000270, GC_00001313	1	1	1	1	9	10	18	24
Orn_Arg_deC_N	0	1	1	NA	PF02784.17	GC_00002145, GC_00002865	1	1	1	1	9	10	18	24
DUF58	0	1	1	NA	PF01882.19	GC_00000204, GC_00001146, GC_00001705, GC_00003928	1	1	1	1	9	10	18	24
Ldh_1_C	0	1	1	NA	PF02866.19	GC_00000507	1	1	1	1	9	10	18	24
LppC	0	1	1	NA	PF04348.14	GC_00001661	1	1	1	1	9	10	18	24
Gp_dh_C	0	1	1	NA	PF02800.21	GC_00000421, GC_00001437	1	1	1	1	9	10	18	24
TonB_dep_Rec	0	1	1	NA	PF00593.25	GC_00000056, GC_00000137, GC_00000159, GC_00000245, GC_00000320, GC_00001137, GC_00002461, GC_00002563, GC_00002979, GC_00003069, GC_00004372, GC_00004671, GC_00004754, GC_00005177, GC_00005828, GC_00006745, GC_00009328	1	1	1	1	9	10	18	24
LolA_like	0	1	1	NA	PF17131.5	GC_00000517, GC_00000558, GC_00001689, GC_00001819, GC_00002166	1	1	1	1	9	10	18	24
TPR_16	0	1	1	NA	PF13432.7	GC_00000212, GC_00000767, GC_00000833, GC_00001152, GC_00001322, GC_00003171, GC_00004171, GC_00004633, GC_00005073, GC_00007588, GC_00008691	1	1	1	1	9	10	18	24
Biotin_lipoyl	0	1	1	NA	PF00364.23	GC_00001467	1	1	1	1	9	10	18	24
DUF5666	0	1	1	NA	PF18914.1	GC_00000850, GC_00002894, GC_00003672, GC_00004552, GC_00004581, GC_00006544	1	1	1	1	9	10	18	24
PBP_like_2	0	1	1	NA	PF12849.8	GC_00000049, GC_00000589, GC_00001236, GC_00001625, GC_00002437, GC_00006988, GC_00007377	1	1	1	1	9	10	18	24
FA_synthesis	0	1	1	NA	PF02504.16	GC_00000673	1	1	1	1	9	10	18	24
DNA_gyraseB	0	1	1	NA	PF00204.26	GC_00001780, GC_00001938	1	1	1	1	9	10	18	24
TolA_bind_tri	0	1	1	NA	PF16331.6	GC_00001953	1	1	1	1	9	10	18	24
Glyco_hydro_19	0	1	1	NA	PF00182.20	GC_00006638	0	0	0	0	9	10	18	24
Sua5_yciO_yrdC	0	1	1	NA	PF01300.19	GC_00000239, GC_00001028, GC_00001876	1	1	1	1	9	10	18	24
AAA_23	0	1	1	NA	PF13476.7	GC_00001181, GC_00005203, GC_00008030, GC_00008864	1	1	1	1	9	10	18	24
sCache_3_3	0	1	1	NA	PF17202.5	GC_00000816	1	1	1	1	9	10	18	24
OmpH	0	1	1	NA	PF03938.15	GC_00000648	1	1	1	1	9	10	18	24
DUF4384	0	1	1	NA	PF14326.7	GC_00009428	0	0	0	0	9	10	18	24
UvrC_HhH_N	0	1	1	NA	PF08459.12	GC_00001857	1	1	1	1	9	10	18	24
T2SSM_b	0	1	1	NA	PF10741.10	GC_00002835, GC_00003026, GC_00004384	1	1	1	1	9	10	18	24
OMPdecase	0	1	1	NA	PF00215.25	GC_00001030	1	1	1	1	9	10	18	24
Response_reg	0	1	1	NA	PF00072.25	GC_00000038, GC_00000101, GC_00000219, GC_00000383, GC_00000438, GC_00000593, GC_00000682, GC_00000892, GC_00000907, GC_00000935, GC_00000962, GC_00000973, GC_00001068, GC_00001155, GC_00001341, GC_00001371, GC_00001379, GC_00001411, GC_00001445, GC_00001516, GC_00001518, GC_00001673, GC_00001732, GC_00001877, GC_00002008, GC_00002075, GC_00002083, GC_00002177, GC_00002267, GC_00002406, GC_000025…	1	1	1	1	9	10	18	24
Bac_transf	0	1	1	NA	PF02397.17	GC_00000377, GC_00000514, GC_00002596, GC_00004751	1	1	1	1	9	10	18	24
SGL	0	1	1	NA	PF08450.13	GC_00000199	1	1	1	1	9	10	18	24
Fumerase	0	1	1	NA	PF05681.15	GC_00000787	1	1	1	1	9	10	18	24
ATP-synt_C	0	1	1	NA	PF00137.22	GC_00001381, GC_00002003	1	1	1	1	9	10	18	24
RuvX	0	1	1	NA	PF03652.16	GC_00001683	1	1	1	1	9	10	18	24
DUF4255	0	1	1	NA	PF14065.7	GC_00006482	0	0	0	0	9	10	18	24
GCS2	0	1	1	NA	PF04107.14	GC_00000623	1	1	1	1	9	10	18	24
2Fe-2S_thioredx	0	1	1	NA	PF01257.20	GC_00001481, GC_00001724	1	1	1	1	9	10	18	24
DUF1800	0	1	1	NA	PF08811.12	GC_00000332, GC_00003292	1	1	1	1	9	10	18	24
RsgA_GTPase	0	1	1	NA	PF03193.17	GC_00000757, GC_00003143, GC_00004222, GC_00009135	1	1	1	1	9	10	18	24
PCMT	0	1	1	NA	PF01135.20	GC_00000030, GC_00000145, GC_00000344, GC_00001074, GC_00004599	1	1	1	1	9	10	18	24
Radical_SAM_N	0	1	1	NA	PF08497.11	GC_00000215	1	1	1	1	9	10	18	24
AbiEi_1	0	1	1	NA	PF09407.11	GC_00009570	0	0	0	0	9	10	18	24
NiFe_hyd_SSU_C	0	1	1	NA	PF14720.7	GC_00000712, GC_00000952	1	1	1	1	9	10	18	24
PP2C_2	0	1	1	NA	PF13672.7	GC_00000274, GC_00000466, GC_00001541	1	1	1	1	9	10	18	24
Amidohydro_1	0	1	1	NA	PF01979.21	GC_00000844, GC_00000896, GC_00001767, GC_00003620	1	1	1	1	9	10	18	24
Glu_cys_ligase	0	1	1	NA	PF04262.15	GC_00001190	1	1	1	1	9	10	18	24
PseudoU_synth_2	0	1	1	NA	PF00849.23	GC_00000613, GC_00000879, GC_00001091, GC_00001349, GC_00001904, GC_00002953	1	1	1	1	9	10	18	24
Polysacc_deac_1	0	1	1	NA	PF01522.22	GC_00002369, GC_00002459, GC_00002737, GC_00003725, GC_00005071, GC_00005815, GC_00008669, GC_00008974, GC_00009197, GC_00009807, GC_00010249, GC_00010315	1	1	1	1	9	10	18	24
NiFeSe_Hases	0	1	1	NA	PF00374.20	GC_00000012, GC_00000170, GC_00000211, GC_00001288, GC_00002752	1	1	1	1	9	10	18	24
BON	0	1	1	NA	PF04972.18	GC_00002341, GC_00004799	1	1	1	1	9	10	18	24
Acetyltransf_1	0	1	1	NA	PF00583.26	GC_00002094, GC_00002151, GC_00002585, GC_00002600, GC_00003183, GC_00003198, GC_00003235, GC_00003247, GC_00003375, GC_00003377, GC_00003391, GC_00003679, GC_00004075, GC_00004132, GC_00004744, GC_00004748, GC_00004809, GC_00004818, GC_00005881, GC_00005954, GC_00006505, GC_00007643, GC_00007718, GC_00008220, GC_00010267	1	1	1	1	9	10	18	24
ATG22	0	1	1	NA	PF11700.9	GC_00001140	1	1	1	1	9	10	18	24
NIT	0	1	1	NA	PF08376.11	GC_00006188	0	0	0	0	9	10	18	24
DUF294_C	0	1	1	NA	PF10335.10	GC_00000847	1	1	1	1	9	10	18	24
Hydantoinase_B	0	1	1	NA	PF02538.15	GC_00000378	1	1	1	1	9	10	18	24
DnaB_C	0	1	1	NA	PF03796.16	GC_00000266, GC_00005231, GC_00005900, GC_00006175, GC_00009601	1	1	1	1	9	10	18	24
ketoacyl-synt	0	1	1	NA	PF00109.27	GC_00001752, GC_00006516, GC_00010024, GC_00010396, GC_00010422	1	1	1	1	9	10	18	24
Bac_export_3	0	1	1	NA	PF01313.20	GC_00002031, GC_00006180, GC_00007411	1	1	1	1	9	10	18	24
DNA_topoisoIV	0	1	1	NA	PF00521.21	GC_00000417, GC_00000840	1	1	1	1	9	10	18	24
Fer4_5	0	1	1	NA	PF12801.8	GC_00001265, GC_00001833, GC_00002236, GC_00002624, GC_00007506	1	1	1	1	9	10	18	24
DUF3144	0	1	1	NA	PF11342.9	GC_00001580, GC_00003524	1	1	1	1	9	10	18	24
Bac_export_1	0	1	1	NA	PF01311.21	GC_00002092, GC_00003680, GC_00007651	1	1	1	1	9	10	18	24
Cytochrom_C_2	0	1	1	NA	PF01322.21	GC_00001548, GC_00003551, GC_00003576, GC_00005619	1	1	1	1	9	10	18	24
Pyr_redox_3	0	1	1	NA	PF13738.7	GC_00000324	1	1	1	1	9	10	18	24
UPF0227	0	1	1	NA	PF05728.13	GC_00002613, GC_00005295	1	1	1	1	9	10	18	24
Rubredoxin_2	0	1	1	NA	PF18073.2	GC_00002109	1	1	1	1	9	10	18	24
OsmC	0	1	1	NA	PF02566.20	GC_00000950, GC_00002061, GC_00004533, GC_00009203	1	1	1	1	9	10	18	24
PEP-CTERM	0	1	1	NA	PF07589.12	GC_00000054, GC_00003222, GC_00003265, GC_00003483, GC_00003585, GC_00004056, GC_00004536, GC_00004559, GC_00004729, GC_00005103, GC_00005649, GC_00005794, GC_00005967, GC_00006912, GC_00006921, GC_00007270, GC_00007418, GC_00007425, GC_00009131, GC_00009148, GC_00009607	1	1	1	1	9	10	18	24
CsgG	0	1	1	NA	PF03783.15	GC_00000777	1	1	1	1	9	10	18	24
Ni_hydr_CYTB	0	1	1	NA	PF01292.21	GC_00000139, GC_00000197, GC_00000299, GC_00000823, GC_00000934, GC_00002201, GC_00002700, GC_00003461, GC_00004887, GC_00005595, GC_00006157	1	1	1	1	9	10	18	24
4HBT	0	1	1	NA	PF03061.23	GC_00000689, GC_00001546, GC_00004842	1	1	1	1	9	10	18	24
RDD	0	1	1	NA	PF06271.13	GC_00001087, GC_00002333, GC_00005651, GC_00009229, GC_00009230, GC_00010223	1	1	1	1	9	10	18	24
Acetate_kinase	0	1	1	NA	PF00871.18	GC_00006270	0	0	0	0	9	10	18	24
TctA	0	1	1	NA	PF01970.17	GC_00008901	0	0	0	0	9	10	18	24
APH	0	1	1	NA	PF01636.24	GC_00001859, GC_00002334, GC_00004676	1	1	1	1	9	10	18	24
Nudix_N_2	0	1	1	NA	PF14803.7	GC_00001036	1	1	1	1	9	10	18	24
MazG	0	1	1	NA	PF03819.18	GC_00000978, GC_00002706, GC_00009728	1	1	1	1	9	10	18	24
DUF1730	0	1	1	NA	PF08331.11	GC_00000598	1	1	1	1	9	10	18	24
TruB_N	0	1	1	NA	PF01509.19	GC_00001314	1	1	1	1	9	10	18	24
Glycos_transf_1	0	1	1	NA	PF00534.21	GC_00000022, GC_00000232, GC_00000550, GC_00000780, GC_00000786, GC_00002202, GC_00002681, GC_00003732, GC_00003761, GC_00004836, GC_00005043, GC_00005131, GC_00005150, GC_00005168, GC_00005255, GC_00005259, GC_00005550, GC_00005834, GC_00005945, GC_00005953, GC_00005993, GC_00006657, GC_00006877, GC_00006989, GC_00007708, GC_00008508, GC_00008948, GC_00008958, GC_00009402, GC_00009432, GC_000102…	1	1	1	1	9	10	18	24
PS_Dcarbxylase	0	1	1	NA	PF02666.16	GC_00001898	1	1	1	1	9	10	18	24
YbaB_DNA_bd	0	1	1	NA	PF02575.17	GC_00000922	1	1	1	1	9	10	18	24
HupH_C	0	1	1	NA	PF04809.14	GC_00001149, GC_00001229	1	1	1	1	9	10	18	24
Thymidylate_kin	0	1	1	NA	PF02223.18	GC_00001171	1	1	1	1	9	10	18	24
ParA	0	1	1	NA	PF10609.10	GC_00000343, GC_00000984	1	1	1	1	9	10	18	24
ADK	0	1	1	NA	PF00406.23	GC_00000059, GC_00001509, GC_00003032, GC_00004549, GC_00006595	1	1	1	1	9	10	18	24
Nitrate_red_gam	0	1	1	NA	PF02665.15	GC_00000338, GC_00000937, GC_00004699	1	1	1	1	9	10	18	24
tRNA_edit	0	1	1	NA	PF04073.16	GC_00000717, GC_00002199, GC_00002549	1	1	1	1	9	10	18	24
Iso_dh	0	1	1	NA	PF00180.21	GC_00000640, GC_00001569	1	1	1	1	9	10	18	24
DHHA1	0	1	1	NA	PF02272.20	GC_00000258	1	1	1	1	9	10	18	24
Sdh_cyt	0	1	1	NA	PF01127.23	GC_00001441, GC_00002178, GC_00002414	1	1	1	1	9	10	18	24
BolA	0	1	1	NA	PF01722.19	GC_00000053, GC_00001462	1	1	1	1	9	10	18	24
UPF0052	0	1	1	NA	PF01933.19	GC_00000547	1	1	1	1	9	10	18	24
DctQ	0	1	1	NA	PF04290.13	GC_00000481, GC_00001665, GC_00002848, GC_00003888, GC_00005038	1	1	1	1	9	10	18	24
MacB_PCD	0	1	1	NA	PF12704.8	GC_00001352, GC_00002149, GC_00002528, GC_00002641	1	1	1	1	9	10	18	24
CtaG_Cox11	0	1	1	NA	PF04442.15	GC_00002131	1	1	1	1	9	10	18	24
GIDA	0	1	1	NA	PF01134.23	GC_00000731	1	1	1	1	9	10	18	24
DUF2934	0	1	1	NA	PF11154.9	GC_00000957, GC_00003223, GC_00004846, GC_00006518, GC_00008972	1	1	1	1	9	10	18	24
Flavodoxin_5	0	1	1	NA	PF12724.8	GC_00009004	0	0	0	0	9	10	18	24
TagF_N	0	1	1	NA	PF09867.10	GC_00001704	1	1	1	1	9	10	18	24
dCMP_cyt_deam_1	0	1	1	NA	PF00383.24	GC_00000643, GC_00001688	1	1	1	1	9	10	18	24
MobB	0	1	1	NA	PF03205.15	GC_00000470, GC_00001536	1	1	1	1	9	10	18	24
Pectate_lyase_3	0	1	1	NA	PF12708.8	GC_00009066	0	0	0	0	9	10	18	24
Aldolase	0	1	1	NA	PF01081.20	GC_00009098	0	0	0	0	9	10	18	24
PilJ	0	1	1	NA	PF13675.7	GC_00000246, GC_00003934, GC_00004272, GC_00004391	1	1	1	1	9	10	18	24
FtsX	0	1	1	NA	PF02687.22	GC_00000279, GC_00000630, GC_00001005, GC_00001164, GC_00003147	1	1	1	1	9	10	18	24
Complex1_30kDa	0	1	1	NA	PF00329.20	GC_00000506, GC_00001709	1	1	1	1	9	10	18	24
DUF836	0	1	1	NA	PF05768.15	GC_00003230, GC_00004091	1	1	1	1	9	10	18	24
Phenol_monoox	0	1	1	NA	PF04663.13	GC_00002436	1	1	1	1	9	10	18	24
Glyco_trans_1_4	0	1	1	NA	PF13692.7	GC_00001336, GC_00002845, GC_00005077, GC_00005173	1	1	1	1	9	10	18	24
Citrate_synt	0	1	1	NA	PF00285.22	GC_00000074	1	1	1	1	9	10	18	24
QueC	0	1	1	NA	PF06508.14	GC_00001825	1	1	1	1	9	10	18	24
HIT	0	1	1	NA	PF01230.24	GC_00001143, GC_00001641, GC_00003178, GC_00003304	1	1	1	1	9	10	18	24
MetallophosC	0	1	1	NA	PF16370.6	GC_00006051	0	0	0	0	9	10	18	24
tRNA_Me_trans	0	1	1	NA	PF03054.17	GC_00001175	1	1	1	1	9	10	18	24
Peptidase_S41	0	1	1	NA	PF03572.19	GC_00000803	1	1	1	1	9	10	18	24
AI-2E_transport	0	1	1	NA	PF01594.17	GC_00000522, GC_00002524, GC_00003971	1	1	1	1	9	10	18	24
Thioredoxin_7	0	1	1	NA	PF13899.7	GC_00001658, GC_00002637	1	1	1	1	9	10	18	24
FtsX_ECD	0	1	1	NA	PF18075.2	GC_00000680	1	1	1	1	9	10	18	24
HSP20	0	1	1	NA	PF00011.22	GC_00000672, GC_00002329, GC_00003260, GC_00003295, GC_00003798, GC_00003979, GC_00008564	1	1	1	1	9	10	18	24
IF-2B	0	1	1	NA	PF01008.18	GC_00001925	1	1	1	1	9	10	18	24
E1-E2_ATPase	0	1	1	NA	PF00122.21	GC_00000428, GC_00000453, GC_00002658, GC_00004608, GC_00004702, GC_00005162, GC_00007743, GC_00008816, GC_00009589	1	1	1	1	9	10	18	24
Cyclophil_like	0	1	1	NA	PF04126.14	GC_00006954	0	0	0	0	9	10	18	24
Methyltrans_SAM	0	1	1	NA	PF10672.10	GC_00000021	1	1	1	1	9	10	18	24
Transgly	0	1	1	NA	PF00912.23	GC_00000901, GC_00001257, GC_00002191, GC_00003464	1	1	1	1	9	10	18	24
HypD	0	1	1	NA	PF01924.17	GC_00000727, GC_00001302	1	1	1	1	9	10	18	24
DivIC	0	1	1	NA	PF04977.16	GC_00001586	1	1	1	1	9	10	18	24
Metalloenzyme	0	1	1	NA	PF01676.19	GC_00001871	1	1	1	1	9	10	18	24
CTP_synth_N	0	1	1	NA	PF06418.15	GC_00001063	1	1	1	1	9	10	18	24
HlyD_3	0	1	1	NA	PF13437.7	GC_00000578, GC_00001219, GC_00001299, GC_00001317, GC_00001842, GC_00002627, GC_00003475, GC_00003568, GC_00003752, GC_00004211, GC_00004308, GC_00005170	1	1	1	1	9	10	18	24
Ubie_methyltran	0	1	1	NA	PF01209.19	GC_00001039, GC_00002920, GC_00004247	1	1	1	1	9	10	18	24
DeoC	0	1	1	NA	PF01791.10	GC_00001174	1	1	1	1	9	10	18	24
SpoIIE	0	1	1	NA	PF07228.13	GC_00001051	1	1	1	1	9	10	18	24
DNA_pol3_delta2	0	1	1	NA	PF13177.7	GC_00000848, GC_00001222	1	1	1	1	9	10	18	24
AlaDh_PNT_C	0	1	1	NA	PF01262.22	GC_00000610, GC_00000642, GC_00003647	1	1	1	1	9	10	18	24
Lyase_1	0	1	1	NA	PF00206.21	GC_00000567, GC_00001011	1	1	1	1	9	10	18	24
TPR_8	0	1	1	NA	PF13181.7	GC_00000448, GC_00001251, GC_00001770, GC_00003068, GC_00009037, GC_00009939	1	1	1	1	9	10	18	24
CcmH	0	1	1	NA	PF03918.15	GC_00001247	1	1	1	1	9	10	18	24
Amino_oxidase	0	1	1	NA	PF01593.25	GC_00001127, GC_00003546, GC_00004168, GC_00004864	1	1	1	1	9	10	18	24
DHFR_1	0	1	1	NA	PF00186.20	GC_00000720	1	1	1	1	9	10	18	24
Bac_DnaA	0	1	1	NA	PF00308.19	GC_00001078, GC_00002128	1	1	1	1	9	10	18	24
DNA_alkylation	0	1	1	NA	PF08713.12	GC_00000436	1	1	1	1	9	10	18	24
DUF1638	0	1	1	NA	PF07796.12	GC_00008924	0	0	0	0	9	10	18	24
TetR_N	0	1	1	NA	PF00440.24	GC_00001010, GC_00001321, GC_00001574, GC_00002108, GC_00002356, GC_00002444, GC_00002814, GC_00003022, GC_00003100, GC_00003762, GC_00003873, GC_00006453, GC_00006459, GC_00006648, GC_00008767, GC_00008768, GC_00009362, GC_00009442	1	1	1	1	9	10	18	24
DUF2063	0	1	1	NA	PF09836.10	GC_00000776, GC_00002497, GC_00005544, GC_00005693	1	1	1	1	9	10	18	24
Rotamase	0	1	1	NA	PF00639.22	GC_00001132, GC_00001283, GC_00004609, GC_00005463, GC_00006277	1	1	1	1	9	10	18	24
DUF3857	0	1	1	NA	PF12969.8	GC_00009786	0	0	0	0	9	10	18	24
TusA	0	1	1	NA	PF01206.18	GC_00000037, GC_00002141, GC_00003975	1	1	1	1	9	10	18	24
MotB_plug	0	1	1	NA	PF13677.7	GC_00001022, GC_00001692	1	1	1	1	9	10	18	24
Aminotran_5	0	1	1	NA	PF00266.20	GC_00000322, GC_00000570, GC_00000684, GC_00001346, GC_00001790	1	1	1	1	9	10	18	24
FliH	0	1	1	NA	PF02108.17	GC_00002043, GC_00003776, GC_00009622, GC_00010026	1	1	1	1	9	10	18	24
GGDEF	0	1	1	NA	PF00990.22	GC_00000072, GC_00000602, GC_00000628, GC_00000713, GC_00000975, GC_00001070, GC_00001344, GC_00001803, GC_00001805, GC_00002625, GC_00002635, GC_00002705, GC_00002746, GC_00002767, GC_00002768, GC_00002769, GC_00002809, GC_00002874, GC_00002919, GC_00003051, GC_00003080, GC_00003201, GC_00003326, GC_00003535, GC_00003608, GC_00003615, GC_00003742, GC_00003769, GC_00003782, GC_00003791, GC_000038…	1	1	1	1	9	10	18	24
MnmE_helical	0	1	1	NA	PF12631.8	GC_00001246	1	1	1	1	9	10	18	24
DUF21	0	1	1	NA	PF01595.21	GC_00000164, GC_00000385, GC_00000534, GC_00002170, GC_00004873	1	1	1	1	9	10	18	24
Fer2	0	1	1	NA	PF00111.28	GC_00001378, GC_00002124, GC_00002271, GC_00002458, GC_00003092, GC_00003515, GC_00004176	1	1	1	1	9	10	18	24
DUF2939	0	1	1	NA	PF11159.9	GC_00001076	1	1	1	1	9	10	18	24
Ala_racemase_N	0	1	1	NA	PF01168.21	GC_00000887, GC_00001995, GC_00004793	1	1	1	1	9	10	18	24
NRDD	0	1	1	NA	PF13597.7	GC_00000262, GC_00001749	1	1	1	1	9	10	18	24
UPF0047	0	1	1	NA	PF01894.18	GC_00000858, GC_00001055, GC_00002523	1	1	1	1	9	10	18	24
BPL_LplA_LipB	0	1	1	NA	PF03099.20	GC_00000834, GC_00001818	1	1	1	1	9	10	18	24
HD_4	0	1	1	NA	PF13328.7	GC_00000563, GC_00002401, GC_00006359, GC_00009504	1	1	1	1	9	10	18	24
IspA	0	1	1	NA	PF04279.16	GC_00001151	1	1	1	1	9	10	18	24
AAA_31	0	1	1	NA	PF13614.7	GC_00000651, GC_00000715, GC_00000889, GC_00001042, GC_00001193, GC_00001426, GC_00001902, GC_00003214, GC_00005659, GC_00006689, GC_00007871, GC_00008135, GC_00009600	1	1	1	1	9	10	18	24
Methyltransf_11	0	1	1	NA	PF08241.13	GC_00001199, GC_00001331, GC_00001945, GC_00002794, GC_00002926, GC_00003594, GC_00004414, GC_00004712, GC_00005057, GC_00005419, GC_00005439, GC_00006527, GC_00006914, GC_00007166, GC_00007519, GC_00007785, GC_00009286	1	1	1	1	9	10	18	24
DUF480	0	1	1	NA	PF04337.13	GC_00000836	1	1	1	1	9	10	18	24
ImpE	0	1	1	NA	PF07024.14	GC_00001203	1	1	1	1	9	10	18	24
PilM_2	0	1	1	NA	PF11104.9	GC_00000633	1	1	1	1	9	10	18	24
HemX	0	1	1	NA	PF04375.15	GC_00000890	1	1	1	1	9	10	18	24
Sigma70_ECF	0	1	1	NA	PF07638.12	GC_00006033	0	0	0	0	9	10	18	24
Lum_binding	0	1	1	NA	PF00677.18	GC_00000305, GC_00000822	1	1	1	1	9	10	18	24
FliP	0	1	1	NA	PF00813.21	GC_00001504, GC_00003643, GC_00007507	1	1	1	1	9	10	18	24
CobA_CobO_BtuR	0	1	1	NA	PF02572.16	GC_00000130	1	1	1	1	9	10	18	24
TatA_B_E	0	1	1	NA	PF02416.17	GC_00001159, GC_00001416	1	1	1	1	9	10	18	24
FKBP_C	0	1	1	NA	PF00254.29	GC_00000647, GC_00001274, GC_00002112, GC_00002798, GC_00003409, GC_00003897, GC_00004450, GC_00004737	1	1	1	1	9	10	18	24
Tubulin	0	1	1	NA	PF00091.26	GC_00000460	1	1	1	1	9	10	18	24
DctM	0	1	1	NA	PF06808.13	GC_00000565, GC_00000861, GC_00001537, GC_00002230, GC_00003094, GC_00004033, GC_00005014	1	1	1	1	9	10	18	24
SatD	0	1	1	NA	PF16264.6	GC_00008678	0	0	0	0	9	10	18	24
ATP-grasp_2	0	1	1	NA	PF08442.11	GC_00000459, GC_00001448	1	1	1	1	9	10	18	24
DNA_pol3_alpha	0	1	1	NA	PF07733.13	GC_00000857, GC_00003540	1	1	1	1	9	10	18	24
Form_Nir_trans	0	1	1	NA	PF01226.18	GC_00008942	0	0	0	0	9	10	18	24
WbqC	0	1	1	NA	PF08889.12	GC_00008646	0	0	0	0	9	10	18	24
PolyA_pol	0	1	1	NA	PF01743.21	GC_00000073, GC_00003024	1	1	1	1	9	10	18	24
EcsC	0	1	1	NA	PF12787.8	GC_00009025	0	0	0	0	9	10	18	24
DHO_dh	0	1	1	NA	PF01180.22	GC_00000706, GC_00002727	1	1	1	1	9	10	18	24
Fructosamin_kin	0	1	1	NA	PF03881.15	GC_00001305	1	1	1	1	9	10	18	24
Proton_antipo_M	0	1	1	NA	PF00361.21	GC_00000273, GC_00000293, GC_00000390, GC_00001099, GC_00001652, GC_00002260, GC_00002460, GC_00002463, GC_00002660, GC_00002682, GC_00002728, GC_00002759, GC_00002803, GC_00003716, GC_00004481	1	1	1	1	9	10	18	24
TehB	0	1	1	NA	PF03848.15	GC_00001220	1	1	1	1	9	10	18	24
DUF1318	0	1	1	NA	PF07027.13	GC_00001676	1	1	1	1	9	10	18	24
Malate_synthase	0	1	1	NA	PF01274.23	GC_00000775	1	1	1	1	9	10	18	24
IcmF-related_N	0	1	1	NA	PF14331.7	GC_00000230	1	1	1	1	9	10	18	24
HTH_8	0	1	1	NA	PF02954.20	GC_00001485	1	1	1	1	9	10	18	24
DotU	0	1	1	NA	PF09850.10	GC_00001204	1	1	1	1	9	10	18	24
DUF3369	0	1	1	NA	PF11849.9	GC_00003193, GC_00003826	1	1	1	1	9	10	18	24
TonB_C	0	1	1	NA	PF03544.15	GC_00001910, GC_00003254, GC_00003321, GC_00004401, GC_00004578, GC_00005652, GC_00008150	1	1	1	1	9	10	18	24
YdjM	0	1	1	NA	PF04307.15	GC_00001367, GC_00001963	1	1	1	1	9	10	18	24
Lysine_decarbox	0	1	1	NA	PF03641.15	GC_00000988	1	1	1	1	9	10	18	24
DUF2784	0	1	1	NA	PF10861.9	GC_00006647	0	0	0	0	9	10	18	24
polyprenyl_synt	0	1	1	NA	PF00348.18	GC_00001221, GC_00001934	1	1	1	1	9	10	18	24
G_glu_transpept	0	1	1	NA	PF01019.22	GC_00000874, GC_00001285, GC_00007954	1	1	1	1	9	10	18	24
CTP_transf_1	0	1	1	NA	PF01148.21	GC_00000839	1	1	1	1	9	10	18	24
Mur_ligase	0	1	1	NA	PF01225.26	GC_00001243	1	1	1	1	9	10	18	24
DUF1648	0	1	1	NA	PF07853.12	GC_00009952	0	0	0	0	9	10	18	24
Glyco_hydro_77	0	1	1	NA	PF02446.18	GC_00000615	1	1	1	1	9	10	18	24
ABM	0	1	1	NA	PF03992.17	GC_00001929, GC_00002840, GC_00004399, GC_00004812, GC_00005044	1	1	1	1	9	10	18	24
Porin_4	0	1	1	NA	PF13609.7	GC_00003368, GC_00003427, GC_00003627, GC_00004011, GC_00004627, GC_00007450	1	1	1	1	9	10	18	24
DUF2189	0	1	1	NA	PF09955.10	GC_00000859, GC_00002206, GC_00002795, GC_00004282, GC_00004467, GC_00004540, GC_00004897	1	1	1	1	9	10	18	24
PMSR	0	1	1	NA	PF01625.22	GC_00000250, GC_00000575, GC_00002674, GC_00003160	1	1	1	1	9	10	18	24
GST_N_2	0	1	1	NA	PF13409.7	GC_00006198	0	0	0	0	9	10	18	24
LD_cluster3	0	1	1	NA	PF18180.2	GC_00007829	0	0	0	0	9	10	18	24
NmrA	0	1	1	NA	PF05368.14	GC_00005906	0	0	0	0	9	10	18	24
DUF642	0	1	1	NA	PF04862.13	GC_00009760	0	0	0	0	9	10	18	24
CBS	0	1	1	NA	PF00571.29	GC_00001067, GC_00001530, GC_00001568, GC_00001649, GC_00001717, GC_00002123, GC_00002652, GC_00003364, GC_00007629	1	1	1	1	9	10	18	24
HSCB_C	0	1	1	NA	PF07743.14	GC_00001205	1	1	1	1	9	10	18	24
QRPTase_C	0	1	1	NA	PF01729.20	GC_00000392	1	1	1	1	9	10	18	24
Peptidase_M16_C	0	1	1	NA	PF05193.22	GC_00000017	1	1	1	1	9	10	18	24
AIRS	0	1	1	NA	PF00586.25	GC_00000721	1	1	1	1	9	10	18	24
DUF4062	0	1	1	NA	PF13271.7	GC_00009218, GC_00009424	0	0	0	0	9	10	18	24
PTA_PTB	0	1	1	NA	PF01515.20	GC_00000047	1	1	1	1	9	10	18	24
HDOD	0	1	1	NA	PF08668.13	GC_00000002, GC_00000213, GC_00000571, GC_00000741, GC_00000881, GC_00001150, GC_00001227, GC_00001702, GC_00001903, GC_00001991, GC_00002449, GC_00002610, GC_00002849, GC_00005532, GC_00005868	1	1	1	1	9	10	18	24
Sigma70_r2	0	1	1	NA	PF04542.15	GC_00001377, GC_00001687, GC_00002832, GC_00003166, GC_00003453, GC_00005622, GC_00007243, GC_00009069, GC_00010075	1	1	1	1	9	10	18	24
Sigma70_r4	0	1	1	NA	PF04545.17	GC_00001628, GC_00005059	1	1	1	1	9	10	18	24
Metallophos_2	0	1	1	NA	PF12850.8	GC_00000538, GC_00001566, GC_00004580, GC_00006461	1	1	1	1	9	10	18	24
F_bP_aldolase	0	1	1	NA	PF01116.21	GC_00000409, GC_00000939	1	1	1	1	9	10	18	24
FG-GAP	0	1	1	NA	PF01839.24	GC_00001832	1	1	1	1	9	10	18	24
MraZ	0	1	1	NA	PF02381.19	GC_00001520	1	1	1	1	9	10	18	24
Adenylsucc_synt	0	1	1	NA	PF00709.22	GC_00001472	1	1	1	1	9	10	18	24
Glyco_transf_28	0	1	1	NA	PF03033.21	GC_00001656	1	1	1	1	9	10	18	24
DUF3418	0	1	1	NA	PF11898.9	GC_00000107	1	1	1	1	9	10	18	24
Reprolysin_4	0	1	1	NA	PF13583.7	GC_00000838	1	1	1	1	9	10	18	24
Na_Ca_ex	0	1	1	NA	PF01699.25	GC_00000692	1	1	1	1	9	10	18	24
RdgC	0	1	1	NA	PF04381.13	GC_00000991	1	1	1	1	9	10	18	24
PCuAC	0	1	1	NA	PF04314.14	GC_00001452	1	1	1	1	9	10	18	24
NrfD	0	1	1	NA	PF03916.15	GC_00000710, GC_00002283	1	1	1	1	9	10	18	24
Thioredoxin_2	0	1	1	NA	PF13098.7	GC_00000551, GC_00001052, GC_00001550, GC_00001615, GC_00001696, GC_00002544, GC_00003111, GC_00004515, GC_00004995, GC_00005733, GC_00006443	1	1	1	1	9	10	18	24
DUF5063	0	1	1	NA	PF16702.6	GC_00001393	1	1	1	1	9	10	18	24
Hfq	0	1	1	NA	PF17209.4	GC_00001419	1	1	1	1	9	10	18	24
GTP_EFTU	0	1	1	NA	PF00009.28	GC_00000006, GC_00000265, GC_00000726, GC_00001816, GC_00002557	1	1	1	1	9	10	18	24
Alpha-amylase	0	1	1	NA	PF00128.25	GC_00000763, GC_00002669, GC_00005578	1	1	1	1	9	10	18	24
ParBc	0	1	1	NA	PF02195.19	GC_00000504, GC_00003865, GC_00006147, GC_00006308, GC_00006361, GC_00006722, GC_00010010	1	1	1	1	9	10	18	24
Cytidylate_kin	0	1	1	NA	PF02224.19	GC_00001138	1	1	1	1	9	10	18	24
CopD	0	1	1	NA	PF05425.14	GC_00001109	1	1	1	1	9	10	18	24
GlutR_N	0	1	1	NA	PF05201.16	GC_00000268	1	1	1	1	9	10	18	24
Dala_Dala_lig_C	0	1	1	NA	PF07478.14	GC_00000771, GC_00005287, GC_00005879	1	1	1	1	9	10	18	24
ABC2_membrane	0	1	1	NA	PF01061.25	GC_00000493, GC_00000738, GC_00002486, GC_00002546, GC_00002609, GC_00006539	1	1	1	1	9	10	18	24
POR_N	0	1	1	NA	PF01855.20	GC_00000335, GC_00000572, GC_00002905, GC_00003500, GC_00004336, GC_00004673	1	1	1	1	9	10	18	24
Peptidase_C14	0	1	1	NA	PF00656.23	GC_00000314, GC_00007713, GC_00009459	1	1	1	1	9	10	18	24
Wzz	0	1	1	NA	PF02706.16	GC_00000743	1	1	1	1	9	10	18	24
DrsE_2	0	1	1	NA	PF13686.7	GC_00000930, GC_00002034, GC_00004029	1	1	1	1	9	10	18	24
DZR_2	0	1	1	NA	PF18912.1	GC_00003008, GC_00004017	1	1	1	1	9	10	18	24
Catalase	0	1	1	NA	PF00199.20	GC_00009979	0	0	0	0	9	10	18	24
Hemerythrin	0	1	1	NA	PF01814.24	GC_00000681, GC_00001358, GC_00001392, GC_00001571, GC_00002136, GC_00002579, GC_00002588, GC_00002850, GC_00003549, GC_00003804, GC_00003914, GC_00004004, GC_00004076, GC_00004174, GC_00004780, GC_00004868, GC_00005447, GC_00006061, GC_00006611, GC_00008954	1	1	1	1	9	10	18	24
DUF2201_N	0	1	1	NA	PF13203.7	GC_00000723, GC_00006355	1	1	1	1	9	10	18	24
Pterin_4a	0	1	1	NA	PF01329.20	GC_00000657, GC_00003001	1	1	1	1	9	10	18	24
Exonuc_X-T_C	0	1	1	NA	PF08411.11	GC_00001897	1	1	1	1	9	10	18	24
TPR_19	0	1	1	NA	PF14559.7	GC_00002866, GC_00003890, GC_00006451	1	1	1	1	9	10	18	24
ArsC	0	1	1	NA	PF03960.16	GC_00000918, GC_00002175, GC_00002237	1	1	1	1	9	10	18	24
Helicase_C_2	0	1	1	NA	PF13307.7	GC_00000502	1	1	1	1	9	10	18	24
MoeA_N	0	1	1	NA	PF03453.18	GC_00001330, GC_00001740	1	1	1	1	9	10	18	24
AIM24	0	1	1	NA	PF01987.18	GC_00000475	1	1	1	1	9	10	18	24
MipA	0	1	1	NA	PF06629.13	GC_00002361, GC_00002673, GC_00003258	1	1	1	1	9	10	18	24
YbgT_YccB	0	1	1	NA	PF08173.12	GC_00009358	0	0	0	0	9	10	18	24
GATase_6	0	1	1	NA	PF13522.7	GC_00001136	1	1	1	1	9	10	18	24
SecA_DEAD	0	1	1	NA	PF07517.15	GC_00000616	1	1	1	1	9	10	18	24
Fer2_3	0	1	1	NA	PF13085.7	GC_00001407, GC_00001951	1	1	1	1	9	10	18	24
DUF3365	0	1	1	NA	PF11845.9	GC_00001555, GC_00002932, GC_00007407	1	1	1	1	9	10	18	24
Lactamase_B_2	0	1	1	NA	PF12706.8	GC_00002203, GC_00002536, GC_00002796, GC_00003926, GC_00004143, GC_00004366, GC_00009149	1	1	1	1	9	10	18	24
SpoU_methylase	0	1	1	NA	PF00588.20	GC_00000981, GC_00001699, GC_00001896, GC_00002187	1	1	1	1	9	10	18	24
DoxX	0	1	1	NA	PF07681.13	GC_00000668	1	1	1	1	9	10	18	24
HTH_25	0	1	1	NA	PF13413.7	GC_00003187, GC_00004105	1	1	1	1	9	10	18	24
FA_hydroxylase	0	1	1	NA	PF04116.14	GC_00000064, GC_00003446, GC_00005821, GC_00008795, GC_00009256	1	1	1	1	9	10	18	24
ADH_zinc_N_2	0	1	1	NA	PF13602.7	GC_00001294, GC_00003250, GC_00004498, GC_00006002, GC_00006006, GC_00007028	1	1	1	1	9	10	18	24
Zn_peptidase_2	0	1	1	NA	PF04298.13	GC_00001719	1	1	1	1	9	10	18	24
Phytase-like	0	1	1	NA	PF13449.7	GC_00009360	0	0	0	0	9	10	18	24
DUF179	0	1	1	NA	PF02622.16	GC_00001742	1	1	1	1	9	10	18	24
DUF465	0	1	1	NA	PF04325.14	GC_00001417	1	1	1	1	9	10	18	24
AFG1_ATPase	0	1	1	NA	PF03969.17	GC_00000198	1	1	1	1	9	10	18	24
EAL	0	1	1	NA	PF00563.21	GC_00000108, GC_00000112, GC_00000153, GC_00000205, GC_00000253, GC_00000315, GC_00000323, GC_00000331, GC_00000397, GC_00000432, GC_00000439, GC_00000543, GC_00000614, GC_00000828, GC_00000856, GC_00001296, GC_00001366, GC_00001960, GC_00002492, GC_00002519, GC_00002538, GC_00002571, GC_00002587, GC_00002601, GC_00002659, GC_00002672, GC_00002683, GC_00002685, GC_00002688, GC_00002698, GC_000027…	1	1	1	1	9	10	18	24
Glycos_transf_N	0	1	1	NA	PF04413.17	GC_00000472	1	1	1	1	9	10	18	24
DUF4040	0	1	1	NA	PF13244.7	GC_00002695, GC_00002725, GC_00003209, GC_00003896	1	1	1	1	9	10	18	24
Aminotran_4	0	1	1	NA	PF01063.20	GC_00000963, GC_00002344, GC_00002985	1	1	1	1	9	10	18	24
ThiC_Rad_SAM	0	1	1	NA	PF01964.19	GC_00001144	1	1	1	1	9	10	18	24
FliMN_C	0	1	1	NA	PF01052.21	GC_00001512, GC_00007491, GC_00010359, GC_00010490	1	1	1	1	9	10	18	24
CobD_Cbib	0	1	1	NA	PF03186.14	GC_00001950	1	1	1	1	9	10	18	24
Pyr_redox_2	0	1	1	NA	PF07992.15	GC_00000014, GC_00000046, GC_00000048, GC_00000300, GC_00000325, GC_00000746, GC_00000827, GC_00000877, GC_00001248, GC_00001631, GC_00001755, GC_00001760, GC_00001933, GC_00002568, GC_00003318, GC_00003785, GC_00004071, GC_00004588, GC_00006622	1	1	1	1	9	10	18	24
AAA_22	0	1	1	NA	PF13401.7	GC_00000010, GC_00000116, GC_00001059, GC_00002268, GC_00003079, GC_00003432, GC_00003598, GC_00004623, GC_00004738, GC_00006426, GC_00006735, GC_00006907, GC_00009506	1	1	1	1	9	10	18	24
Chorismate_bind	0	1	1	NA	PF00425.19	GC_00000241, GC_00001228	1	1	1	1	9	10	18	24
PrcB_C	0	1	1	NA	PF14343.7	GC_00003237, GC_00004147	1	1	1	1	9	10	18	24
Methyltransf_23	0	1	1	NA	PF13489.7	GC_00001482, GC_00002974, GC_00003406, GC_00004001, GC_00004566, GC_00005282, GC_00006517	1	1	1	1	9	10	18	24
Bac_DNA_binding	0	1	1	NA	PF00216.22	GC_00000909, GC_00000927, GC_00001380, GC_00002274	1	1	1	1	9	10	18	24
DUF302	0	1	1	NA	PF03625.15	GC_00000070, GC_00001744, GC_00002089, GC_00002099, GC_00002157, GC_00003011, GC_00003397, GC_00005798	1	1	1	1	9	10	18	24
Alk_phosphatase	0	1	1	NA	PF00245.21	GC_00009189	0	0	0	0	9	10	18	24
Pirin	0	1	1	NA	PF02678.17	GC_00000785, GC_00005732	1	1	1	1	9	10	18	24
HemY_N	0	1	1	NA	PF07219.14	GC_00001830	1	1	1	1	9	10	18	24
COX2	0	1	1	NA	PF00116.21	GC_00001967	1	1	1	1	9	10	18	24
BatD	0	1	1	NA	PF13584.7	GC_00003064, GC_00004142	1	1	1	1	9	10	18	24
DapB_N	0	1	1	NA	PF01113.21	GC_00001298	1	1	1	1	9	10	18	24
MucB_RseB	0	1	1	NA	PF03888.15	GC_00001681	1	1	1	1	9	10	18	24
DNA_processg_A	0	1	1	NA	PF02481.16	GC_00000606, GC_00008708	1	1	1	1	9	10	18	24
Bactofilin	0	1	1	NA	PF04519.14	GC_00001558, GC_00004328	1	1	1	1	9	10	18	24
DUF922	0	1	1	NA	PF06037.12	GC_00001941	1	1	1	1	9	10	18	24
BMFP	0	1	1	NA	PF04380.14	GC_00001468	1	1	1	1	9	10	18	24
Aminotran_1_2	0	1	1	NA	PF00155.22	GC_00000744, GC_00001232, GC_00001639, GC_00001779, GC_00001993, GC_00002307, GC_00002365, GC_00002562, GC_00003324	1	1	1	1	9	10	18	24
COX1	0	1	1	NA	PF00115.21	GC_00000477, GC_00000660, GC_00002239, GC_00003338, GC_00003737	1	1	1	1	9	10	18	24
Virul_fac_BrkB	0	1	1	NA	PF03631.16	GC_00001102	1	1	1	1	9	10	18	24
CNP1	0	1	1	NA	PF08750.12	GC_00002879, GC_00004025	1	1	1	1	9	10	18	24
YCII	0	1	1	NA	PF03795.15	GC_00001390	1	1	1	1	9	10	18	24
FtsA	0	1	1	NA	PF14450.7	GC_00000341	1	1	1	1	9	10	18	24
AceK	0	1	1	NA	PF06315.12	GC_00001339	1	1	1	1	9	10	18	24
Sigma54_activat	0	1	1	NA	PF00158.27	GC_00000016, GC_00000042, GC_00000045, GC_00000111, GC_00000168, GC_00000267, GC_00000277, GC_00000339, GC_00000384, GC_00000489, GC_00001089, GC_00001499, GC_00001561, GC_00001965, GC_00002169, GC_00002478, GC_00002530, GC_00003372, GC_00003955, GC_00004527, GC_00005263, GC_00005699, GC_00005835, GC_00006058, GC_00006085, GC_00006502, GC_00008413	1	1	1	1	9	10	18	24
DUF4399	0	1	1	NA	PF14347.7	GC_00000515, GC_00002638	1	1	1	1	9	10	18	24
T2SSI	0	1	1	NA	PF02501.18	GC_00001620	1	1	1	1	9	10	18	24
DUF1631	0	1	1	NA	PF07793.12	GC_00000441, GC_00000508, GC_00003936	1	1	1	1	9	10	18	24
ATP_bind_3	0	1	1	NA	PF01171.21	GC_00000196, GC_00001160	1	1	1	1	9	10	18	24
tRNA-synt_1c	0	1	1	NA	PF00749.22	GC_00001075, GC_00001122, GC_00001214	1	1	1	1	9	10	18	24
Pept_tRNA_hydro	0	1	1	NA	PF01195.20	GC_00001071	1	1	1	1	9	10	18	24
DLH	0	1	1	NA	PF01738.19	GC_00000192, GC_00000394, GC_00000686, GC_00005645	1	1	1	1	9	10	18	24
NusA_N	0	1	1	NA	PF08529.12	GC_00001118	1	1	1	1	9	10	18	24
GspH	0	1	1	NA	PF12019.9	GC_00000114, GC_00002059, GC_00003386, GC_00003912, GC_00005441	1	1	1	1	9	10	18	24
HpcH_HpaI	0	1	1	NA	PF03328.15	GC_00001128, GC_00010512	1	1	1	1	9	10	18	24
DUF3391	0	1	1	NA	PF11871.9	GC_00002518	1	1	1	1	9	10	18	24
UPF0225	0	1	1	NA	PF17775.2	GC_00000813	1	1	1	1	9	10	18	24
DAP_epimerase	0	1	1	NA	PF01678.20	GC_00001866	1	1	1	1	9	10	18	24
T2SSG	0	1	1	NA	PF08334.12	GC_00000650, GC_00002143, GC_00006500	1	1	1	1	9	10	18	24
TrmO	0	1	1	NA	PF01980.17	GC_00000052, GC_00003215, GC_00004425	1	1	1	1	9	10	18	24
Glyco_hydro_57	0	1	1	NA	PF03065.16	GC_00001608	1	1	1	1	9	10	18	24
YidC_periplas	0	1	1	NA	PF14849.7	GC_00001357	1	1	1	1	9	10	18	24
MutS_V	0	1	1	NA	PF00488.22	GC_00000118	1	1	1	1	9	10	18	24
DUF3426	0	1	1	NA	PF11906.9	GC_00003284, GC_00003938	1	1	1	1	9	10	18	24
Yip1	0	1	1	NA	PF04893.18	GC_00008772	0	0	0	0	9	10	18	24
GPW_gp25	0	1	1	NA	PF04965.15	GC_00001421, GC_00006511, GC_00008371	1	1	1	1	9	10	18	24
DUF1015	0	1	1	NA	PF06245.12	GC_00000524	1	1	1	1	9	10	18	24
FMN_red	0	1	1	NA	PF03358.16	GC_00001003, GC_00001165, GC_00004708, GC_00005891, GC_00005905	1	1	1	1	9	10	18	24
SfsA	0	1	1	NA	PF03749.14	GC_00001946	1	1	1	1	9	10	18	24
Helicase_C	0	1	1	NA	PF00271.32	GC_00000548, GC_00006151, GC_00006925, GC_00009573, GC_00009762, GC_00009945, GC_00010361, GC_00010498	1	1	1	1	9	10	18	24
Sortase	0	1	1	NA	PF04203.14	GC_00000989	1	1	1	1	9	10	18	24
RNase_HII	0	1	1	NA	PF01351.19	GC_00000062	1	1	1	1	9	10	18	24
MoCF_biosynth	0	1	1	NA	PF00994.25	GC_00000078, GC_00000882	1	1	1	1	9	10	18	24
DUF484	0	1	1	NA	PF04340.13	GC_00000942	1	1	1	1	9	10	18	24
IMPDH	0	1	1	NA	PF00478.26	GC_00000677	1	1	1	1	9	10	18	24
Thioredoxin	0	1	1	NA	PF00085.21	GC_00000500, GC_00001276, GC_00001430, GC_00001701, GC_00001706, GC_00002026	1	1	1	1	9	10	18	24
PSCyt1	0	1	1	NA	PF07635.12	GC_00001119	1	1	1	1	9	10	18	24
ATP-grasp_5	0	1	1	NA	PF13549.7	GC_00000172, GC_00010082	1	1	1	1	9	10	18	24
TGT	0	1	1	NA	PF01702.19	GC_00002335	1	1	1	1	9	10	18	24
DALR_1	0	1	1	NA	PF05746.16	GC_00001862	1	1	1	1	9	10	18	24
FemAB_like	0	1	1	NA	PF04339.13	GC_00002241	1	1	1	1	9	10	18	24
GFA	0	1	1	NA	PF04828.15	GC_00000370, GC_00002450, GC_00002680, GC_00003286, GC_00009312	1	1	1	1	9	10	18	24
MrpF_PhaF	0	1	1	NA	PF04066.14	GC_00001374, GC_00002697, GC_00002785	1	1	1	1	9	10	18	24
Glyco_transf_5	0	1	1	NA	PF08323.12	GC_00000728	1	1	1	1	9	10	18	24
VipB	0	1	1	NA	PF05943.13	GC_00001496, GC_00003162, GC_00004186	1	1	1	1	9	10	18	24
DUF2780	0	1	1	NA	PF11075.9	GC_00002399, GC_00002998	1	1	1	1	9	10	18	24
GATase_2	0	1	1	NA	PF00310.22	GC_00000389	1	1	1	1	9	10	18	24
PLDc_2	0	1	1	NA	PF13091.7	GC_00002619, GC_00002856, GC_00006009, GC_00009595, GC_00010214	1	1	1	1	9	10	18	24
MIF	0	1	1	NA	PF01187.19	GC_00000965, GC_00003977	1	1	1	1	9	10	18	24
OMP_b-brl	0	1	1	NA	PF13505.7	GC_00000347, GC_00001505, GC_00001636, GC_00003240	1	1	1	1	9	10	18	24
Methyltransf_24	0	1	1	NA	PF13578.7	GC_00002634, GC_00003729, GC_00004058, GC_00004324	1	1	1	1	9	10	18	24
Lactamase_B	0	1	1	NA	PF00753.28	GC_00000573, GC_00001017, GC_00001799, GC_00002527, GC_00002534, GC_00002566, GC_00002630, GC_00003559, GC_00003870, GC_00003946, GC_00004439, GC_00004513, GC_00004603, GC_00004636, GC_00004971, GC_00006153, GC_00008048, GC_00009220, GC_00009566, GC_00010296	1	1	1	1	9	10	18	24
FCD	0	1	1	NA	PF07729.13	GC_00001061, GC_00002448, GC_00004875, GC_00006481	1	1	1	1	9	10	18	24
T2SSF	0	1	1	NA	PF00482.24	GC_00000126, GC_00000351, GC_00001535, GC_00003015, GC_00003574, GC_00004537	1	1	1	1	9	10	18	24
LptC	0	1	1	NA	PF06835.14	GC_00003146, GC_00004040	1	1	1	1	9	10	18	24
adh_short	0	1	1	NA	PF00106.26	GC_00000545, GC_00000546, GC_00000845, GC_00001648, GC_00001669, GC_00001813, GC_00001927, GC_00001973, GC_00002551, GC_00003439, GC_00003547, GC_00003636, GC_00003803, GC_00004027, GC_00004170, GC_00004244, GC_00004806, GC_00005080, GC_00005444, GC_00005968, GC_00006658, GC_00007144, GC_00007445, GC_00010381	1	1	1	1	9	10	18	24
RNase_E_G	0	1	1	NA	PF10150.10	GC_00001538, GC_00002372	1	1	1	1	9	10	18	24
PLA1	0	1	1	NA	PF02253.16	GC_00001988	1	1	1	1	9	10	18	24
MS_channel	0	1	1	NA	PF00924.19	GC_00001814, GC_00001971, GC_00001987, GC_00005650, GC_00008682	1	1	1	1	9	10	18	24
DUF2282	0	1	1	NA	PF10048.10	GC_00000061, GC_00005605	1	1	1	1	9	10	18	24
Rotamase_3	0	1	1	NA	PF13616.7	GC_00000395, GC_00002407, GC_00008458	1	1	1	1	9	10	18	24
MFS_1	0	1	1	NA	PF07690.17	GC_00000208, GC_00000357, GC_00001340, GC_00001637, GC_00001836, GC_00001977, GC_00004930, GC_00006209	1	1	1	1	9	10	18	24
NUDIX	0	1	1	NA	PF00293.29	GC_00000784, GC_00000849, GC_00001422, GC_00001820, GC_00002313, GC_00002598, GC_00002765, GC_00003864	1	1	1	1	9	10	18	24
Complex1_49kDa	0	1	1	NA	PF00346.20	GC_00000649, GC_00001079	1	1	1	1	9	10	18	24
T6SS_TssG	0	1	1	NA	PF06996.12	GC_00001235	1	1	1	1	9	10	18	24
NTP_transf_3	0	1	1	NA	PF12804.8	GC_00001057, GC_00001797	1	1	1	1	9	10	18	24
Mob_synth_C	0	1	1	NA	PF06463.14	GC_00000133, GC_00001354	1	1	1	1	9	10	18	24
PriA_3primeBD	0	1	1	NA	PF17764.2	GC_00000238	1	1	1	1	9	10	18	24
Fe-S_biosyn	0	1	1	NA	PF01521.21	GC_00000458, GC_00001385, GC_00001408, GC_00001435, GC_00001502, GC_00001748	1	1	1	1	9	10	18	24
LepA_C	0	1	1	NA	PF06421.13	GC_00000699	1	1	1	1	9	10	18	24
CusF_Ec	0	1	1	NA	PF11604.9	GC_00002535	1	1	1	1	9	10	18	24
ThiS	0	1	1	NA	PF02597.21	GC_00001523, GC_00001584, GC_00002378	1	1	1	1	9	10	18	24
YchF-GTPase_C	0	1	1	NA	PF06071.14	GC_00001920	1	1	1	1	9	10	18	24
DnaJ_C	0	1	1	NA	PF01556.19	GC_00000730	1	1	1	1	9	10	18	24
Glutaredoxin	0	1	1	NA	PF00462.25	GC_00000100, GC_00002285, GC_00002542, GC_00003212, GC_00003430, GC_00004318, GC_00004617, GC_00005600, GC_00005617	1	1	1	1	9	10	18	24
TPP_enzyme_N	0	1	1	NA	PF02776.19	GC_00000947, GC_00001275, GC_00002983, GC_00004085, GC_00006543, GC_00008661	1	1	1	1	9	10	18	24
HrpB_C	0	1	1	NA	PF08482.11	GC_00002800, GC_00002883	1	1	1	1	9	10	18	24
Mem_trans	0	1	1	NA	PF03547.19	GC_00000374, GC_00003408, GC_00008620	1	1	1	1	9	10	18	24
AA_kinase	0	1	1	NA	PF00696.29	GC_00000461, GC_00000484, GC_00001016, GC_00001064, GC_00001300, GC_00004260, GC_00004448	1	1	1	1	9	10	18	24
Peptidase_U32	0	1	1	NA	PF01136.20	GC_00000157, GC_00001601, GC_00001711	1	1	1	1	9	10	18	24
STAS_2	0	1	1	NA	PF13466.7	GC_00002074, GC_00002118	1	1	1	1	9	10	18	24
Tautomerase	0	1	1	NA	PF01361.22	GC_00002869, GC_00003293, GC_00004002, GC_00004277, GC_00007523	1	1	1	1	9	10	18	24
RRM_1	0	1	1	NA	PF00076.23	GC_00000912, GC_00001387, GC_00002645	1	1	1	1	9	10	18	24
GDPD	0	1	1	NA	PF03009.18	GC_00002653, GC_00004528, GC_00008672	1	1	1	1	9	10	18	24
Exonuc_V_gamma	0	1	1	NA	PF04257.15	GC_00000144	1	1	1	1	9	10	18	24
AAA_2	0	1	1	NA	PF07724.15	GC_00000553, GC_00000564, GC_00000825, GC_00000932, GC_00001545, GC_00002182	1	1	1	1	9	10	18	24
Abhydrolase_6	0	1	1	NA	PF12697.8	GC_00000830, GC_00005062, GC_00008496, GC_00009215	1	1	1	1	9	10	18	24
Rrf2	0	1	1	NA	PF02082.21	GC_00000096, GC_00001400	1	1	1	1	9	10	18	24
Sulfate_transp	0	1	1	NA	PF00916.21	GC_00000451, GC_00000527, GC_00002958, GC_00006927	1	1	1	1	9	10	18	24
DctP	0	1	1	NA	PF03480.14	GC_00000779, GC_00001479, GC_00003361, GC_00003878, GC_00004231	1	1	1	1	9	10	18	24
Ferrochelatase	0	1	1	NA	PF00762.20	GC_00001303	1	1	1	1	9	10	18	24
DUF2782	0	1	1	NA	PF11191.9	GC_00001728	1	1	1	1	9	10	18	24
Asparaginase_2	0	1	1	NA	PF01112.19	GC_00000090	1	1	1	1	9	10	18	24
TP_methylase	0	1	1	NA	PF00590.21	GC_00000579, GC_00000708, GC_00003602	1	1	1	1	9	10	18	24
PhoH	0	1	1	NA	PF02562.17	GC_00000140, GC_00002102	1	1	1	1	9	10	18	24
Cofac_haem_bdg	0	1	1	NA	PF04187.14	GC_00001218	1	1	1	1	9	10	18	24
Phosphonate-bd	0	1	1	NA	PF12974.8	GC_00000580, GC_00000620, GC_00002172, GC_00002559, GC_00002642, GC_00002846, GC_00002890, GC_00003331, GC_00003389, GC_00003467, GC_00003600, GC_00003932, GC_00004082, GC_00004101, GC_00004355, GC_00004394, GC_00004478, GC_00004489, GC_00004906, GC_00004949, GC_00005548, GC_00005618, GC_00005624, GC_00005824, GC_00006964, GC_00009132	1	1	1	1	9	10	18	24
TSP_NTD	0	1	1	NA	PF17804.2	GC_00000592	1	1	1	1	9	10	18	24
Pkinase	0	1	1	NA	PF00069.26	GC_00000209, GC_00000875, GC_00000888, GC_00000955, GC_00003126, GC_00005359, GC_00005996, GC_00006016, GC_00006357, GC_00009261, GC_00010271	1	1	1	1	9	10	18	24
S-AdoMet_synt_C	0	1	1	NA	PF02773.17	GC_00001004, GC_00005920, GC_00006394, GC_00008623	1	1	1	1	9	10	18	24
Oxidored_q6	0	1	1	NA	PF01058.23	GC_00000301, GC_00001470, GC_00001602, GC_00001844, GC_00002802	1	1	1	1	9	10	18	24
Rhomboid	0	1	1	NA	PF01694.23	GC_00003410, GC_00003420, GC_00004066, GC_00004275, GC_00008634	1	1	1	1	9	10	18	24
FAA_hydrolase	0	1	1	NA	PF01557.19	GC_00000465, GC_00002442, GC_00002452	1	1	1	1	9	10	18	24
tRNA-synt_2	0	1	1	NA	PF00152.21	GC_00000216, GC_00001469, GC_00001983	1	1	1	1	9	10	18	24
Methyltransf_5	0	1	1	NA	PF01795.20	GC_00000791	1	1	1	1	9	10	18	24
PGI	0	1	1	NA	PF00342.20	GC_00000794	1	1	1	1	9	10	18	24
DUF3302	0	1	1	NA	PF11742.9	GC_00009310	0	0	0	0	9	10	18	24
Iron_traffic	0	1	1	NA	PF04362.15	GC_00000719	1	1	1	1	9	10	18	24
SPOR	0	1	1	NA	PF05036.14	GC_00000626, GC_00000737, GC_00001777, GC_00003249, GC_00004196, GC_00006127	1	1	1	1	9	10	18	24
Glyoxalase	0	1	1	NA	PF00903.26	GC_00001325, GC_00002415, GC_00002438, GC_00002467, GC_00002512, GC_00002833, GC_00003347, GC_00003380, GC_00003634, GC_00004644, GC_00006979, GC_00008847, GC_00008980, GC_00008981, GC_00009275	1	1	1	1	9	10	18	24
FAD_binding_2	0	1	1	NA	PF00890.25	GC_00000442, GC_00000486, GC_00000755, GC_00001065, GC_00003218	1	1	1	1	9	10	18	24
MlaC	0	1	1	NA	PF05494.13	GC_00001573, GC_00001807	1	1	1	1	9	10	18	24
T2SSC	0	1	1	NA	PF11356.9	GC_00001034, GC_00002964, GC_00003027, GC_00004074	1	1	1	1	9	10	18	24
YccV-like	0	1	1	NA	PF08755.12	GC_00000926	1	1	1	1	9	10	18	24
Peptidase_M28	0	1	1	NA	PF04389.18	GC_00002745, GC_00003884, GC_00004674, GC_00007018	1	1	1	1	9	10	18	24
Peptidase_M3	0	1	1	NA	PF01432.21	GC_00000255	1	1	1	1	9	10	18	24
Bac_globin	0	1	1	NA	PF01152.22	GC_00000476, GC_00004262, GC_00005061	1	1	1	1	9	10	18	24
Lipoprotein_18	0	1	1	NA	PF06804.12	GC_00000802	1	1	1	1	9	10	18	24
AbiH	0	1	1	NA	PF14253.7	GC_00008072	0	0	0	0	9	10	18	24
DUF389	0	1	1	NA	PF04087.15	GC_00002454	1	1	1	1	9	10	18	24
GCHY-1	0	1	1	NA	PF02649.15	GC_00001621	1	1	1	1	9	10	18	24
TetR_C_33	0	1	1	NA	PF13305.7	GC_00001474, GC_00006008, GC_00009250, GC_00010324	1	1	1	1	9	10	18	24
cNMP_binding	0	1	1	NA	PF00027.30	GC_00000348, GC_00000369, GC_00000931, GC_00001125, GC_00001466, GC_00001475, GC_00002376, GC_00002629, GC_00003460, GC_00003736, GC_00004576, GC_00005837, GC_00007179, GC_00010516	1	1	1	1	9	10	18	24
DUF1329	0	1	1	NA	PF07044.12	GC_00000106	1	1	1	1	9	10	18	24
CcmF_C	0	1	1	NA	PF16327.6	GC_00000871	1	1	1	1	9	10	18	24
MscS_TM	0	1	1	NA	PF12794.8	GC_00001356, GC_00008472	1	1	1	1	9	10	18	24
AIRC	0	1	1	NA	PF00731.21	GC_00001012	1	1	1	1	9	10	18	24
gag-asp_proteas	0	1	1	NA	PF13975.7	GC_00001027, GC_00001858, GC_00002405, GC_00007053, GC_00008326, GC_00009616, GC_00009960	1	1	1	1	9	10	18	24
LON_substr_bdg	0	1	1	NA	PF02190.17	GC_00002319, GC_00004815	1	1	1	1	9	10	18	24
Exonuc_VII_S	0	1	1	NA	PF02609.17	GC_00001395	1	1	1	1	9	10	18	24
Ribosomal_S2	0	1	1	NA	PF00318.21	GC_00000666	1	1	1	1	9	10	18	24
ABC2_membrane_2	0	1	1	NA	PF12679.8	GC_00001592, GC_00001962	1	1	1	1	9	10	18	24
CheZ	0	1	1	NA	PF04344.14	GC_00001776	1	1	1	1	9	10	18	24
Gln-synt_C	0	1	1	NA	PF00120.25	GC_00000685, GC_00003013	1	1	1	1	9	10	18	24
DXPR_C	0	1	1	NA	PF13288.7	GC_00000725	1	1	1	1	9	10	18	24
TatC	0	1	1	NA	PF00902.19	GC_00001931	1	1	1	1	9	10	18	24
PhosphMutase	0	1	1	NA	PF10143.10	GC_00000333	1	1	1	1	9	10	18	24
TatD_DNase	0	1	1	NA	PF01026.22	GC_00001148, GC_00001887, GC_00007007, GC_00007704, GC_00008426, GC_00008494, GC_00010493	1	1	1	1	9	10	18	24
Proteasome	0	1	1	NA	PF00227.27	GC_00000982, GC_00003628	1	1	1	1	9	10	18	24
Sulfotransfer_2	0	1	1	NA	PF03567.15	GC_00001817, GC_00009536	1	1	1	1	9	10	18	24
DUF4126	0	1	1	NA	PF13548.7	GC_00001589	1	1	1	1	9	10	18	24
Na_Ala_symp	0	1	1	NA	PF01235.18	GC_00000222	1	1	1	1	9	10	18	24
GrpE	0	1	1	NA	PF01025.20	GC_00000745	1	1	1	1	9	10	18	24
V_ATPase_I	0	1	1	NA	PF01496.20	GC_00000226	1	1	1	1	9	10	18	24
Rho_RNA_bind	0	1	1	NA	PF07497.13	GC_00000914	1	1	1	1	9	10	18	24
DUF2024	0	1	1	NA	PF09630.11	GC_00008656	0	0	0	0	9	10	18	24
PGM_PMM_I	0	1	1	NA	PF02878.17	GC_00000316, GC_00001113, GC_00001213, GC_00002818	1	1	1	1	9	10	18	24
ArsP_2	0	1	1	NA	PF11449.9	GC_00010341	0	0	0	0	9	10	18	24
Competence	0	1	1	NA	PF03772.17	GC_00000214	1	1	1	1	9	10	18	24
YscJ_FliF	0	1	1	NA	PF01514.18	GC_00000539, GC_00003772, GC_00007676	1	1	1	1	9	10	18	24
Hpt	0	1	1	NA	PF01627.24	GC_00000143	1	1	1	1	9	10	18	24
PYC_OADA	0	1	1	NA	PF02436.19	GC_00000532, GC_00004894	1	1	1	1	9	10	18	24
DsbC	0	1	1	NA	PF11412.9	GC_00001353	1	1	1	1	9	10	18	24
FtsL	0	1	1	NA	PF04999.14	GC_00001433	1	1	1	1	9	10	18	24
UDG	0	1	1	NA	PF03167.20	GC_00000311, GC_00002095, GC_00002342	1	1	1	1	9	10	18	24
MCPsignal	0	1	1	NA	PF00015.22	GC_00000076, GC_00000104, GC_00000257, GC_00000555, GC_00000670, GC_00000753, GC_00000895, GC_00002773, GC_00002812, GC_00002813, GC_00003485, GC_00003833, GC_00003933, GC_00004464, GC_00004483, GC_00004716, GC_00005176, GC_00005647, GC_00005727, GC_00006317, GC_00007681, GC_00008118, GC_00009092, GC_00009802	1	1	1	1	9	10	18	24
Sigma54_DBD	0	1	1	NA	PF04552.14	GC_00001166	1	1	1	1	9	10	18	24
DUF502	0	1	1	NA	PF04367.14	GC_00001121, GC_00004217	1	1	1	1	9	10	18	24
TPR_1	0	1	1	NA	PF00515.29	GC_00001713, GC_00002419, GC_00004124, GC_00007412, GC_00007413	1	1	1	1	9	10	18	24
Thiamine_BP	0	1	1	NA	PF01910.18	GC_00000702	1	1	1	1	9	10	18	24
SHMT	0	1	1	NA	PF00464.20	GC_00000353	1	1	1	1	9	10	18	24
RNB	0	1	1	NA	PF00773.20	GC_00000449, GC_00002250	1	1	1	1	9	10	18	24
Spermine_synth	0	1	1	NA	PF01564.18	GC_00002826, GC_00003071, GC_00003780, GC_00006289	1	1	1	1	9	10	18	24
Peptidase_M48	0	1	1	NA	PF01435.19	GC_00000229, GC_00000510, GC_00003065, GC_00003085, GC_00003164, GC_00003794, GC_00003929, GC_00003997	1	1	1	1	9	10	18	24
Trans_reg_C	0	1	1	NA	PF00486.29	GC_00000916, GC_00002580, GC_00002647, GC_00005319, GC_00005729, GC_00007466, GC_00009031, GC_00009909	1	1	1	1	9	10	18	24
MtaB	0	1	1	NA	PF12176.9	GC_00009320	0	0	0	0	9	10	18	24
TctC	0	1	1	NA	PF03401.15	GC_00008829	0	0	0	0	9	10	18	24
PGK	0	1	1	NA	PF00162.20	GC_00001126	1	1	1	1	9	10	18	24
Autotransporter	0	1	1	NA	PF03797.20	GC_00002950, GC_00002951, GC_00003525, GC_00004204, GC_00004283, GC_00004429, GC_00005021	1	1	1	1	9	10	18	24
SBP56	0	1	1	NA	PF05694.12	GC_00000102	1	1	1	1	9	10	18	24
UDPG_MGDP_dh_N	0	1	1	NA	PF03721.15	GC_00000249, GC_00000993	1	1	1	1	9	10	18	24
DUF1697	0	1	1	NA	PF08002.12	GC_00009100, GC_00009101	0	0	0	0	9	10	18	24
5_nucleotid_C	0	1	1	NA	PF02872.19	GC_00000760, GC_00004666	1	1	1	1	9	10	18	24
Mg_chelatase	0	1	1	NA	PF01078.22	GC_00000060	1	1	1	1	9	10	18	24
RecO_C	0	1	1	NA	PF02565.16	GC_00001922	1	1	1	1	9	10	18	24
DUF494	0	1	1	NA	PF04361.14	GC_00001436	1	1	1	1	9	10	18	24
Carboxyl_trans	0	1	1	NA	PF01039.23	GC_00001429	1	1	1	1	9	10	18	24
DciA	0	1	1	NA	PF05258.13	GC_00003266, GC_00004602	1	1	1	1	9	10	18	24
Ribosomal_L32p	0	1	1	NA	PF01783.24	GC_00000913	1	1	1	1	9	10	18	24
LemA	0	1	1	NA	PF04011.13	GC_00000337, GC_00004173	1	1	1	1	9	10	18	24
ABC_tran	0	1	1	NA	PF00005.28	GC_00000095, GC_00000271, GC_00000285, GC_00000376, GC_00000554, GC_00000679, GC_00000716, GC_00000814, GC_00000821, GC_00000837, GC_00000919, GC_00000964, GC_00000985, GC_00001094, GC_00001130, GC_00001237, GC_00001351, GC_00001532, GC_00001617, GC_00001663, GC_00001736, GC_00001772, GC_00001923, GC_00001976, GC_00001982, GC_00002070, GC_00002129, GC_00002327, GC_00002453, GC_00002465, GC_000024…	1	1	1	1	9	10	18	24
GDE_C	0	1	1	NA	PF06202.15	GC_00000418	1	1	1	1	9	10	18	24
DUF4426	0	1	1	NA	PF14467.7	GC_00001449	1	1	1	1	9	10	18	24
Toluene_X	0	1	1	NA	PF03349.17	GC_00002259, GC_00004790, GC_00004937, GC_00006011	1	1	1	1	9	10	18	24
WYL	0	1	1	NA	PF13280.7	GC_00000605, GC_00003138, GC_00004967, GC_00006341, GC_00009813	1	1	1	1	9	10	18	24
DUF3135	0	1	1	NA	PF11333.9	GC_00001667	1	1	1	1	9	10	18	24
SLT	0	1	1	NA	PF01464.21	GC_00000032, GC_00000372, GC_00002525, GC_00002591, GC_00003678, GC_00003734, GC_00006358, GC_00006994, GC_00007118, GC_00008866, GC_00009910	1	1	1	1	9	10	18	24
YfiO	0	1	1	NA	PF13525.7	GC_00000494	1	1	1	1	9	10	18	24
SMC_ScpA	0	1	1	NA	PF02616.15	GC_00001139	1	1	1	1	9	10	18	24
DUF2909	0	1	1	NA	PF11137.9	GC_00001547	1	1	1	1	9	10	18	24
DUF4357	0	1	1	NA	PF14267.7	GC_00007533	0	0	0	0	9	10	18	24
ALAD	0	1	1	NA	PF00490.22	GC_00001268	1	1	1	1	9	10	18	24
HZS_alpha	0	1	1	NA	PF18582.2	GC_00000330	1	1	1	1	9	10	18	24
Chalcone_3	0	1	1	NA	PF16036.6	GC_00002130, GC_00003256, GC_00004225	1	1	1	1	9	10	18	24
RmuC	0	1	1	NA	PF02646.17	GC_00000761	1	1	1	1	9	10	18	24
HypA	0	1	1	NA	PF01155.20	GC_00001077, GC_00001114	1	1	1	1	9	10	18	24
tRNA-synt_1e	0	1	1	NA	PF01406.20	GC_00001972	1	1	1	1	9	10	18	24
Hexapep	0	1	1	NA	PF00132.25	GC_00000695, GC_00001564, GC_00001838, GC_00001880, GC_00002451, GC_00005948, GC_00005957, GC_00008535, GC_00008917	1	1	1	1	9	10	18	24
DNA_ligase_aden	0	1	1	NA	PF01653.19	GC_00000177	1	1	1	1	9	10	18	24
HPPK	0	1	1	NA	PF01288.21	GC_00001845, GC_00001905	1	1	1	1	9	10	18	24
APS-reductase_C	0	1	1	NA	PF12139.9	GC_00001397, GC_00003471	1	1	1	1	9	10	18	24
HEM4	0	1	1	NA	PF02602.16	GC_00001864	1	1	1	1	9	10	18	24
MNHE	0	1	1	NA	PF01899.17	GC_00002196, GC_00002665, GC_00002760	1	1	1	1	9	10	18	24
T6SS-SciN	0	1	1	NA	PF12790.8	GC_00001501	1	1	1	1	9	10	18	24
TsaE	0	1	1	NA	PF02367.18	GC_00001108	1	1	1	1	9	10	18	24
YicC_N	0	1	1	NA	PF03755.14	GC_00000754	1	1	1	1	9	10	18	24
Sod_Fe_C	0	1	1	NA	PF02777.19	GC_00000127	1	1	1	1	9	10	18	24
PAS	0	1	1	NA	PF00989.26	GC_00000382, GC_00002636, GC_00002694, GC_00003838, GC_00004998, GC_00009054, GC_00009683, GC_00009684	1	1	1	1	9	10	18	24
Homoserine_dh	0	1	1	NA	PF00742.20	GC_00002318	1	1	1	1	9	10	18	24
Pterin_bind	0	1	1	NA	PF00809.23	GC_00001239, GC_00002886	1	1	1	1	9	10	18	24
Abhydrolase_1	0	1	1	NA	PF00561.21	GC_00000234, GC_00000240, GC_00001060, GC_00001870, GC_00001959, GC_00002243, GC_00002245, GC_00002331, GC_00002901, GC_00002949, GC_00003046, GC_00003076, GC_00003465, GC_00003748, GC_00004338, GC_00004979, GC_00005472, GC_00006206, GC_00006232, GC_00008273	1	1	1	1	9	10	18	24
Shikimate_dh_N	0	1	1	NA	PF08501.12	GC_00001334, GC_00005433	1	1	1	1	9	10	18	24
Cytochrom_C	0	1	1	NA	PF00034.22	GC_00000027, GC_00000080, GC_00000645, GC_00000729, GC_00001123, GC_00001480, GC_00001522, GC_00001606, GC_00001730, GC_00002380, GC_00002388, GC_00002394, GC_00002429, GC_00002561, GC_00002997, GC_00003234, GC_00003710, GC_00004440, GC_00004521, GC_00004883, GC_00008375	1	1	1	1	9	10	18	24
Lip_A_acyltrans	0	1	1	NA	PF03279.14	GC_00000788, GC_00001272, GC_00002418, GC_00003150	1	1	1	1	9	10	18	24
DUF2852	0	1	1	NA	PF11014.9	GC_00006084	0	0	0	0	9	10	18	24
FeS_assembly_P	0	1	1	NA	PF01883.20	GC_00000967	1	1	1	1	9	10	18	24
GATase_5	0	1	1	NA	PF13507.7	GC_00000328	1	1	1	1	9	10	18	24
FMN_bind	0	1	1	NA	PF04205.15	GC_00000471, GC_00000752, GC_00001069, GC_00003239, GC_00003492, GC_00004732	1	1	1	1	9	10	18	24
ClpS	0	1	1	NA	PF02617.18	GC_00001394	1	1	1	1	9	10	18	24
MMPL	0	1	1	NA	PF03176.16	GC_00000091, GC_00000281, GC_00000512, GC_00002233, GC_00002537, GC_00002616, GC_00002863, GC_00003332, GC_00004139, GC_00004358, GC_00006266, GC_00006329, GC_00009551	1	1	1	1	9	10	18	24
Ribul_P_3_epim	0	1	1	NA	PF00834.20	GC_00000688	1	1	1	1	9	10	18	24
DUF1974	0	1	1	NA	PF09317.12	GC_00000237, GC_00003807	1	1	1	1	9	10	18	24
FAD-oxidase_C	0	1	1	NA	PF02913.20	GC_00000658, GC_00001670, GC_00005002	1	1	1	1	9	10	18	24
DUF1223	0	1	1	NA	PF06764.12	GC_00000696	1	1	1	1	9	10	18	24
LYTB	0	1	1	NA	PF02401.19	GC_00000206	1	1	1	1	9	10	18	24
Polysacc_synt_2	0	1	1	NA	PF02719.16	GC_00000326	1	1	1	1	9	10	18	24
Glyco_transf_9	0	1	1	NA	PF01075.18	GC_00000820	1	1	1	1	9	10	18	24
PHP	0	1	1	NA	PF02811.20	GC_00001323	1	1	1	1	9	10	18	24
Ribonuc_L-PSP	0	1	1	NA	PF01042.22	GC_00000018, GC_00008093	1	1	1	1	9	10	18	24
GidB	0	1	1	NA	PF02527.16	GC_00001066	1	1	1	1	9	10	18	24
An_peroxidase	0	1	1	NA	PF03098.16	GC_00009971	0	0	0	0	9	10	18	24
SH3_3	0	1	1	NA	PF08239.12	GC_00001622, GC_00005238, GC_00010127	1	1	1	1	9	10	18	24
TauD	0	1	1	NA	PF02668.17	GC_00000835, GC_00007191, GC_00008710, GC_00010095	1	1	1	1	9	10	18	24
Fungal_trans_2	0	1	1	NA	PF11951.9	GC_00000768	1	1	1	1	9	10	18	24
HTS	0	1	1	NA	PF04204.17	GC_00001753	1	1	1	1	9	10	18	24
Haem_degrading	0	1	1	NA	PF03928.15	GC_00001044, GC_00001105, GC_00002844, GC_00002870	1	1	1	1	9	10	18	24
ILVD_EDD	0	1	1	NA	PF00920.22	GC_00000590	1	1	1	1	9	10	18	24
TPP_enzyme_C	0	1	1	NA	PF02775.22	GC_00000292, GC_00003351, GC_00004794	1	1	1	1	9	10	18	24
CPSase_sm_chain	0	1	1	NA	PF00988.23	GC_00000876	1	1	1	1	9	10	18	24
Rhodanese	0	1	1	NA	PF00581.21	GC_00000632, GC_00000938, GC_00001396, GC_00001457, GC_00001792, GC_00001798, GC_00001928, GC_00002158, GC_00002183, GC_00002639, GC_00002754, GC_00002900, GC_00002902, GC_00003102, GC_00003139, GC_00003273, GC_00003319, GC_00003443, GC_00004331, GC_00004337, GC_00004538, GC_00005040, GC_00005756, GC_00006824, GC_00006831, GC_00007568, GC_00008547, GC_00009637	1	1	1	1	9	10	18	24
AAA_3	0	1	1	NA	PF07726.12	GC_00000350, GC_00001600, GC_00002315, GC_00003918	1	1	1	1	9	10	18	24
DUF4304	0	1	1	NA	PF14137.7	GC_00009295	0	0	0	0	9	10	18	24
T2SSB	0	1	1	NA	PF16537.6	GC_00000552, GC_00002842, GC_00004042, GC_00006599	1	1	1	1	9	10	18	24
HD	0	1	1	NA	PF01966.23	GC_00000983, GC_00001588, GC_00002917, GC_00003317, GC_00003399, GC_00005362, GC_00006800, GC_00007727	1	1	1	1	9	10	18	24
PRAI	0	1	1	NA	PF00697.23	GC_00001751	1	1	1	1	9	10	18	24
DSBA	0	1	1	NA	PF01323.21	GC_00001173, GC_00002455	1	1	1	1	9	10	18	24
Lipase_GDSL_2	0	1	1	NA	PF13472.7	GC_00002193, GC_00002583, GC_00002775, GC_00007045, GC_00007589, GC_00009465, GC_00009487, GC_00009592, GC_00009653, GC_00009773, GC_00010219	1	1	1	1	9	10	18	24
Hydrolase_like	0	1	1	NA	PF13242.7	GC_00000496, GC_00003419	1	1	1	1	9	10	18	24
AAA_5	0	1	1	NA	PF07728.15	GC_00000296, GC_00002085, GC_00006393, GC_00006561, GC_00009916	1	1	1	1	9	10	18	24
PNTB	0	1	1	NA	PF02233.17	GC_00000354	1	1	1	1	9	10	18	24
DUF1501	0	1	1	NA	PF07394.13	GC_00000831, GC_00003248, GC_00005658, GC_00006514	1	1	1	1	9	10	18	24
GST_N_3	0	1	1	NA	PF13417.7	GC_00001513, GC_00002137, GC_00002350, GC_00003133, GC_00005036	1	1	1	1	9	10	18	24
ACR_tran	0	1	1	NA	PF00873.20	GC_00000105, GC_00000161, GC_00000184, GC_00000243, GC_00000318, GC_00000401, GC_00000885, GC_00001242, GC_00001901, GC_00002663, GC_00002757, GC_00003593, GC_00003962, GC_00004509, GC_00004867, GC_00005484, GC_00005731	1	1	1	1	9	10	18	24
MlaD	0	1	1	NA	PF02470.21	GC_00001638, GC_00001693	1	1	1	1	9	10	18	24
Complex1_51K	0	1	1	NA	PF01512.18	GC_00000408, GC_00001326, GC_00001650, GC_00001660, GC_00002364, GC_00004720	1	1	1	1	9	10	18	24
YceG	0	1	1	NA	PF02618.17	GC_00001850	1	1	1	1	9	10	18	24
PHA_synth_III_E	0	1	1	NA	PF09712.11	GC_00001919	1	1	1	1	9	10	18	24
FTSW_RODA_SPOVE	0	1	1	NA	PF01098.20	GC_00001085, GC_00001115	1	1	1	1	9	10	18	24
Methyltransf_28	0	1	1	NA	PF02636.18	GC_00000600	1	1	1	1	9	10	18	24
HTH_Crp_2	0	1	1	NA	PF13545.7	GC_00001861, GC_00002345, GC_00003157, GC_00003755, GC_00004726	1	1	1	1	9	10	18	24
MMR_HSR1	0	1	1	NA	PF01926.24	GC_00001245, GC_00001634, GC_00001690, GC_00002073	1	1	1	1	9	10	18	24
NifU_N	0	1	1	NA	PF01592.17	GC_00000966, GC_00001572	1	1	1	1	9	10	18	24
ABC_sub_bind	0	1	1	NA	PF04392.13	GC_00001980, GC_00002420, GC_00002804, GC_00002860, GC_00003365, GC_00003501, GC_00004406, GC_00005851, GC_00007090, GC_00008186	1	1	1	1	9	10	18	24
Pribosyltran	0	1	1	NA	PF00156.28	GC_00000497, GC_00002096, GC_00002337, GC_00009180	1	1	1	1	9	10	18	24
CSD	0	1	1	NA	PF00313.23	GC_00000071, GC_00001406	1	1	1	1	9	10	18	24
Redoxin	0	1	1	NA	PF08534.11	GC_00001000, GC_00002186, GC_00002893, GC_00003009, GC_00003907, GC_00005674, GC_00008268	1	1	1	1	9	10	18	24
2OG-FeII_Oxy_3	0	1	1	NA	PF13640.7	GC_00001279, GC_00005213, GC_00008007	1	1	1	1	9	10	18	24
NIR_SIR	0	1	1	NA	PF01077.23	GC_00000028, GC_00000029, GC_00001355	1	1	1	1	9	10	18	24
DUF3549	0	1	1	NA	PF12069.9	GC_00000485	1	1	1	1	9	10	18	24
P-II	0	1	1	NA	PF00543.23	GC_00000026, GC_00000906, GC_00006020	1	1	1	1	9	10	18	24
DPBB_1	0	1	1	NA	PF03330.19	GC_00000759	1	1	1	1	9	10	18	24
Peptidase_C92	0	1	1	NA	PF05708.13	GC_00000373, GC_00003590, GC_00004273	1	1	1	1	9	10	18	24
Guanylate_cyc	0	1	1	NA	PF00211.21	GC_00000464, GC_00001610, GC_00002100	1	1	1	1	9	10	18	24
CreA	0	1	1	NA	PF05981.13	GC_00002200	1	1	1	1	9	10	18	24
HisKA_3	0	1	1	NA	PF07730.14	GC_00000574, GC_00001961, GC_00002358, GC_00002584, GC_00004062, GC_00004103, GC_00004929	1	1	1	1	9	10	18	24
HTH_1	0	1	1	NA	PF00126.28	GC_00002148, GC_00004080, GC_00007828, GC_00009691	1	1	1	1	9	10	18	24
Methyltransf_31	0	1	1	NA	PF13847.7	GC_00000855, GC_00002153, GC_00002733, GC_00003180, GC_00003583, GC_00004087, GC_00004782, GC_00006149, GC_00007803, GC_00009067	1	1	1	1	9	10	18	24
Cytochrome_CBB3	0	1	1	NA	PF13442.7	GC_00000709, GC_00001271, GC_00001415, GC_00001662, GC_00001788, GC_00002189, GC_00002229, GC_00002545, GC_00002605, GC_00002772, GC_00002872, GC_00002880, GC_00003537, GC_00003604, GC_00003815, GC_00004473, GC_00004555, GC_00004647, GC_00004750, GC_00005199	1	1	1	1	9	10	18	24
SRP54	0	1	1	NA	PF00448.23	GC_00000790, GC_00000854, GC_00001093	1	1	1	1	9	10	18	24
SNF	0	1	1	NA	PF00209.19	GC_00001947	1	1	1	1	9	10	18	24
SIR2	0	1	1	NA	PF02146.18	GC_00009046	0	0	0	0	9	10	18	24
PHO4	0	1	1	NA	PF01384.21	GC_00000569, GC_00003103, GC_00005630	1	1	1	1	9	10	18	24
tRNA-synt_2d	0	1	1	NA	PF01409.21	GC_00001635	1	1	1	1	9	10	18	24
LGT	0	1	1	NA	PF01790.19	GC_00000865, GC_00001956	1	1	1	1	9	10	18	24
PhaG_MnhG_YufB	0	1	1	NA	PF03334.15	GC_00001447, GC_00002692, GC_00002786	1	1	1	1	9	10	18	24
CN_hydrolase	0	1	1	NA	PF00795.23	GC_00000662, GC_00001680, GC_00005705	1	1	1	1	9	10	18	24
YceI	0	1	1	NA	PF04264.14	GC_00000013	1	1	1	1	9	10	18	24
VWA_3	0	1	1	NA	PF13768.7	GC_00000057	1	1	1	1	9	10	18	24
Phage_integrase	0	1	1	NA	PF00589.23	GC_00000516, GC_00001785, GC_00001970, GC_00003548, GC_00003700, GC_00004524, GC_00004620, GC_00004697, GC_00004810, GC_00005025, GC_00005075, GC_00005167, GC_00005175, GC_00005256, GC_00005284, GC_00005306, GC_00005398, GC_00005423, GC_00005501, GC_00005563, GC_00005574, GC_00005580, GC_00005728, GC_00005735, GC_00005814, GC_00005916, GC_00005917, GC_00005922, GC_00005939, GC_00005976, GC_000062…	1	1	1	1	9	10	18	24
DUF150	0	1	1	NA	PF02576.18	GC_00001712	1	1	1	1	9	10	18	24
NfeD	0	1	1	NA	PF01957.19	GC_00000944, GC_00001979	1	1	1	1	9	10	18	24
DUF2169	0	1	1	NA	PF09937.10	GC_00000414, GC_00008524	1	1	1	1	9	10	18	24
GTP-bdg_N	0	1	1	NA	PF13167.7	GC_00000693	1	1	1	1	9	10	18	24
AstE_AspA	0	1	1	NA	PF04952.15	GC_00000535, GC_00006665	1	1	1	1	9	10	18	24
TPR_6	0	1	1	NA	PF13174.7	GC_00009674	0	0	0	0	9	10	18	24
Acetyltransf_5	0	1	1	NA	PF13444.7	GC_00001182, GC_00002494, GC_00006717	1	1	1	1	9	10	18	24
Fe-S_assembly	0	1	1	NA	PF04384.14	GC_00001700	1	1	1	1	9	10	18	24
His_biosynth	0	1	1	NA	PF00977.22	GC_00001607, GC_00001640, GC_00003418	1	1	1	1	9	10	18	24
PilN	0	1	1	NA	PF05137.14	GC_00000291, GC_00000703, GC_00002944	1	1	1	1	9	10	18	24
NAD_Gly3P_dh_C	0	1	1	NA	PF07479.15	GC_00000404	1	1	1	1	9	10	18	24
Acetyltransf_11	0	1	1	NA	PF13720.7	GC_00000086	1	1	1	1	9	10	18	24
DUF3306	0	1	1	NA	PF11748.9	GC_00003257, GC_00004037	1	1	1	1	9	10	18	24
adh_short_C2	0	1	1	NA	PF13561.7	GC_00000360, GC_00000959, GC_00001049, GC_00001629, GC_00001907, GC_00002446, GC_00003232, GC_00003387, GC_00007175, GC_00007536	1	1	1	1	9	10	18	24
3HCDH_N	0	1	1	NA	PF02737.19	GC_00002980, GC_00004130	1	1	1	1	9	10	18	24
YGGT	0	1	1	NA	PF02325.18	GC_00000974	1	1	1	1	9	10	18	24
Metallophos	0	1	1	NA	PF00149.29	GC_00000317, GC_00000386, GC_00001249, GC_00001793, GC_00002736, GC_00003041, GC_00003457, GC_00004259, GC_00004560, GC_00004851, GC_00007039, GC_00009818, GC_00010126	1	1	1	1	9	10	18	24
Oxidored_q4	0	1	1	NA	PF00507.20	GC_00001370	1	1	1	1	9	10	18	24
Beta_propel	0	1	1	NA	PF09826.10	GC_00000155, GC_00002690	1	1	1	1	9	10	18	24
Cu-binding_MopE	0	1	1	NA	PF11617.9	GC_00006223	0	0	0	0	9	10	18	24
GSH-S_ATP	0	1	1	NA	PF02955.17	GC_00000697	1	1	1	1	9	10	18	24
TruD	0	1	1	NA	PF01142.19	GC_00000853	1	1	1	1	9	10	18	24
Aconitase_C	0	1	1	NA	PF00694.20	GC_00001301	1	1	1	1	9	10	18	24
RsfS	0	1	1	NA	PF02410.16	GC_00000509	1	1	1	1	9	10	18	24
GBBH-like_N	0	1	1	NA	PF06155.13	GC_00000050, GC_00001463	1	1	1	1	9	10	18	24
2-oxoacid_dh	0	1	1	NA	PF00198.24	GC_00000789, GC_00001332	1	1	1	1	9	10	18	24
PmbA_TldD	0	1	1	NA	PF01523.17	GC_00000289, GC_00000596	1	1	1	1	9	10	18	24
LptF_LptG	0	1	1	NA	PF03739.15	GC_00001231, GC_00001364	1	1	1	1	9	10	18	24
TrkA_N	0	1	1	NA	PF02254.19	GC_00000483, GC_00000998, GC_00001192, GC_00001722, GC_00004585	1	1	1	1	9	10	18	24
PdxJ	0	1	1	NA	PF03740.14	GC_00001250	1	1	1	1	9	10	18	24
Smr	0	1	1	NA	PF01713.22	GC_00001697	1	1	1	1	9	10	18	24
Cellulase	0	1	1	NA	PF00150.19	GC_00010009	0	0	0	0	9	10	18	24
CBM_48	0	1	1	NA	PF02922.19	GC_00000135, GC_00006263	1	1	1	1	9	10	18	24
CutA1	0	1	1	NA	PF03091.16	GC_00001134	1	1	1	1	9	10	18	24
FecR	0	1	1	NA	PF04773.14	GC_00000445, GC_00003195, GC_00003659, GC_00003671, GC_00004641, GC_00005636, GC_00006102, GC_00007515, GC_00008178	1	1	1	1	9	10	18	24
ATPase	0	1	1	NA	PF06745.14	GC_00000619, GC_00003689	1	1	1	1	9	10	18	24
DUF4331	0	1	1	NA	PF14224.7	GC_00008616	0	0	0	0	9	10	18	24
Carb_anhydrase	0	1	1	NA	PF00194.22	GC_00009094	0	0	0	0	9	10	18	24
Ub-RnfH	0	1	1	NA	PF03658.15	GC_00000659, GC_00001598	1	1	1	1	9	10	18	24
2-Hacid_dh_C	0	1	1	NA	PF02826.20	GC_00002316, GC_00004064, GC_00004774, GC_00010207	1	1	1	1	9	10	18	24
T6SS_VasE	0	1	1	NA	PF05936.13	GC_00000714	1	1	1	1	9	10	18	24
FdhD-NarQ	0	1	1	NA	PF02634.16	GC_00001900	1	1	1	1	9	10	18	24
DUF1538	0	1	1	NA	PF07556.12	GC_00001618, GC_00001619, GC_00006036	1	1	1	1	9	10	18	24
Biotin_lipoyl_2	0	1	1	NA	PF13533.7	GC_00008725	0	0	0	0	9	10	18	24
DUF4124	0	1	1	NA	PF13511.7	GC_00000591, GC_00000758, GC_00001033, GC_00001524, GC_00001783, GC_00003233, GC_00005031, GC_00006267, GC_00008621	1	1	1	1	9	10	18	24
DHQ_synthase	0	1	1	NA	PF01761.21	GC_00001868	1	1	1	1	9	10	18	24
MutL_C	0	1	1	NA	PF08676.12	GC_00000581	1	1	1	1	9	10	18	24
Esterase_PHB	0	1	1	NA	PF10503.10	GC_00010196	0	0	0	0	9	10	18	24
FeoB_N	0	1	1	NA	PF02421.19	GC_00000807	1	1	1	1	9	10	18	24
CMAS	0	1	1	NA	PF02353.21	GC_00000321, GC_00003591, GC_00004102, GC_00004169, GC_00006327	1	1	1	1	9	10	18	24
DUF805	0	1	1	NA	PF05656.15	GC_00009223	0	0	0	0	9	10	18	24
7TMR-DISM_7TM	0	1	1	NA	PF07695.12	GC_00009383	0	0	0	0	9	10	18	24
RQC	0	1	1	NA	PF09382.11	GC_00001875	1	1	1	1	9	10	18	24
TctB	0	1	1	NA	PF07331.12	GC_00009231	0	0	0	0	9	10	18	24
Trigger_C	0	1	1	NA	PF05698.15	GC_00001764	1	1	1	1	9	10	18	24
Peptidase_S8	0	1	1	NA	PF00082.23	GC_00000627, GC_00002864, GC_00003059, GC_00006066, GC_00006675, GC_00007005, GC_00007639, GC_00008588, GC_00009077, GC_00009240, GC_00009485, GC_00009517, GC_00009828	1	1	1	1	9	10	18	24
MreB_Mbl	0	1	1	NA	PF06723.14	GC_00000924	1	1	1	1	9	10	18	24
tRNA-synt_1b	0	1	1	NA	PF00579.26	GC_00001766, GC_00002133	1	1	1	1	9	10	18	24
CitMHS	0	1	1	NA	PF03600.17	GC_00000124, GC_00000125, GC_00000233, GC_00000540, GC_00003972, GC_00006526	1	1	1	1	9	10	18	24
PfkB	0	1	1	NA	PF00294.25	GC_00001153, GC_00001184, GC_00001270, GC_00001990, GC_00009647	1	1	1	1	9	10	18	24
LpxB	0	1	1	NA	PF02684.16	GC_00001238	1	1	1	1	9	10	18	24
FliM	0	1	1	NA	PF02154.16	GC_00001169	1	1	1	1	9	10	18	24
SNARE_assoc	0	1	1	NA	PF09335.12	GC_00000443, GC_00001515, GC_00002167, GC_00005127, GC_00007202, GC_00009032	1	1	1	1	9	10	18	24
UbiA	0	1	1	NA	PF01040.19	GC_00000040, GC_00001073, GC_00001185, GC_00001333, GC_00003673	1	1	1	1	9	10	18	24
PBP_like	0	1	1	NA	PF12727.8	GC_00001478	1	1	1	1	9	10	18	24
Cytochrome_cB	0	1	1	NA	PF11783.9	GC_00002859, GC_00002936, GC_00002986, GC_00004230, GC_00004918, GC_00004957, GC_00005852	1	1	1	1	9	10	18	24
ACT_6	0	1	1	NA	PF13740.7	GC_00000634, GC_00002332	1	1	1	1	9	10	18	24
Cas6	0	1	1	NA	PF09559.11	GC_00000781	1	1	1	1	9	10	18	24
tRNA-synt_1_2	0	1	1	NA	PF13603.7	GC_00000201	1	1	1	1	9	10	18	24
He_PIG	0	1	1	NA	PF05345.13	GC_00002664, GC_00003003, GC_00004351, GC_00004779, GC_00005921, GC_00007026, GC_00009863	1	1	1	1	9	10	18	24
Ribosomal_S6	0	1	1	NA	PF01250.18	GC_00001698	1	1	1	1	9	10	18	24
Dynamin_N	0	1	1	NA	PF00350.24	GC_00000202, GC_00001892	1	1	1	1	9	10	18	24
NTP_transferase	0	1	1	NA	PF00483.24	GC_00000147, GC_00000218, GC_00001015, GC_00002093, GC_00002224	1	1	1	1	9	10	18	24
DUF839	0	1	1	NA	PF05787.14	GC_00002422, GC_00002532, GC_00002618, GC_00004428, GC_00006899	1	1	1	1	9	10	18	24
LpxC	0	1	1	NA	PF03331.14	GC_00001454	1	1	1	1	9	10	18	24
Glyco_hydro_31	0	1	1	NA	PF01055.27	GC_00009168	0	0	0	0	9	10	18	24
PP_kinase_C_1	0	1	1	NA	PF17941.2	GC_00000146	1	1	1	1	9	10	18	24
tRNA_synt_2f	0	1	1	NA	PF02092.18	GC_00000872	1	1	1	1	9	10	18	24
SurA_N_3	0	1	1	NA	PF13624.7	GC_00000843	1	1	1	1	9	10	18	24
vATP-synt_AC39	0	1	1	NA	PF01992.17	GC_00000479	1	1	1	1	9	10	18	24
TsaD	0	1	1	NA	PF00814.26	GC_00001840, GC_00002217	1	1	1	1	9	10	18	24
EF_TS	0	1	1	NA	PF00889.20	GC_00000468	1	1	1	1	9	10	18	24
MnhB	0	1	1	NA	PF04039.14	GC_00000969, GC_00002721	1	1	1	1	9	10	18	24
Alanine_zipper	0	1	1	NA	PF11839.9	GC_00001383	1	1	1	1	9	10	18	24
Radical_SAM_C	0	1	1	NA	PF16199.6	GC_00001141	1	1	1	1	9	10	18	24
AAA_26	0	1	1	NA	PF13500.7	GC_00001293	1	1	1	1	9	10	18	24
FCSD-flav_bind	0	1	1	NA	PF09242.12	GC_00000015, GC_00002163, GC_00007722	1	1	1	1	9	10	18	24
Ribonuc_red_lgC	0	1	1	NA	PF02867.16	GC_00000618, GC_00003950, GC_00007383	1	1	1	1	9	10	18	24
Glycos_transf_3	0	1	1	NA	PF00591.22	GC_00000826, GC_00000884	1	1	1	1	9	10	18	24
PALP	0	1	1	NA	PF00291.26	GC_00001442, GC_00001733, GC_00001787, GC_00001853, GC_00002382, GC_00002766, GC_00006684	1	1	1	1	9	10	18	24
SMC_ScpB	0	1	1	NA	PF04079.17	GC_00001911, GC_00008550	1	1	1	1	9	10	18	24
TIM	0	1	1	NA	PF00121.19	GC_00001675	1	1	1	1	9	10	18	24
NADHdh	0	1	1	NA	PF00146.22	GC_00000675, GC_00000698	1	1	1	1	9	10	18	24
HupF_HypC	0	1	1	NA	PF01455.19	GC_00001526, GC_00001531, GC_00002675, GC_00002751	1	1	1	1	9	10	18	24
SoxY	0	1	1	NA	PF13501.7	GC_00001401, GC_00002515, GC_00003054, GC_00004353, GC_00004797, GC_00008427	1	1	1	1	9	10	18	24
DAHP_synth_1	0	1	1	NA	PF00793.21	GC_00000364, GC_00000705, GC_00001645	1	1	1	1	9	10	18	24
DUF3570	0	1	1	NA	PF12094.9	GC_00000815, GC_00003509	1	1	1	1	9	10	18	24
Peptidase_M20	0	1	1	NA	PF01546.29	GC_00001935, GC_00003640	1	1	1	1	9	10	18	24
Usp	0	1	1	NA	PF00582.27	GC_00002726, GC_00003342, GC_00003624, GC_00003887, GC_00003985, GC_00004323, GC_00004504, GC_00004829, GC_00009530	1	1	1	1	9	10	18	24
TauE	0	1	1	NA	PF01925.20	GC_00000349, GC_00000704, GC_00002693, GC_00004123, GC_00004213, GC_00004511	1	1	1	1	9	10	18	24
Aconitase	0	1	1	NA	PF00330.21	GC_00000033, GC_00000625, GC_00003004	1	1	1	1	9	10	18	24
LUD_dom	0	1	1	NA	PF02589.16	GC_00000329, GC_00003020, GC_00004045	1	1	1	1	9	10	18	24
FolB	0	1	1	NA	PF02152.19	GC_00001493	1	1	1	1	9	10	18	24
Secretin	0	1	1	NA	PF00263.22	GC_00000113, GC_00000561, GC_00001932, GC_00002777, GC_00003688, GC_00004562	1	1	1	1	9	10	18	24
RNase_H	0	1	1	NA	PF00075.25	GC_00001741, GC_00010037	1	1	1	1	9	10	18	24
SBP_bac_6	0	1	1	NA	PF13343.7	GC_00000362, GC_00003862	1	1	1	1	9	10	18	24
Cytochrom_C_asm	0	1	1	NA	PF01578.21	GC_00001487, GC_00002039, GC_00004606	1	1	1	1	9	10	18	24
Acyltransferase	0	1	1	NA	PF01553.22	GC_00000447, GC_00001038, GC_00002211, GC_00003416, GC_00005898	1	1	1	1	9	10	18	24
Thiolase_N	0	1	1	NA	PF00108.24	GC_00001553, GC_00002987, GC_00004138, GC_00004713, GC_00009120	1	1	1	1	9	10	18	24
CHAD	0	1	1	NA	PF05235.15	GC_00000174, GC_00004745	1	1	1	1	9	10	18	24
UbiD	0	1	1	NA	PF01977.17	GC_00000617	1	1	1	1	9	10	18	24
Omp85	0	1	1	NA	PF01103.24	GC_00000419, GC_00000607	1	1	1	1	9	10	18	24
Transcrip_reg	0	1	1	NA	PF01709.21	GC_00001056	1	1	1	1	9	10	18	24
DUF4129	0	1	1	NA	PF13559.7	GC_00001304	1	1	1	1	9	10	18	24
Ank_4	0	1	1	NA	PF13637.7	GC_00001514, GC_00007428, GC_00008760	1	1	1	1	9	10	18	24
ATP_bind_2	0	1	1	NA	PF03668.16	GC_00000501	1	1	1	1	9	10	18	24
DUF4212	0	1	1	NA	PF13937.7	GC_00000905	1	1	1	1	9	10	18	24
RNA_pol_Rpb6	0	1	1	NA	PF01192.23	GC_00001424	1	1	1	1	9	10	18	24
Phage_sheath_1C	0	1	1	NA	PF17482.3	GC_00006448	0	0	0	0	9	10	18	24
LMF1	0	1	1	NA	PF06762.15	GC_00002261	1	1	1	1	9	10	18	24
MFS_4	0	1	1	NA	PF06779.15	GC_00001906	1	1	1	1	9	10	18	24
Peptidase_M61_N	0	1	1	NA	PF17899.2	GC_00001997	1	1	1	1	9	10	18	24
tRNA-synt_1	0	1	1	NA	PF00133.23	GC_00000186, GC_00000406	1	1	1	1	9	10	18	24
SpoIIM	0	1	1	NA	PF01944.18	GC_00001240	1	1	1	1	9	10	18	24
Rubredoxin	0	1	1	NA	PF00301.21	GC_00001446, GC_00001539	1	1	1	1	9	10	18	24
ZnuA	0	1	1	NA	PF01297.18	GC_00002808, GC_00002957, GC_00003018, GC_00004296, GC_00004771, GC_00005845, GC_00006195, GC_00007224, GC_00009115, GC_00009942	1	1	1	1	9	10	18	24
AFOR_C	0	1	1	NA	PF01314.19	GC_00000278	1	1	1	1	9	10	18	24
PRA-CH	0	1	1	NA	PF01502.19	GC_00001453	1	1	1	1	9	10	18	24
Cupin_6	0	1	1	NA	PF12852.8	GC_00002589, GC_00002708, GC_00003705, GC_00004220, GC_00004691, GC_00008539, GC_00010472	1	1	1	1	9	10	18	24
NMT1_3	0	1	1	NA	PF16868.6	GC_00001651, GC_00002312	1	1	1	1	9	10	18	24
YkuD	0	1	1	NA	PF03734.15	GC_00000654, GC_00001208, GC_00002324, GC_00004146, GC_00005197	1	1	1	1	9	10	18	24
HATPase_c	0	1	1	NA	PF02518.27	GC_00000134, GC_00000207, GC_00000304, GC_00000446, GC_00000511, GC_00000530, GC_00000559, GC_00000866, GC_00001084, GC_00001212, GC_00001273, GC_00001319, GC_00001324, GC_00001347, GC_00001360, GC_00001710, GC_00001948, GC_00002213, GC_00002507, GC_00002628, GC_00002762, GC_00002781, GC_00002912, GC_00002929, GC_00002933, GC_00002954, GC_00002972, GC_00003173, GC_00003191, GC_00003274, GC_000035…	1	1	1	1	9	10	18	24
G3P_acyltransf	0	1	1	NA	PF02660.16	GC_00001771	1	1	1	1	9	10	18	24
DUF3971	0	1	1	NA	PF13116.7	GC_00000334	1	1	1	1	9	10	18	24
tRNA-synt_2b	0	1	1	NA	PF00587.26	GC_00000203, GC_00001989	1	1	1	1	9	10	18	24
PTS-HPr	0	1	1	NA	PF00381.20	GC_00000463	1	1	1	1	9	10	18	24
Rnf-Nqr	0	1	1	NA	PF02508.15	GC_00000007, GC_00000019, GC_00000084, GC_00001489	1	1	1	1	9	10	18	24
SCO1-SenC	0	1	1	NA	PF02630.15	GC_00000082, GC_00000309, GC_00001207, GC_00001824, GC_00002336, GC_00002489, GC_00006515, GC_00006957, GC_00010263	1	1	1	1	9	10	18	24
GlnD_UR_UTase	0	1	1	NA	PF08335.12	GC_00000195	1	1	1	1	9	10	18	24
ATP-synt_D	0	1	1	NA	PF01813.18	GC_00001382	1	1	1	1	9	10	18	24
Polysacc_synt	0	1	1	NA	PF01943.18	GC_00000167, GC_00005086, GC_00005641, GC_00006889, GC_00007052, GC_00008397, GC_00008617, GC_00009079, GC_00010146	1	1	1	1	9	10	18	24
DUF1348	0	1	1	NA	PF07080.12	GC_00006012	0	0	0	0	9	10	18	24
Histidinol_dh	0	1	1	NA	PF00815.21	GC_00001206	1	1	1	1	9	10	18	24
ThiF	0	1	1	NA	PF00899.22	GC_00001759, GC_00001768, GC_00002363, GC_00008080	1	1	1	1	9	10	18	24
Peptidase_M50	0	1	1	NA	PF02163.23	GC_00000425, GC_00002103	1	1	1	1	9	10	18	24
Autoind_bind	0	1	1	NA	PF03472.16	GC_00007448	0	0	0	0	9	10	18	24
FUR	0	1	1	NA	PF01475.20	GC_00000656, GC_00001559, GC_00001716, GC_00006264	1	1	1	1	9	10	18	24
DUF493	0	1	1	NA	PF04359.15	GC_00001930	1	1	1	1	9	10	18	24
NAD_binding_1	0	1	1	NA	PF00175.22	GC_00000231, GC_00001129, GC_00002121, GC_00002263, GC_00002392, GC_00005106, GC_00005140, GC_00007840	1	1	1	1	9	10	18	24
Glu_synthase	0	1	1	NA	PF01645.18	GC_00000004, GC_00000099	1	1	1	1	9	10	18	24
NadA	0	1	1	NA	PF02445.17	GC_00000400	1	1	1	1	9	10	18	24
OAD_gamma	0	1	1	NA	PF04277.14	GC_00001043	1	1	1	1	9	10	18	24
Pribosyltran_N	0	1	1	NA	PF13793.7	GC_00000804	1	1	1	1	9	10	18	24
MotA_ExbB	0	1	1	NA	PF01618.17	GC_00000683, GC_00000946, GC_00001202, GC_00001420, GC_00001491, GC_00001508, GC_00001679, GC_00002531, GC_00003182, GC_00003208, GC_00004069, GC_00008404, GC_00010162	1	1	1	1	9	10	18	24
SelR	0	1	1	NA	PF01641.19	GC_00000365, GC_00002593	1	1	1	1	9	10	18	24
NMT1	0	1	1	NA	PF09084.12	GC_00002946, GC_00003690, GC_00003854, GC_00006975, GC_00008105	1	1	1	1	9	10	18	24
FabA	0	1	1	NA	PF07977.14	GC_00001399, GC_00001557, GC_00003086	1	1	1	1	9	10	18	24
DUF992	0	1	1	NA	PF06186.12	GC_00009047	0	0	0	0	9	10	18	24
Asn_synthase	0	1	1	NA	PF00733.22	GC_00000294, GC_00001968, GC_00003505, GC_00004228, GC_00007002, GC_00007182, GC_00008733	1	1	1	1	9	10	18	24
Baseplate_J	0	1	1	NA	PF04865.15	GC_00006588	0	0	0	0	9	10	18	24
PepSY	0	1	1	NA	PF03413.20	GC_00001644, GC_00002614, GC_00002756, GC_00004709, GC_00005360	1	1	1	1	9	10	18	24
MazG-like	0	1	1	NA	PF12643.8	GC_00001677	1	1	1	1	9	10	18	24
MgsA_C	0	1	1	NA	PF12002.9	GC_00001329	1	1	1	1	9	10	18	24
Transketolase_N	0	1	1	NA	PF00456.22	GC_00001211	1	1	1	1	9	10	18	24
ABC1	0	1	1	NA	PF03109.17	GC_00000312, GC_00002180, GC_00002857	1	1	1	1	9	10	18	24
ADH_zinc_N	0	1	1	NA	PF00107.27	GC_00000180, GC_00000536, GC_00001981, GC_00004865, GC_00006262	1	1	1	1	9	10	18	24
RNase_PH	0	1	1	NA	PF01138.22	GC_00001498, GC_00002138	1	1	1	1	9	10	18	24
LolA	0	1	1	NA	PF03548.16	GC_00001605, GC_00003301	1	1	1	1	9	10	18	24
SKI	0	1	1	NA	PF01202.23	GC_00001096	1	1	1	1	9	10	18	24
CoA_binding	0	1	1	NA	PF02629.20	GC_00000340, GC_00000462	1	1	1	1	9	10	18	24
PhoU	0	1	1	NA	PF01895.20	GC_00000379, GC_00002529	1	1	1	1	9	10	18	24
LysE	0	1	1	NA	PF01810.19	GC_00002668, GC_00003288, GC_00003369, GC_00003927, GC_00005978	1	1	1	1	9	10	18	24
DUF3530	0	1	1	NA	PF12048.9	GC_00003322, GC_00004083, GC_00009845	1	1	1	1	9	10	18	24
CHASE2	0	1	1	NA	PF05226.12	GC_00000117, GC_00002774, GC_00003765, GC_00003824	1	1	1	1	9	10	18	24
Cytochrom_C1	0	1	1	NA	PF02167.16	GC_00000954	1	1	1	1	9	10	18	24
YcgL	0	1	1	NA	PF05166.14	GC_00001684	1	1	1	1	9	10	18	24
PK	0	1	1	NA	PF00224.22	GC_00000242, GC_00000474, GC_00005088	1	1	1	1	9	10	18	24
Guanylate_kin	0	1	1	NA	PF00625.22	GC_00002171, GC_00004117	1	1	1	1	9	10	18	24
PQQ_2	0	1	1	NA	PF13360.7	GC_00000749, GC_00009022	1	1	1	1	9	10	18	24
DUF3683	0	1	1	NA	PF12447.9	GC_00000393	1	1	1	1	9	10	18	24
PEPCK_GTP	0	1	1	NA	PF00821.19	GC_00000381	1	1	1	1	9	10	18	24
dNK	0	1	1	NA	PF01712.20	GC_00000701	1	1	1	1	9	10	18	24
H_PPase	0	1	1	NA	PF03030.17	GC_00002116	1	1	1	1	9	10	18	24
OpuAC	0	1	1	NA	PF04069.13	GC_00007321	0	0	0	0	9	10	18	24
YcgR_2	0	1	1	NA	PF12945.8	GC_00001756	1	1	1	1	9	10	18	24
Phosphorylase	0	1	1	NA	PF00343.21	GC_00000756, GC_00001345, GC_00003619, GC_00007730	1	1	1	1	9	10	18	24
LysR_substrate	0	1	1	NA	PF03466.21	GC_00000051, GC_00000544, GC_00000740, GC_00001110, GC_00001158, GC_00001455, GC_00001849, GC_00001914, GC_00002161, GC_00002173, GC_00002244, GC_00002310, GC_00002351, GC_00002424, GC_00002895, GC_00003007, GC_00004393, GC_00004434, GC_00004554, GC_00005032, GC_00005584, GC_00006668, GC_00007423, GC_00007453, GC_00007521, GC_00010414	1	1	1	1	9	10	18	24
AdoHcyase	0	1	1	NA	PF05221.18	GC_00000495	1	1	1	1	9	10	18	24
Glucosaminidase	0	1	1	NA	PF01832.21	GC_00001101	1	1	1	1	9	10	18	24
Pyrid_oxidase_2	0	1	1	NA	PF13883.7	GC_00001267	1	1	1	1	9	10	18	24
Phenol_Hydrox	0	1	1	NA	PF02332.19	GC_00002417, GC_00002440	1	1	1	1	9	10	18	24
Pantoate_transf	0	1	1	NA	PF02548.16	GC_00001217	1	1	1	1	9	10	18	24
His_kinase	0	1	1	NA	PF06580.14	GC_00001614	1	1	1	1	9	10	18	24
HSP90	0	1	1	NA	PF00183.19	GC_00000109	1	1	1	1	9	10	18	24
BacA	0	1	1	NA	PF02673.19	GC_00000597	1	1	1	1	9	10	18	24
Peptidase_M48_N	0	1	1	NA	PF16491.6	GC_00001021	1	1	1	1	9	10	18	24
MmoB_DmpM	0	1	1	NA	PF02406.18	GC_00002435	1	1	1	1	9	10	18	24
FixH	0	1	1	NA	PF05751.12	GC_00001083	1	1	1	1	9	10	18	24
Maf	0	1	1	NA	PF02545.15	GC_00001163, GC_00001916	1	1	1	1	9	10	18	24
Cupin_4	0	1	1	NA	PF08007.13	GC_00000426	1	1	1	1	9	10	18	24
6PGD	0	1	1	NA	PF00393.20	GC_00000873	1	1	1	1	9	10	18	24
CDP-OH_P_transf	0	1	1	NA	PF01066.22	GC_00000220, GC_00001007, GC_00001765, GC_00006635	1	1	1	1	9	10	18	24
DUF489	0	1	1	NA	PF04356.13	GC_00001612	1	1	1	1	9	10	18	24
TRCF	0	1	1	NA	PF03461.16	GC_00000166	1	1	1	1	9	10	18	24
Cpn60_TCP1	0	1	1	NA	PF00118.25	GC_00001131	1	1	1	1	9	10	18	24
Prenyltransf	0	1	1	NA	PF01255.20	GC_00001921, GC_00008553	1	1	1	1	9	10	18	24
CheW	0	1	1	NA	PF01584.20	GC_00000188, GC_00000612, GC_00000641, GC_00000691, GC_00001008, GC_00001483, GC_00001847	1	1	1	1	9	10	18	24
PDT	0	1	1	NA	PF00800.19	GC_00002330	1	1	1	1	9	10	18	24
EcKinase	0	1	1	NA	PF02958.21	GC_00000747	1	1	1	1	9	10	18	24
Pentapeptide	0	1	1	NA	PF00805.23	GC_00001747, GC_00002047, GC_00002194, GC_00002322, GC_00002940, GC_00003666, GC_00004063, GC_00004487, GC_00006053, GC_00006646, GC_00007276, GC_00009746	1	1	1	1	9	10	18	24
Rubrerythrin	0	1	1	NA	PF02915.18	GC_00000352, GC_00001389, GC_00002205	1	1	1	1	9	10	18	24
Peptidase_M23	0	1	1	NA	PF01551.23	GC_00001194, GC_00001476, GC_00001843, GC_00001888, GC_00001954, GC_00002810, GC_00008297, GC_00008908	1	1	1	1	9	10	18	24
Cation_efflux	0	1	1	NA	PF01545.22	GC_00000722, GC_00002817, GC_00005862, GC_00005885, GC_00007083	1	1	1	1	9	10	18	24
Glycos_transf_4	0	1	1	NA	PF00953.22	GC_00001565, GC_00002258	1	1	1	1	9	10	18	24
LigB	0	1	1	NA	PF02900.19	GC_00006506	0	0	0	0	9	10	18	24
Pantoate_ligase	0	1	1	NA	PF02569.16	GC_00001666	1	1	1	1	9	10	18	24
Sdh5	0	1	1	NA	PF03937.17	GC_00000936	1	1	1	1	9	10	18	24
Kinase-PPPase	0	1	1	NA	PF03618.15	GC_00001053	1	1	1	1	9	10	18	24
His_Phos_1	0	1	1	NA	PF00300.23	GC_00000897, GC_00001653, GC_00001908, GC_00003437, GC_00004205, GC_00006040	1	1	1	1	9	10	18	24
[truncated: 362 more rows]

## Sheet: Enrichment EGGNOG
SI Dataset S4: Output From Anvi'o's Pangenome Metabolic Enrichment Function Using EggNOG Annotations
EGGNOG_BACT	enrichment_score	unadjusted_p_value	adjusted_q_value	associated_groups	function_accession	gene_clusters_ids	p_Ca. T. weberae	p_Ca. T. endolucinida	p_Ca. T. lotti	p_Ca. T. taylori	N_Ca. T. weberae	N_Ca. T. endolucinida	N_Ca. T. lotti	N_Ca. T. taylori
iron ion binding	61.0104	3.57569e-13	4.46709e-12	Ca. T. weberae	187303.BN69_1114	GC_00005821	1	0	0	0	9	18	10	24
czcD1 :: Cation efflux family	61.0104	3.57569e-13	4.46709e-12	Ca. T. weberae	2340.JV46_22350	GC_00005885	1	0	0	0	9	18	10	24
Sulfate ABC transporter periplasmic sulfate-binding protein	61.0104	3.57569e-13	4.46709e-12	Ca. T. weberae	1410619.SRDD_07130	GC_00005523	1	0	0	0	9	18	10	24
cyc :: Cytochrome P450	61.0104	3.57569e-13	4.46709e-12	Ca. T. weberae	187303.BN69_1113	GC_00005795	1	0	0	0	9	18	10	24
phoD :: PhoD-like phosphatase, N-terminal domain	61.0104	3.57569e-13	4.46709e-12	Ca. T. weberae	1123401.JHYQ01000022_gene1147	GC_00005802, GC_00008032	1	0	0	0	9	18	10	24
COG3385 FOG Transposase and inactivated derivatives	61.0104	3.57569e-13	4.46709e-12	Ca. T. weberae	90814.KL370891_gene1726	GC_00005725	1	0	0	0	9	18	10	24
iron ion homeostasis	61.0104	3.57569e-13	4.46709e-12	Ca. T. weberae	709986.Deima_0928	GC_00005529	1	0	0	0	9	18	10	24
Toxic anion resistance protein (TelA)	61.0104	3.57569e-13	4.46709e-12	Ca. T. weberae	1002339.HMPREF9373_2489	GC_00005528	1	0	0	0	9	18	10	24
COG2202 FOG PAS PAC domain	61.0104	3.57569e-13	4.46709e-12	Ca. T. weberae	1502770.JQMG01000001_gene1308	GC_00005878	1	0	0	0	9	18	10	24
receptor	61.0104	3.57569e-13	4.46709e-12	Ca. T. endolucinida, Ca. T. lotti, Ca. T. taylori	472759.Nhal_1807	GC_00002563, GC_00005828, GC_00006745	0	1	1	1	9	18	10	24
spoIVA :: small GTP-binding protein	61.0104	3.57569e-13	4.46709e-12	Ca. T. endolucinida, Ca. T. lotti, Ca. T. taylori	686340.Metal_2926	GC_00000065	0	1	1	1	9	18	10	24
COG0491 Zn-dependent hydrolases, including glyoxylases	61.0104	3.57569e-13	4.46709e-12	Ca. T. endolucinida, Ca. T. lotti, Ca. T. taylori	1042876.PPS_2225	GC_00002534	0	1	1	1	9	18	10	24
Ion transport protein	61.0004	3.59329e-13	4.46709e-12	Ca. T. weberae, Ca. T. lotti	1120953.AUBH01000005_gene2402	GC_00004735	1	0	1	0	9	18	10	24
glsA :: Glutathione S-transferase, C-terminal domain	61.0004	3.59329e-13	4.46709e-12	Ca. T. weberae, Ca. T. lotti	1002340.AFCF01000005_gene2959	GC_00004768	1	0	1	0	9	18	10	24
Domain of unknown function (DUF1611_N) Rossmann-like domain	61.0004	3.59329e-13	4.46709e-12	Ca. T. weberae, Ca. T. lotti	298386.PBPRB1849	GC_00004752	1	0	1	0	9	18	10	24
Lysine methyltransferase	61.0004	3.59329e-13	4.46709e-12	Ca. T. weberae, Ca. T. lotti	1336233.JAEH01000008_gene2195	GC_00004803	1	0	1	0	9	18	10	24
Alanine racemase, N-terminal domain	61.0004	3.59329e-13	4.46709e-12	Ca. T. weberae, Ca. T. lotti	298386.PBPRB1850	GC_00004793	1	0	1	0	9	18	10	24
soxY :: Secreted protein	61.0004	3.59329e-13	4.46709e-12	Ca. T. weberae, Ca. T. lotti	768671.ThimaDRAFT_3536	GC_00004797	1	0	1	0	9	18	10	24
cheB :: Histidine kinase	61.0004	3.59329e-13	4.46709e-12	Ca. T. weberae, Ca. T. lotti	472759.Nhal_1891	GC_00004801	1	0	1	0	9	18	10	24
BH1582 :: PFAM GCN5-related N-acetyltransferase	61.0004	3.59329e-13	4.46709e-12	Ca. T. weberae, Ca. T. lotti	1123368.AUIS01000033_gene1371	GC_00004748	1	0	1	0	9	18	10	24
yeeE :: Inner membrane protein PRK11099	61.0004	3.59329e-13	4.46709e-12	Ca. T. weberae, Ca. T. lotti	1255043.TVNIR_3017	GC_00004813	1	0	1	0	9	18	10	24
Uncharacterized protein domain (DUF2202)	61.0004	3.59329e-13	4.46709e-12	Ca. T. weberae, Ca. T. lotti	391623.TERMP_01255	GC_00004579	1	0	1	0	9	18	10	24
cobalamin binding protein	61.0002	3.5936e-13	4.46709e-12	Ca. T. taylori	765912.Thimo_2818	GC_00004303	0	0	0	1	9	18	10	24
petJ :: Cytochrome C oxidase, cbb3-type, subunit III	61.0002	3.5936e-13	4.46709e-12	Ca. T. weberae, Ca. T. endolucinida, Ca. T. lotti	1049564.TevJSym_ac01760	GC_00002872	1	1	1	0	9	18	10	24
znuA :: periplasmic solute binding protein	61.0002	3.5936e-13	4.46709e-12	Ca. T. weberae, Ca. T. endolucinida, Ca. T. lotti	391615.ABSJ01000039_gene1920	GC_00003018, GC_00004771, GC_00007224	1	1	1	0	9	18	10	24
znuB :: ABC-3 protein	61.0002	3.5936e-13	4.46709e-12	Ca. T. weberae, Ca. T. endolucinida, Ca. T. lotti	666681.M301_1213	GC_00003152	1	1	1	0	9	18	10	24
yodB :: transcriptional regulator	61	3.59398e-13	4.46709e-12	Ca. T. weberae, Ca. T. endolucinida, Ca. T. taylori	765910.MARPU_03015	GC_00002720	1	1	0	1	9	18	10	24
Zinc metalloprotease (Elastase)	61	3.59398e-13	4.46709e-12	Ca. T. weberae, Ca. T. endolucinida, Ca. T. taylori	682795.AciX8_0379	GC_00002643	1	1	0	1	9	18	10	24
yheR :: NADPH-quinone reductase (Modulator of drug activity B)	61	3.59398e-13	4.46709e-12	Ca. T. weberae, Ca. T. endolucinida, Ca. T. taylori	765910.MARPU_10135	GC_00002678	1	1	0	1	9	18	10	24
Flavodoxin-like fold	61	3.59398e-13	4.46709e-12	Ca. T. weberae, Ca. T. endolucinida, Ca. T. taylori	1385935.N836_18630	GC_00002533, GC_00004761, GC_00006242	1	1	0	1	9	18	10	24
neuA :: lipolytic protein G-D-S-L family	61	3.59398e-13	4.46709e-12	Ca. T. weberae, Ca. T. endolucinida, Ca. T. taylori	396588.Tgr7_2398	GC_00002583	1	1	0	1	9	18	10	24
kefC :: Belongs to the monovalent cation proton antiporter 2 (CPA2) transporter (TC 2.A.37) family	61	3.59398e-13	4.46709e-12	Ca. T. weberae, Ca. T. endolucinida, Ca. T. taylori	631362.Thi970DRAFT_03165	GC_00002631	1	1	0	1	9	18	10	24
Domain of unknown function (DUF4150)	61	3.59398e-13	4.46709e-12	Ca. T. lotti	287.DR97_3056	GC_00005639	0	0	1	0	9	18	10	24
TupA-like ATPgrasp	61	3.59398e-13	4.46709e-12	Ca. T. lotti	929506.CbC4_0713	GC_00005692	0	0	1	0	9	18	10	24
Mechanosensitive ion channel	61	3.59398e-13	4.46709e-12	Ca. T. lotti	203122.Sde_3472	GC_00005650, GC_00006470	0	0	1	0	9	18	10	24
aas :: Major facilitator Superfamily	61	3.59398e-13	4.46709e-12	Ca. T. lotti	1207076.ALAT01000191_gene2970	GC_00005552	0	0	1	0	9	18	10	24
RDD family	61	3.59398e-13	4.46709e-12	Ca. T. lotti	189753.AXAS01000001_gene3947	GC_00005651, GC_00009229, GC_00009230	0	0	1	0	9	18	10	24
Pfam:Pyridox_oxidase	61	3.59398e-13	4.46709e-12	Ca. T. lotti	1211115.ALIQ01000223_gene1878	GC_00005644, GC_00006929	0	0	1	0	9	18	10	24
Predicted integral membrane protein (DUF2282)	61	3.59398e-13	4.46709e-12	Ca. T. lotti	1121878.AUGL01000014_gene1635	GC_00005605	0	0	1	0	9	18	10	24
glycogen (starch) synthase activity	61	3.59398e-13	4.46709e-12	Ca. T. lotti	1158345.JNLL01000001_gene1408	GC_00005660	0	0	1	0	9	18	10	24
PFAM Chemotaxis methyl-accepting receptor, signalling	61	3.59398e-13	4.46709e-12	Ca. T. lotti	765913.ThidrDRAFT_3920	GC_00005647	0	0	1	0	9	18	10	24
Glycosyl hydrolase family 71	61	3.59398e-13	4.46709e-12	Ca. T. lotti	13349.G1WXJ8	GC_00005655	0	0	1	0	9	18	10	24
Putative heavy-metal-binding	61	3.59398e-13	4.46709e-12	Ca. T. weberae, Ca. T. lotti, Ca. T. taylori	1120980.JQKH01000056_gene1152	GC_00002839, GC_00002853	1	0	1	1	9	18	10	24
PFAM Peptidoglycan-binding domain 1 protein	61	3.59398e-13	4.46709e-12	Ca. T. weberae, Ca. T. lotti, Ca. T. taylori	357808.RoseRS_1654	GC_00002924	1	0	1	1	9	18	10	24
fabB :: Belongs to the beta-ketoacyl-ACP synthases family	61	3.59398e-13	4.46709e-12	Ca. T. weberae, Ca. T. lotti, Ca. T. taylori	555778.Hneap_2239	GC_00002956	1	0	1	1	9	18	10	24
darA :: FMN binding	61	3.59398e-13	4.46709e-12	Ca. T. weberae, Ca. T. lotti, Ca. T. taylori	1123257.AUFV01000001_gene1870	GC_00003036	1	0	1	1	9	18	10	24
tolB :: Beta Propeller	61	3.59398e-13	4.46709e-12	Ca. T. weberae, Ca. T. lotti, Ca. T. taylori	1125863.JAFN01000001_gene1966	GC_00003168	1	0	1	1	9	18	10	24
atzF :: COG0154 Asp-tRNAAsn Glu-tRNAGln amidotransferase A subunit and related amidases	61	3.59398e-13	4.46709e-12	Ca. T. weberae, Ca. T. lotti, Ca. T. taylori	1232683.ADIMK_1486	GC_00002825	1	0	1	1	9	18	10	24
Chitobiase/beta-hexosaminidase C-terminal domain	61	3.59398e-13	4.46709e-12	Ca. T. weberae, Ca. T. lotti, Ca. T. taylori	398767.Glov_1467	GC_00002859	1	0	1	1	9	18	10	24
transferase activity, transferring acyl groups	61	3.59398e-13	4.46709e-12	Ca. T. weberae, Ca. T. lotti, Ca. T. taylori	1405.DJ92_3653	GC_00003247	1	0	1	1	9	18	10	24
glnII :: PFAM glutamine synthetase catalytic region	61	3.59398e-13	4.46709e-12	Ca. T. weberae, Ca. T. lotti, Ca. T. taylori	1121904.ARBP01000002_gene6913	GC_00003013	1	0	1	1	9	18	10	24
prcA :: serine protease	61	3.59398e-13	4.46709e-12	Ca. T. weberae, Ca. T. lotti, Ca. T. taylori	1283300.ATXB01000001_gene901	GC_00003059	1	0	1	1	9	18	10	24
phr :: DNA photolyase	61	3.59398e-13	4.46709e-12	Ca. T. weberae, Ca. T. lotti, Ca. T. taylori	1283300.ATXB01000001_gene1198	GC_00002918, GC_00006230	1	0	1	1	9	18	10	24
PFAM Acetyltransferase (GNAT) family	61	3.59398e-13	4.46709e-12	Ca. T. weberae, Ca. T. lotti, Ca. T. taylori	1123288.SOV_2c07650	GC_00003235	1	0	1	1	9	18	10	24
Domain of unknown function (DUF4872)	61	3.59398e-13	4.46709e-12	Ca. T. weberae, Ca. T. lotti, Ca. T. taylori	90813.JQMT01000001_gene679	GC_00003028	1	0	1	1	9	18	10	24
speB :: Belongs to the arginase family	61	3.59398e-13	4.46709e-12	Ca. T. weberae, Ca. T. lotti, Ca. T. taylori	314278.NB231_07312	GC_00003075	1	0	1	1	9	18	10	24
PFAM 4-oxalocrotonate tautomerase	61	3.59398e-13	4.46709e-12	Ca. T. weberae, Ca. T. lotti, Ca. T. taylori	441620.Mpop_1320	GC_00003293	1	0	1	1	9	18	10	24
COG0715 ABC-type nitrate sulfonate bicarbonate transport systems, periplasmic components	61	3.59398e-13	4.46709e-12	Ca. T. weberae, Ca. T. lotti, Ca. T. taylori	1122201.AUAZ01000011_gene1472	GC_00002946	1	0	1	1	9	18	10	24
hrpB :: ATP-dependent helicase	61	3.59398e-13	4.46709e-12	Ca. T. weberae, Ca. T. lotti, Ca. T. taylori	1123368.AUIS01000001_gene1918	GC_00002800	1	0	1	1	9	18	10	24
Dinitrogenase iron-molybdenum cofactor	61	3.59398e-13	4.46709e-12	Ca. T. weberae, Ca. T. lotti, Ca. T. taylori	1249627.D779_1694	GC_00003113	1	0	1	1	9	18	10	24
nodJ :: ABC-2 family transporter protein	61	3.59398e-13	4.46709e-12	Ca. T. weberae, Ca. T. lotti, Ca. T. taylori	1232410.KI421416_gene2620	GC_00002609	1	0	1	1	9	18	10	24
COG0842 ABC-type multidrug transport system, permease component	61	3.59398e-13	4.46709e-12	Ca. T. weberae, Ca. T. lotti, Ca. T. taylori	90813.JQMT01000001_gene678	GC_00003049	1	0	1	1	9	18	10	24
yhgF :: accessory protein	61	3.59398e-13	4.46709e-12	Ca. T. weberae, Ca. T. lotti, Ca. T. taylori	349521.HCH_06423	GC_00002988	1	0	1	1	9	18	10	24
NAD(P)H-binding	61	3.59398e-13	4.46709e-12	Ca. T. weberae, Ca. T. lotti, Ca. T. taylori	1049564.TevJSym_ac01600	GC_00002928, GC_00003155, GC_00010171	1	0	1	1	9	18	10	24
ycgE :: helix_turn_helix, mercury resistance	61	3.59398e-13	4.46709e-12	Ca. T. weberae, Ca. T. lotti, Ca. T. taylori	395493.BegalDRAFT_1819	GC_00002852, GC_00006507	1	0	1	1	9	18	10	24
yqjZ :: enzyme involved in biosynthesis of extracellular polysaccharides	61	3.59398e-13	4.46709e-12	Ca. T. weberae, Ca. T. lotti, Ca. T. taylori	1120970.AUBZ01000001_gene3836	GC_00002771	1	0	1	1	9	18	10	24
COG0474 Cation transport ATPase	61	3.59398e-13	4.46709e-12	Ca. T. weberae, Ca. T. lotti, Ca. T. taylori	1165841.SULAR_02018	GC_00002658	1	0	1	1	9	18	10	24
Putative redox-active protein (C_GCAxxG_C_C)	61	3.59398e-13	4.46709e-12	Ca. T. weberae, Ca. T. lotti, Ca. T. taylori	631362.Thi970DRAFT_04574	GC_00003124	1	0	1	1	9	18	10	24
COG0438 Glycosyltransferase	61	3.59398e-13	4.46709e-12	Ca. T. weberae, Ca. T. lotti, Ca. T. taylori	322710.Avin_30020	GC_00002845	1	0	1	1	9	18	10	24
yneJ :: transcriptional regulator	61	3.59398e-13	4.46709e-12	Ca. T. weberae, Ca. T. lotti, Ca. T. taylori	349521.HCH_04858	GC_00002895	1	0	1	1	9	18	10	24
speA :: Catalyzes the biosynthesis of agmatine from arginine	61	3.59398e-13	4.46709e-12	Ca. T. weberae, Ca. T. lotti, Ca. T. taylori	314345.SPV1_09298	GC_00002865	1	0	1	1	9	18	10	24
MA20_24860 :: diguanylate cyclase	61	3.59398e-13	4.46709e-12	Ca. T. weberae, Ca. T. lotti, Ca. T. taylori	765911.Thivi_0065	GC_00002705	1	0	1	1	9	18	10	24
xpsL :: fimbrial assembly	61	3.59398e-13	4.46709e-12	Ca. T. weberae, Ca. T. lotti, Ca. T. taylori	765913.ThidrDRAFT_2183	GC_00002944	1	0	1	1	9	18	10	24
Glutathione S-transferase, N-terminal domain	61	3.59398e-13	4.46709e-12	Ca. T. weberae, Ca. T. lotti, Ca. T. taylori	1158165.KB898872_gene744	GC_00003133	1	0	1	1	9	18	10	24
fixC :: Tryptophan halogenase	61	3.59398e-13	4.46709e-12	Ca. T. weberae, Ca. T. lotti, Ca. T. taylori	929713.NIASO_13510	GC_00003002	1	0	1	1	9	18	10	24
darB :: synthase III	61	3.59398e-13	4.46709e-12	Ca. T. weberae, Ca. T. lotti, Ca. T. taylori	90813.JQMT01000001_gene681	GC_00003052	1	0	1	1	9	18	10	24
fliK :: PFAM Flagellar hook-length control protein	61	3.59398e-13	4.46709e-12	Ca. T. weberae, Ca. T. lotti, Ca. T. taylori	396588.Tgr7_1964	GC_00002945	1	0	1	1	9	18	10	24
MA20_43170 :: 4Fe-4S dicluster domain	61	3.59398e-13	4.46709e-12	Ca. T. weberae, Ca. T. lotti, Ca. T. taylori	395493.BegalDRAFT_0073	GC_00002968	1	0	1	1	9	18	10	24
sanA :: DUF218 domain	61	3.59398e-13	4.46709e-12	Ca. T. weberae, Ca. T. lotti, Ca. T. taylori	765911.Thivi_2259	GC_00003269	1	0	1	1	9	18	10	24
yfcX :: PFAM 3-hydroxyacyl-CoA dehydrogenase	61	3.59398e-13	4.46709e-12	Ca. T. weberae, Ca. T. lotti, Ca. T. taylori	323261.Noc_0826	GC_00002980	1	0	1	1	9	18	10	24
LYS1 :: Saccharopine dehydrogenase	61	3.59398e-13	4.46709e-12	Ca. T. weberae, Ca. T. lotti, Ca. T. taylori	314345.SPV1_09198	GC_00003181	1	0	1	1	9	18	10	24
yfbK :: von willebrand factor, type A	61	3.59398e-13	4.46709e-12	Ca. T. weberae, Ca. T. lotti, Ca. T. taylori	395493.BegalDRAFT_1319	GC_00003184	1	0	1	1	9	18	10	24
Regulator of chromosome condensation (RCC1) repeat	61	3.59398e-13	4.46709e-12	Ca. T. weberae, Ca. T. lotti, Ca. T. taylori	1041930.Mtc_0885	GC_00002878	1	0	1	1	9	18	10	24
fabZ :: 3-hydroxymyristoyl 3-hydroxydecanoyl-(acyl carrier protein)	61	3.59398e-13	4.46709e-12	Ca. T. weberae, Ca. T. lotti, Ca. T. taylori	1300345.LF41_3124	GC_00003086	1	0	1	1	9	18	10	24
acpC :: Phosphopantetheine attachment site	61	3.59398e-13	4.46709e-12	Ca. T. weberae, Ca. T. lotti, Ca. T. taylori	1158182.KB905021_gene830	GC_00003081	1	0	1	1	9	18	10	24
VC2147 :: Protein of unknown function (DUF2956)	61	3.59398e-13	4.46709e-12	Ca. T. weberae, Ca. T. lotti, Ca. T. taylori	1027273.GZ77_25150	GC_00003136	1	0	1	1	9	18	10	24
MotA TolQ ExbB proton channel family protein	61	3.59398e-13	4.46709e-12	Ca. T. weberae, Ca. T. lotti, Ca. T. taylori	1049564.TevJSym_ad01010	GC_00003182	1	0	1	1	9	18	10	24
xcpV :: Prokaryotic N-terminal methylation motif	61	3.59398e-13	4.46709e-12	Ca. T. weberae, Ca. T. lotti, Ca. T. taylori	572477.Alvin_3011	GC_00003073, GC_00003229	1	0	1	1	9	18	10	24
nuoL2 :: Proton-conducting membrane transporter	61	3.59398e-13	4.46709e-12	Ca. T. weberae, Ca. T. lotti, Ca. T. taylori	1117647.M5M_19307	GC_00002682	1	0	1	1	9	18	10	24
pqaA :: PhoPQ-activated pathogenicity-related protein	61	3.59398e-13	4.46709e-12	Ca. T. weberae, Ca. T. lotti, Ca. T. taylori	1353531.AZNX01000005_gene3327	GC_00002908, GC_00005807, GC_00005808	1	0	1	1	9	18	10	24
ubiE :: ubiE/COQ5 methyltransferase family	61	3.59398e-13	4.46709e-12	Ca. T. weberae, Ca. T. lotti, Ca. T. taylori	392500.Swoo_0152	GC_00002926	1	0	1	1	9	18	10	24
MA20_05265 :: Protein of unknown function (DUF1501)	61	3.59398e-13	4.46709e-12	Ca. T. weberae, Ca. T. lotti, Ca. T. taylori	234267.Acid_4681	GC_00003248	1	0	1	1	9	18	10	24
exbB2 :: COG0811 Biopolymer transport proteins	61	3.59398e-13	4.46709e-12	Ca. T. weberae, Ca. T. lotti, Ca. T. taylori	1049564.TevJSym_ad01020	GC_00003208	1	0	1	1	9	18	10	24
lipoprotein involved in nitrous oxide reduction	61	3.59398e-13	4.46709e-12	Ca. T. weberae, Ca. T. lotti, Ca. T. taylori	713587.THITH_15250	GC_00003145, GC_00003267	1	0	1	1	9	18	10	24
COG0515 Serine threonine protein	61	3.59398e-13	4.46709e-12	Ca. T. weberae, Ca. T. lotti, Ca. T. taylori	243090.RB3271	GC_00003126	1	0	1	1	9	18	10	24
trxA :: Glutaredoxin-like domain (DUF836)	61	3.59398e-13	4.46709e-12	Ca. T. weberae, Ca. T. lotti, Ca. T. taylori	1158150.KB906243_gene1698	GC_00003230	1	0	1	1	9	18	10	24
ycbX :: Fe-S protein	61	3.59398e-13	4.46709e-12	Ca. T. weberae, Ca. T. lotti, Ca. T. taylori	1049564.TevJSym_at00550	GC_00003197	1	0	1	1	9	18	10	24
glpQ :: Glycerophosphoryl diester phosphodiesterase family	61	3.59398e-13	4.46709e-12	Ca. T. weberae, Ca. T. lotti, Ca. T. taylori	1123514.KB905899_gene1228	GC_00002653	1	0	1	1	9	18	10	24
WD-40 repeat	61	3.59398e-13	4.46709e-12	Ca. T. weberae, Ca. T. lotti, Ca. T. taylori	631454.N177_4004	GC_00002819, GC_00006092	1	0	1	1	9	18	10	24
Carrier of the growing fatty acid chain in fatty acid biosynthesis	61	3.59398e-13	4.46709e-12	Ca. T. weberae, Ca. T. lotti, Ca. T. taylori	1348635.BBJY01000004_gene3022	GC_00003211	1	0	1	1	9	18	10	24
transport system, periplasmic component	61	3.59398e-13	4.46709e-12	Ca. T. weberae, Ca. T. lotti, Ca. T. taylori	1000565.METUNv1_02488	GC_00002804	1	0	1	1	9	18	10	24
dbpA :: Belongs to the DEAD box helicase family	61	3.59398e-13	4.46709e-12	Ca. T. weberae, Ca. T. lotti, Ca. T. taylori	1198232.CYCME_0286	GC_00002671	1	0	1	1	9	18	10	24
exbD :: COG0848 Biopolymer transport protein	61	3.59398e-13	4.46709e-12	Ca. T. weberae, Ca. T. lotti, Ca. T. taylori	1049564.TevJSym_ad01030	GC_00003224	1	0	1	1	9	18	10	24
bprV :: COG1404 Subtilisin-like serine proteases	61	3.59398e-13	4.46709e-12	Ca. T. weberae, Ca. T. lotti, Ca. T. taylori	1453501.JELR01000002_gene1205	GC_00002864, GC_00007005, GC_00007639	1	0	1	1	9	18	10	24
gsp :: COG0754 Glutathionylspermidine synthase	61	3.59398e-13	4.46709e-12	Ca. T. weberae, Ca. T. lotti, Ca. T. taylori	1049564.TevJSym_ad00330	GC_00002861	1	0	1	1	9	18	10	24
cyclic-guanylate-specific phosphodiesterase activity	61	3.59398e-13	4.46709e-12	Ca. T. weberae, Ca. T. lotti, Ca. T. taylori	118005.AWNK01000001_gene2091	GC_00002717	1	0	1	1	9	18	10	24
xpsE :: PFAM Type II secretion system protein E	61	3.59398e-13	4.46709e-12	Ca. T. weberae, Ca. T. lotti, Ca. T. taylori	1249627.D779_0867	GC_00002871	1	0	1	1	9	18	10	24
beta-ketoacyl-acyl-carrier-protein synthase II activity	61	3.59398e-13	4.46709e-12	Ca. T. weberae, Ca. T. lotti, Ca. T. taylori	1046724.KB889884_gene384	GC_00003328	1	0	1	1	9	18	10	24
mnhF :: Multiple resistance and pH regulation protein F (MrpF / PhaF)	61	3.59398e-13	4.46709e-12	Ca. T. weberae, Ca. T. lotti, Ca. T. taylori	1117647.M5M_19340	GC_00002697	1	0	1	1	9	18	10	24
speE :: Catalyzes the irreversible transfer of a propylamine group from the amino donor S-adenosylmethioninamine (decarboxy- AdoMet) to putrescine (1,4-diaminobutane) to yield spermidine	61	3.59398e-13	4.46709e-12	Ca. T. weberae, Ca. T. lotti, Ca. T. taylori	768671.ThimaDRAFT_3757	GC_00003071, GC_00005267	1	0	1	1	9	18	10	24
TIGRFAM TIGR03790 family protein	61	3.59398e-13	4.46709e-12	Ca. T. weberae, Ca. T. lotti, Ca. T. taylori	1123392.AQWL01000004_gene2648	GC_00002710	1	0	1	1	9	18	10	24
nspC :: Belongs to the Orn Lys Arg decarboxylase class-II family. NspC subfamily	61	3.59398e-13	4.46709e-12	Ca. T. weberae, Ca. T. lotti, Ca. T. taylori	1120953.AUBH01000009_gene10	GC_00003300, GC_00004488, GC_00008572	1	0	1	1	9	18	10	24
dctM2 :: TRAP C4-dicarboxylate transport system permease DctM subunit	61	3.59398e-13	4.46709e-12	Ca. T. weberae, Ca. T. lotti, Ca. T. taylori	2340.JV46_11340	GC_00003094	1	0	1	1	9	18	10	24
matB :: AMP-binding enzyme C-terminal domain	61	3.59398e-13	4.46709e-12	Ca. T. weberae, Ca. T. lotti, Ca. T. taylori	1211115.ALIQ01000078_gene4126	GC_00002716	1	0	1	1	9	18	10	24
ADP-glyceromanno-heptose 6-epimerase activity	61	3.59398e-13	4.46709e-12	Ca. T. weberae, Ca. T. lotti, Ca. T. taylori	349521.HCH_02504	GC_00002687	1	0	1	1	9	18	10	24
htrA :: Trypsin-like serine protease	61	3.59398e-13	4.46709e-12	Ca. T. weberae, Ca. T. lotti, Ca. T. taylori	396588.Tgr7_2598	GC_00002960	1	0	1	1	9	18	10	24
anK3 :: Domain of unknown function (DUF1835)	61	3.59398e-13	4.46709e-12	Ca. T. weberae, Ca. T. lotti, Ca. T. taylori	857087.Metme_2106	GC_00003203	1	0	1	1	9	18	10	24
mnhE :: Na+/H+ ion antiporter subunit	61	3.59398e-13	4.46709e-12	Ca. T. weberae, Ca. T. lotti, Ca. T. taylori	1117647.M5M_19345	GC_00002665	1	0	1	1	9	18	10	24
Cna protein B-type domain	61	3.59398e-13	4.46709e-12	Ca. T. weberae, Ca. T. lotti, Ca. T. taylori	1144319.PMI16_03854	GC_00002868	1	0	1	1	9	18	10	24
mprF :: Lysylphosphatidylglycerol synthase TM region	61	3.59398e-13	4.46709e-12	Ca. T. weberae, Ca. T. lotti, Ca. T. taylori	446468.Ndas_3773	GC_00003314	1	0	1	1	9	18	10	24
gpgS :: COG0463 Glycosyltransferases involved in cell wall biogenesis	61	3.59398e-13	4.46709e-12	Ca. T. weberae, Ca. T. lotti, Ca. T. taylori	2340.JV46_08680	GC_00002677	1	0	1	1	9	18	10	24
mnhG :: Na+/H+ antiporter subunit	61	3.59398e-13	4.46709e-12	Ca. T. weberae, Ca. T. lotti, Ca. T. taylori	1117647.M5M_19335	GC_00002692	1	0	1	1	9	18	10	24
nuoN2 :: Proton-conducting membrane transporter	61	3.59398e-13	4.46709e-12	Ca. T. weberae, Ca. T. lotti, Ca. T. taylori	1117647.M5M_19315	GC_00002728	1	0	1	1	9	18	10	24
fadA :: Belongs to the thiolase family	61	3.59398e-13	4.46709e-12	Ca. T. weberae, Ca. T. lotti, Ca. T. taylori	1049564.TevJSym_bc00270	GC_00002987	1	0	1	1	9	18	10	24
pdhR :: FCD	61	3.59398e-13	4.46709e-12	Ca. T. weberae, Ca. T. lotti, Ca. T. taylori	2340.JV46_11040	GC_00002975	1	0	1	1	9	18	10	24
dctQ2 :: TRAP dicarboxylate transporter, DctQ subunit	61	3.59398e-13	4.46709e-12	Ca. T. weberae, Ca. T. lotti, Ca. T. taylori	2340.JV46_11330	GC_00002848	1	0	1	1	9	18	10	24
Belongs to the beta-ketoacyl-ACP synthases family	61	3.59398e-13	4.46709e-12	Ca. T. weberae, Ca. T. lotti, Ca. T. taylori	582402.Hbal_2898	GC_00003170	1	0	1	1	9	18	10	24
modA2 :: Bacterial extracellular solute-binding protein	61	3.59398e-13	4.46709e-12	Ca. T. weberae, Ca. T. lotti, Ca. T. taylori	526222.Desal_2643	GC_00003035	1	0	1	1	9	18	10	24
CHASE	61	3.59398e-13	4.46709e-12	Ca. T. weberae, Ca. T. lotti, Ca. T. taylori	1122201.AUAZ01000002_gene1008	GC_00002625	1	0	1	1	9	18	10	24
Cytochrome C biogenesis protein transmembrane region	61	3.59398e-13	4.46709e-12	Ca. T. weberae, Ca. T. lotti, Ca. T. taylori	159087.Daro_1831	GC_00003029	1	0	1	1	9	18	10	24
VY92_02980 :: COG0678 Peroxiredoxin	61	3.59398e-13	4.46709e-12	Ca. T. weberae, Ca. T. lotti, Ca. T. taylori	2340.JV46_08040	GC_00002893	1	0	1	1	9	18	10	24
Transglutaminase-like	61	3.59398e-13	4.46709e-12	Ca. T. weberae, Ca. T. lotti, Ca. T. taylori	1458357.BG58_31745	GC_00003200	1	0	1	1	9	18	10	24
pathogenesis	61	3.59398e-13	4.46709e-12	Ca. T. weberae, Ca. T. lotti, Ca. T. taylori	187272.Mlg_2858	GC_00003227, GC_00004240	1	0	1	1	9	18	10	24
uca :: Allophanate hydrolase subunit 1	61	3.59398e-13	4.46709e-12	Ca. T. weberae, Ca. T. lotti, Ca. T. taylori	1232683.ADIMK_1487	GC_00002691	1	0	1	1	9	18	10	24
yeiR :: cobalamin synthesis protein, P47K	61	3.59398e-13	4.46709e-12	Ca. T. weberae, Ca. T. lotti, Ca. T. taylori	1158762.KB898038_gene2012	GC_00002891	1	0	1	1	9	18	10	24
Peptidase family M28	61	3.59398e-13	4.46709e-12	Ca. T. weberae, Ca. T. lotti, Ca. T. taylori	323261.Noc_1459	GC_00002745	1	0	1	1	9	18	10	24
deoxyhypusine monooxygenase activity	61	3.59398e-13	4.46709e-12	Ca. T. weberae, Ca. T. lotti, Ca. T. taylori	330214.NIDE2002	GC_00003057, GC_00008797	1	0	1	1	9	18	10	24
aroK :: Helix-turn-helix XRE-family like proteins	61	3.59398e-13	4.46709e-12	Ca. T. weberae, Ca. T. lotti, Ca. T. taylori	203122.Sde_0093	GC_00003236	1	0	1	1	9	18	10	24
COG2111 Multisubunit Na H antiporter, MnhB subunit	61	3.59398e-13	4.46709e-12	Ca. T. weberae, Ca. T. lotti, Ca. T. taylori	1117647.M5M_19330	GC_00002695, GC_00002721	1	0	1	1	9	18	10	24
MAPEG family	61	3.59398e-13	4.46709e-12	Ca. T. weberae, Ca. T. lotti, Ca. T. taylori	686340.Metal_2607	GC_00003021	1	0	1	1	9	18	10	24
ndhD5 :: Proton-conducting membrane transporter	61	3.59398e-13	4.46709e-12	Ca. T. weberae, Ca. T. lotti, Ca. T. taylori	1117647.M5M_19295	GC_00002660	1	0	1	1	9	18	10	24
Z012_07930 :: DUF218 domain	61	3.59398e-13	4.46709e-12	Ca. T. weberae, Ca. T. lotti, Ca. T. taylori	1049564.TevJSym_ao00640	GC_00003030	1	0	1	1	9	18	10	24
Z012_02020 :: Protein of unknown function (DUF721)	61	3.59398e-13	4.46709e-12	Ca. T. weberae, Ca. T. lotti, Ca. T. taylori	521719.ATXQ01000001_gene587	GC_00003266	1	0	1	1	9	18	10	24
ndvB :: PFAM Glycosyl transferase family 2	61	3.59398e-13	4.46709e-12	Ca. T. weberae, Ca. T. lotti, Ca. T. taylori	768671.ThimaDRAFT_4122	GC_00002854	1	0	1	1	9	18	10	24
Belongs to the UPF0061 (SELO) family	61	3.59398e-13	4.46709e-12	Ca. T. weberae, Ca. T. lotti, Ca. T. taylori	177439.DP3021	GC_00002779	1	0	1	1	9	18	10	24
kefB :: TrkA-N domain	61	3.59398e-13	4.46709e-12	Ca. T. weberae, Ca. T. lotti, Ca. T. taylori	1123355.JHYO01000008_gene2612	GC_00003033	1	0	1	1	9	18	10	24
amyA :: COG0366 Glycosidases	61	3.59398e-13	4.46709e-12	Ca. T. weberae, Ca. T. lotti, Ca. T. taylori	2340.JV46_04310	GC_00002669	1	0	1	1	9	18	10	24
GGDEF domain	61	3.59398e-13	4.46709e-12	Ca. T. weberae, Ca. T. lotti, Ca. T. taylori	1268622.AVS7_00951	GC_00003051, GC_00003201, GC_00004232, GC_00005561, GC_00007356	1	0	1	1	9	18	10	24
MA20_21960 :: COG0537 Diadenosine tetraphosphate (Ap4A) hydrolase and other HIT family hydrolases	61	3.59398e-13	4.46709e-12	Ca. T. weberae, Ca. T. lotti, Ca. T. taylori	2340.JV46_11730	GC_00003304	1	0	1	1	9	18	10	24
ada :: 6-O-methylguanine DNA methyltransferase, DNA binding domain	61	3.59398e-13	4.46709e-12	Ca. T. weberae, Ca. T. lotti, Ca. T. taylori	305700.B447_02416	GC_00003149	1	0	1	1	9	18	10	24
AMP-binding enzyme	61	3.59398e-13	4.46709e-12	Ca. T. weberae, Ca. T. lotti, Ca. T. taylori	748247.AZKH_1782	GC_00003072	1	0	1	1	9	18	10	24
VanZ like family	61	3.59398e-13	4.46709e-12	Ca. T. weberae, Ca. T. lotti, Ca. T. taylori	1049564.TevJSym_be00410	GC_00003077, GC_00008745	1	0	1	1	9	18	10	24
COG0501 Zn-dependent protease with chaperone function	61	3.59398e-13	4.46709e-12	Ca. T. weberae, Ca. T. lotti, Ca. T. taylori	1049564.TevJSym_as00320	GC_00003085	1	0	1	1	9	18	10	24
cellulose binding	61	3.59398e-13	4.46709e-12	Ca. T. weberae, Ca. T. lotti, Ca. T. taylori	930166.CD58_14860	GC_00003652, GC_00005606, GC_00009788	1	0	1	1	9	18	10	24
acnA :: Catalyzes the isomerization of citrate to isocitrate via cis-aconitate	61	3.59398e-13	4.46709e-12	Ca. T. weberae, Ca. T. lotti, Ca. T. taylori	631362.Thi970DRAFT_01411	GC_00003004	1	0	1	1	9	18	10	24
ropAch1 :: Forms passive diffusion pores that allow small molecular weight hydrophilic materials across the outer membrane	61	3.59398e-13	4.46709e-12	Ca. T. weberae, Ca. T. lotti, Ca. T. taylori	1216007.AOPM01000117_gene811	GC_00000088	1	0	1	1	9	18	10	24
secondary active sulfate transmembrane transporter activity	61	3.59398e-13	4.46709e-12	Ca. T. endolucinida	321332.CYB_1547	GC_00004224	0	1	0	0	9	18	10	24
exeA :: Type II secretory pathway component ExeA	61	3.59398e-13	4.46709e-12	Ca. T. endolucinida	1411685.U062_01041	GC_00004802	0	1	0	0	9	18	10	24
PFAM adenylyl cyclase class-3 4 guanylyl cyclase	61	3.59398e-13	4.46709e-12	Ca. T. endolucinida	1366050.N234_10530	GC_00003722	0	1	0	0	9	18	10	24
Bacterial transglutaminase-like cysteine proteinase BTLCP	61	3.59398e-13	4.46709e-12	Ca. T. endolucinida	1232683.ADIMK_2870	GC_00003940	0	1	0	0	9	18	10	24
lapB :: (ABC) transporter	61	3.59398e-13	4.46709e-12	Ca. T. endolucinida	1137799.GZ78_12945	GC_00004193	0	1	0	0	9	18	10	24
tryptophan synthase subunit beta	61	3.59398e-13	4.46709e-12	Ca. T. endolucinida	1286106.MPL1_01453	GC_00004226	0	1	0	0	9	18	10	24
narG :: Belongs to the prokaryotic molybdopterin-containing oxidoreductase family	61	3.59398e-13	4.46709e-12	Ca. T. endolucinida	1049564.TevJSym_ag00800	GC_00004943	0	1	0	0	9	18	10	24
rnfB :: FAD dependent oxidoreductase	61	3.59398e-13	4.46709e-12	Ca. T. endolucinida	1049564.TevJSym_ag00680	GC_00004128	0	1	0	0	9	18	10	24
PFAM von Willebrand factor type A	61	3.59398e-13	4.46709e-12	Ca. T. endolucinida	1049564.TevJSym_ag00660	GC_00004098	0	1	0	0	9	18	10	24
4-oxalocrotonate tautomerase	61	3.59398e-13	4.46709e-12	Ca. T. endolucinida	1122599.AUGR01000006_gene3849	GC_00004277, GC_00007523	0	1	0	0	9	18	10	24
ecfT :: Transmembrane (T) component of an energy-coupling factor (ECF) ABC-transporter complex. Unlike classic ABC transporters this ECF transporter provides the energy necessary to transport a number of different substrates	61	3.59398e-13	4.46709e-12	Ca. T. endolucinida	420662.Mpe_A2800	GC_00003988	0	1	0	0	9	18	10	24
gnnA :: PFAM oxidoreductase	61	3.59398e-13	4.46709e-12	Ca. T. endolucinida	323261.Noc_1755	GC_00004332	0	1	0	0	9	18	10	24
aerobic electron transport chain	61	3.59398e-13	4.46709e-12	Ca. T. endolucinida	1049564.TevJSym_ac00600	GC_00004905	0	1	0	0	9	18	10	24
ogt :: 6-O-methylguanine DNA methyltransferase, DNA binding domain	61	3.59398e-13	4.46709e-12	Ca. T. endolucinida	1049564.TevJSym_ch00030	GC_00004090	0	1	0	0	9	18	10	24
Evidence 4 Homologs of previously reported genes of	61	3.59398e-13	4.46709e-12	Ca. T. endolucinida	765910.MARPU_03990	GC_00004379, GC_00006768	0	1	0	0	9	18	10	24
ilvB1 :: Thiamine pyrophosphate enzyme, central domain	61	3.59398e-13	4.46709e-12	Ca. T. endolucinida	1049564.TevJSym_af00540	GC_00004085	0	1	0	0	9	18	10	24
ssuA :: NMT1/THI5 like	61	3.59398e-13	4.46709e-12	Ca. T. endolucinida	870187.Thini_2331	GC_00003854, GC_00007721	0	1	0	0	9	18	10	24
Capsule synthesis protein	61	3.59398e-13	4.46709e-12	Ca. T. endolucinida	1049564.TevJSym_ap00250	GC_00004194	0	1	0	0	9	18	10	24
narJ :: Nitrate reductase delta subunit	61	3.59398e-13	4.46709e-12	Ca. T. endolucinida	1049564.TevJSym_ag00780	GC_00004891	0	1	0	0	9	18	10	24
Pyrroloquinoline quinone biosynthesis protein E	61	3.59398e-13	4.46709e-12	Ca. T. endolucinida	1049564.TevJSym_ac00670	GC_00004570	0	1	0	0	9	18	10	24
Transcriptional regulator, LysR family	61	3.59398e-13	4.46709e-12	Ca. T. endolucinida	1280949.HAD_11875	GC_00004080, GC_00007521	0	1	0	0	9	18	10	24
yjhQ :: Acetyltransferase (GNAT) domain	61	3.59398e-13	4.46709e-12	Ca. T. endolucinida	1232437.KL662036_gene2694	GC_00004268	0	1	0	0	9	18	10	24
N-acetylglucosaminylinositol deacetylase activity	61	3.59398e-13	4.46709e-12	Ca. T. endolucinida	1122239.AULS01000009_gene1570	GC_00004924	0	1	0	0	9	18	10	24
Peptidase family M48	61	3.59398e-13	4.46709e-12	Ca. T. endolucinida	1121918.ARWE01000001_gene2399	GC_00003997	0	1	0	0	9	18	10	24
gnnB :: Belongs to the DegT DnrJ EryC1 family	61	3.59398e-13	4.46709e-12	Ca. T. endolucinida	269799.Gmet_2351	GC_00004400	0	1	0	0	9	18	10	24
mhpC :: Serine aminopeptidase, S33	61	3.59398e-13	4.46709e-12	Ca. T. endolucinida	1283300.ATXB01000001_gene2242	GC_00004109	0	1	0	0	9	18	10	24
regB :: Histidine kinase-like ATPases	61	3.59398e-13	4.46709e-12	Ca. T. endolucinida	1121935.AQXX01000126_gene916	GC_00004253	0	1	0	0	9	18	10	24
amaA :: AI-2E family transporter	61	3.59398e-13	4.46709e-12	Ca. T. endolucinida	1123514.KB905903_gene398	GC_00003971	0	1	0	0	9	18	10	24
phzF :: Phenazine biosynthesis protein phzf family	61	3.59398e-13	4.46709e-12	Ca. T. endolucinida	1123393.KB891316_gene1826	GC_00004271	0	1	0	0	9	18	10	24
ribosomal large subunit export from nucleus	61	3.59398e-13	4.46709e-12	Ca. T. endolucinida	1283300.ATXB01000001_gene1554	GC_00004020	0	1	0	0	9	18	10	24
ssuB :: ABC-type nitrate sulfonate bicarbonate transport system ATPase component	61	3.59398e-13	4.46709e-12	Ca. T. endolucinida	497321.C664_00635	GC_00003817	0	1	0	0	9	18	10	24
DnaK suppressor protein	61	3.59398e-13	4.46709e-12	Ca. T. endolucinida	349124.Hhal_1977	GC_00003898	0	1	0	0	9	18	10	24
smf :: Putative molybdenum carrier	61	3.59398e-13	4.46709e-12	Ca. T. endolucinida	686340.Metal_4013	GC_00004073, GC_00005048	0	1	0	0	9	18	10	24
MA20_24580 :: NADPH-dependent FMN reductase	61	3.59398e-13	4.46709e-12	Ca. T. endolucinida	179408.Osc7112_2641	GC_00004708	0	1	0	0	9	18	10	24
NHase catalyzes the hydration of various nitrile compounds to the corresponding amides	61	3.59398e-13	4.46709e-12	Ca. T. endolucinida	1123393.KB891316_gene1819	GC_00004125	0	1	0	0	9	18	10	24
narK1 :: Major Facilitator Superfamily	61	3.59398e-13	4.46709e-12	Ca. T. endolucinida	1049564.TevJSym_ag00820	GC_00004930	0	1	0	0	9	18	10	24
hdrC :: 4Fe-4S dicluster domain	61	3.59398e-13	4.46709e-12	Ca. T. endolucinida	1049564.TevJSym_ag00700	GC_00004015	0	1	0	0	9	18	10	24
msmE :: Bacterial extracellular solute-binding protein	61	3.59398e-13	4.46709e-12	Ca. T. endolucinida	768671.ThimaDRAFT_3098	GC_00003925	0	1	0	0	9	18	10	24
glbN :: Bacterial-like globin	61	3.59398e-13	4.46709e-12	Ca. T. endolucinida	234267.Acid_7805	GC_00004262, GC_00005061	0	1	0	0	9	18	10	24
Predicted methyltransferase regulatory domain	61	3.59398e-13	4.46709e-12	Ca. T. endolucinida	768671.ThimaDRAFT_3630	GC_00004583	0	1	0	0	9	18	10	24
egtB :: Sulfatase-modifying factor enzyme 1	61	3.59398e-13	4.46709e-12	Ca. T. endolucinida	1049564.TevJSym_ai00480	GC_00004137	0	1	0	0	9	18	10	24
yeiM :: Na+ dependent nucleoside transporter N-terminus	61	3.59398e-13	4.46709e-12	Ca. T. endolucinida	1049564.TevJSym_af00670	GC_00003989	0	1	0	0	9	18	10	24
MA20_23315 :: OsmC-like protein	61	3.59398e-13	4.46709e-12	Ca. T. endolucinida	1122599.AUGR01000025_gene1497	GC_00004533, GC_00009203	0	1	0	0	9	18	10	24
hao :: Catalyzes the reduction of nitrite to ammonia, consuming six electrons in the process	61	3.59398e-13	4.46709e-12	Ca. T. endolucinida	670487.Ocepr_0853	GC_00004783	0	1	0	0	9	18	10	24
dmpI :: Tautomerase enzyme	61	3.59398e-13	4.46709e-12	Ca. T. endolucinida	292459.STH932	GC_00004002	0	1	0	0	9	18	10	24
Peptidase family M1 domain	61	3.59398e-13	4.46709e-12	Ca. T. endolucinida	1049564.TevJSym_ab01780	GC_00004141	0	1	0	0	9	18	10	24
tonB :: energy transducer activity	61	3.59398e-13	4.46709e-12	Ca. T. endolucinida	1121935.AQXX01000107_gene619	GC_00004401, GC_00008150	0	1	0	0	9	18	10	24
xpsJ :: Pfam:N_methyl_2	61	3.59398e-13	4.46709e-12	Ca. T. endolucinida	1245469.S58_60020	GC_00004209	0	1	0	0	9	18	10	24
(4S)-4-hydroxy-5-phosphonooxypentane-2,3-dione isomerase activity	61	3.59398e-13	4.46709e-12	Ca. T. endolucinida	1131553.JIBI01000002_gene1787	GC_00003902	0	1	0	0	9	18	10	24
rnz :: Beta-lactamase superfamily domain	61	3.59398e-13	4.46709e-12	Ca. T. endolucinida	697282.Mettu_0386	GC_00003926	0	1	0	0	9	18	10	24
Response regulator receiver domain	61	3.59398e-13	4.46709e-12	Ca. T. endolucinida	32057.KB217478_gene3425	GC_00004086	0	1	0	0	9	18	10	24
degP :: S6, chymotrypsin Hap	61	3.59398e-13	4.46709e-12	Ca. T. endolucinida	265072.Mfla_1158	GC_00004249	0	1	0	0	9	18	10	24
ssuB :: Pfam ABC transporter related	61	3.59398e-13	4.46709e-12	Ca. T. endolucinida	713586.KB900536_gene777	GC_00003909	0	1	0	0	9	18	10	24
serA :: D-isomer specific 2-hydroxyacid dehydrogenase, catalytic domain	61	3.59398e-13	4.46709e-12	Ca. T. endolucinida	909943.HIMB100_00013240	GC_00004774	0	1	0	0	9	18	10	24
apa2 :: PFAM ATP adenylyltransferase	61	3.59398e-13	4.46709e-12	Ca. T. endolucinida	240292.Ava_3329	GC_00004215	0	1	0	0	9	18	10	24
23S rRNA-intervening sequence protein	61	3.59398e-13	4.46709e-12	Ca. T. endolucinida	1304284.L21TH_2574	GC_00004248, GC_00005460	0	1	0	0	9	18	10	24
ywoF :: Parallel beta-helix repeats	61	3.59398e-13	4.46709e-12	Ca. T. endolucinida	396588.Tgr7_2354	GC_00004717	0	1	0	0	9	18	10	24
helix_turn_helix multiple antibiotic resistance protein	61	3.59398e-13	4.46709e-12	Ca. T. endolucinida	211165.AJLN01000066_gene4497	GC_00003911, GC_00008038	0	1	0	0	9	18	10	24
lonB :: Belongs to the peptidase S16 family	61	3.59398e-13	4.46709e-12	Ca. T. endolucinida	768671.ThimaDRAFT_4175	GC_00004131	0	1	0	0	9	18	10	24
DsrE/DsrF/DrsH-like family	61	3.59398e-13	4.46709e-12	Ca. T. endolucinida	1123393.KB891316_gene1812	GC_00004029	0	1	0	0	9	18	10	24
kch :: TrkA-N domain	61	3.59398e-13	4.46709e-12	Ca. T. endolucinida	1283300.ATXB01000001_gene493	GC_00004585	0	1	0	0	9	18	10	24
narI :: nitrate reductase, gamma subunit	61	3.59398e-13	4.46709e-12	Ca. T. endolucinida	1049564.TevJSym_ag00770	GC_00004699	0	1	0	0	9	18	10	24
alkA :: COG0122 3-methyladenine DNA glycosylase 8-oxoguanine DNA glycosylase	61	3.59398e-13	4.46709e-12	Ca. T. endolucinida	232346.JHQL01000002_gene1339	GC_00004687	0	1	0	0	9	18	10	24
oadA :: TIGRFAM Oxaloacetate decarboxylase, alpha subunit	61	3.59398e-13	4.46709e-12	Ca. T. endolucinida	768671.ThimaDRAFT_3509	GC_00004894	0	1	0	0	9	18	10	24
CT2216 :: Las17-binding protein actin regulator	61	3.59398e-13	4.46709e-12	Ca. T. endolucinida	396588.Tgr7_1279	GC_00004028	0	1	0	0	9	18	10	24
Leucine carboxyl methyltransferase	61	3.59398e-13	4.46709e-12	Ca. T. endolucinida	1232437.KL661972_gene4776	GC_00004923	0	1	0	0	9	18	10	24
korA :: Pyruvate ferredoxin oxidoreductase and related 2-oxoacid ferredoxin oxidoreductases	61	3.59398e-13	4.46709e-12	Ca. T. endolucinida	1049564.TevJSym_bb00050	GC_00004336	0	1	0	0	9	18	10	24
fib :: adenosylhomocysteine nucleosidase activity	61	3.59398e-13	4.46709e-12	Ca. T. endolucinida	1049564.TevJSym_ab02060	GC_00004097	0	1	0	0	9	18	10	24
Z012_07375 :: peptidase	61	3.59398e-13	4.46709e-12	Ca. T. endolucinida	2340.JV46_08930	GC_00004709	0	1	0	0	9	18	10	24
Cytochrome P460	61	3.59398e-13	4.46709e-12	Ca. T. endolucinida	153948.NAL212_0042	GC_00004927, GC_00006862, GC_00007228, GC_00008021	0	1	0	0	9	18	10	24
MA20_34455 :: Binding-protein-dependent transport system inner membrane component	61	3.59398e-13	4.46709e-12	Ca. T. endolucinida	1123401.JHYQ01000014_gene871	GC_00003849	0	1	0	0	9	18	10	24
TIGRFAM hemerythrin-like metal-binding	61	3.59398e-13	4.46709e-12	Ca. T. endolucinida	765913.ThidrDRAFT_0491	GC_00004004, GC_00006061	0	1	0	0	9	18	10	24
Uncharacterized alpha/beta hydrolase domain (DUF2235)	61	3.59398e-13	4.46709e-12	Ca. T. endolucinida	1384056.N787_06535	GC_00004165, GC_00004218, GC_00004660, GC_00006713	0	1	0	0	9	18	10	24
flgN :: FlgN protein	61	3.59398e-13	4.46709e-12	Ca. T. endolucinida	1122212.AULO01000013_gene1959	GC_00003967	0	1	0	0	9	18	10	24
Predicted membrane protein (DUF2061)	61	3.59398e-13	4.46709e-12	Ca. T. endolucinida	1123234.AUKI01000013_gene1605	GC_00003976	0	1	0	0	9	18	10	24
oxidoreductase	61	3.59398e-13	4.46709e-12	Ca. T. endolucinida	1123393.KB891316_gene1810	GC_00000154, GC_00004071	0	1	0	0	9	18	10	24
crt :: Belongs to the enoyl-CoA hydratase isomerase family	61	3.59398e-13	4.46709e-12	Ca. T. endolucinida	1125863.JAFN01000001_gene3237	GC_00004070	0	1	0	0	9	18	10	24
Uncharacterized protein conserved in bacteria (DUF2219)	61	3.59398e-13	4.46709e-12	Ca. T. endolucinida	1380387.JADM01000001_gene286	GC_00004293	0	1	0	0	9	18	10	24
cmpB :: Binding-protein-dependent transport system inner membrane component	61	3.59398e-13	4.46709e-12	Ca. T. endolucinida	1123393.KB891316_gene1813	GC_00002599	0	1	0	0	9	18	10	24
AMP binding	61	3.59398e-13	4.46709e-12	Ca. T. endolucinida	1454004.AW11_00035	GC_00003887, GC_00004899	0	1	0	0	9	18	10	24
yecA :: Uncharacterised protein family (UPF0149)	61	3.59398e-13	4.46709e-12	Ca. T. endolucinida	1229485.AMYV01000103_gene2124	GC_00003885	0	1	0	0	9	18	10	24
catA :: Cation efflux family	61	3.59398e-13	4.46709e-12	Ca. T. endolucinida	349521.HCH_04023	GC_00004510, GC_00007083	0	1	0	0	9	18	10	24
porE :: Oxidoreductase required for the transfer of electrons from pyruvate to flavodoxin	61	3.59398e-13	4.46709e-12	Ca. T. endolucinida	1049564.TevJSym_aq00810	GC_00004673	0	1	0	0	9	18	10	24
COG0493 NADPH-dependent glutamate synthase beta chain and related oxidoreductases	61	3.59398e-13	4.46709e-12	Ca. T. endolucinida	1049564.TevJSym_ae00730	GC_00004588	0	1	0	0	9	18	10	24
gsiA :: Oligopeptide/dipeptide transporter, C-terminal region	61	3.59398e-13	4.46709e-12	Ca. T. endolucinida	1049564.TevJSym_au00360	GC_00004054	0	1	0	0	9	18	10	24
4-Oxalocrotonate Tautomerase	61	3.59398e-13	4.46709e-12	Ca. T. endolucinida	398767.Glov_3708	GC_00003977	0	1	0	0	9	18	10	24
oxygen carrier activity	61	3.59398e-13	4.46709e-12	Ca. T. endolucinida	1191523.MROS_0616	GC_00003914	0	1	0	0	9	18	10	24
damX :: Sporulation related domain	61	3.59398e-13	4.46709e-12	Ca. T. endolucinida	1344012.ATMI01000011_gene2367	GC_00004196	0	1	0	0	9	18	10	24
hdrB :: Cysteine-rich domain	61	3.59398e-13	4.46709e-12	Ca. T. endolucinida	1049564.TevJSym_ag00710	GC_00003869	0	1	0	0	9	18	10	24
Metal-binding	61	3.59398e-13	4.46709e-12	Ca. T. endolucinida	377629.TERTU_1569	GC_00004076	0	1	0	0	9	18	10	24
trx-1 :: Thioredoxin	61	3.59398e-13	4.46709e-12	Ca. T. endolucinida	1049564.TevJSym_am00930	GC_00004039	0	1	0	0	9	18	10	24
membrane transporter protein	61	3.59398e-13	4.46709e-12	Ca. T. endolucinida	396588.Tgr7_1676	GC_00004123, GC_00004511	0	1	0	0	9	18	10	24
E-Z type HEAT repeats	61	3.59398e-13	4.46709e-12	Ca. T. endolucinida	1049564.TevJSym_ac00620	GC_00004638	0	1	0	0	9	18	10	24
lssD :: TIGRFAM type I secretion membrane fusion protein, HlyD family	61	3.59398e-13	4.46709e-12	Ca. T. endolucinida	1167006.UWK_01727	GC_00004211	0	1	0	0	9	18	10	24
Di-glucose binding within endoplasmic reticulum	61	3.59398e-13	4.46709e-12	Ca. T. endolucinida	1250232.JQNJ01000001_gene3055	GC_00004743	0	1	0	0	9	18	10	24
yqjQ :: Belongs to the short-chain dehydrogenases reductases (SDR) family	61	3.59398e-13	4.46709e-12	Ca. T. endolucinida	1210908.HSB1_36690	GC_00004027	0	1	0	0	9	18	10	24
aoxA :: Rieske [2Fe-2S] domain	61	3.59398e-13	4.46709e-12	Ca. T. endolucinida	1049564.TevJSym_ac00540	GC_00004831	0	1	0	0	9	18	10	24
trxA :: belongs to the thioredoxin family	61	3.59398e-13	4.46709e-12	Ca. T. endolucinida	1266909.AUAG01000014_gene2255	GC_00004091	0	1	0	0	9	18	10	24
mprF :: PFAM Uncharacterised protein family (UPF0104)	61	3.59398e-13	4.46709e-12	Ca. T. endolucinida	1541065.JRFE01000025_gene1955	GC_00004347	0	1	0	0	9	18	10	24
glcF :: 4Fe-4S dicluster domain	61	3.59398e-13	4.46709e-12	Ca. T. endolucinida	318586.Pden_4397	GC_00004133	0	1	0	0	9	18	10	24
sumf2 :: 3-demethylubiquinone-9 3-O-methyltransferase activity	61	3.59398e-13	4.46709e-12	Ca. T. endolucinida	870187.Thini_2565	GC_00004566	0	1	0	0	9	18	10	24
aidB :: acyl-CoA dehydrogenase	61	3.59398e-13	4.46709e-12	Ca. T. endolucinida	1121935.AQXX01000131_gene2841	GC_00004718	0	1	0	0	9	18	10	24
soxZ :: oxidation protein	61	3.59398e-13	4.46709e-12	Ca. T. endolucinida	314231.FP2506_12534	GC_00004314	0	1	0	0	9	18	10	24
htpX :: PFAM peptidase M48 Ste24p	61	3.59398e-13	4.46709e-12	Ca. T. endolucinida	396588.Tgr7_1608	GC_00003929	0	1	0	0	9	18	10	24
PAAR repeat-containing protein	61	3.59398e-13	4.46709e-12	Ca. T. endolucinida	1192034.CAP_8470	GC_00004274, GC_00009435	0	1	0	0	9	18	10	24
barA :: Signal transduction histidine kinase, subgroup 1, dimerisation phosphoacceptor region	61	3.59398e-13	4.46709e-12	Ca. T. endolucinida	857087.Metme_4590	GC_00003799	0	1	0	0	9	18	10	24
korB :: COG1013 Pyruvate ferredoxin oxidoreductase and related 2-oxoacid ferredoxin oxidoreductases, beta subunit	61	3.59398e-13	4.46709e-12	Ca. T. endolucinida	1049564.TevJSym_bb00040	GC_00004794	0	1	0	0	9	18	10	24
slyD :: COG1047 FKBP-type peptidyl-prolyl cis-trans isomerases 2	61	3.59398e-13	4.46709e-12	Ca. T. endolucinida	1049564.TevJSym_aw00340	GC_00003897, GC_00004737	0	1	0	0	9	18	10	24
Tripartite ATP-independent periplasmic transporters, DctQ component	61	3.59398e-13	4.46709e-12	Ca. T. endolucinida	1038867.AXAY01000028_gene4747	GC_00003888, GC_00005038	0	1	0	0	9	18	10	24
fnr :: Transcriptional regulator	61	3.59398e-13	4.46709e-12	Ca. T. endolucinida	452638.Pnec_1356	GC_00004726	0	1	0	0	9	18	10	24
TOBE domain	61	3.59398e-13	4.46709e-12	Ca. T. endolucinida	1121405.dsmv_1564	GC_00004219	0	1	0	0	9	18	10	24
yaiL :: nucleoprotein polynucleotide-associated enzyme	61	3.59398e-13	4.46709e-12	Ca. T. endolucinida	298386.PBPRB0599	GC_00004715	0	1	0	0	9	18	10	24
epsL :: Sugar transferase	61	3.59398e-13	4.46709e-12	Ca. T. endolucinida	316067.Geob_3648	GC_00004751	0	1	0	0	9	18	10	24
Pyridoxamine 5'-phosphate oxidase	61	3.59398e-13	4.46709e-12	Ca. T. endolucinida	1049564.TevJSym_ai00910	GC_00003853	0	1	0	0	9	18	10	24
srpL :: NMT1-like family	61	3.59398e-13	4.46709e-12	Ca. T. endolucinida	1123393.KB891316_gene1815	GC_00003810	0	1	0	0	9	18	10	24
cfa :: Mycolic acid cyclopropane synthetase	61	3.59398e-13	4.46709e-12	Ca. T. endolucinida	1286106.MPL1_11103	GC_00004102	0	1	0	0	9	18	10	24
cbiM :: Cobalt uptake substrate-specific transmembrane region	61	3.59398e-13	4.46709e-12	Ca. T. endolucinida	384765.SIAM614_17949	GC_00002806, GC_00003879	0	1	0	0	9	18	10	24
yhgN :: UPF0056 membrane protein	61	3.59398e-13	4.46709e-12	Ca. T. endolucinida	1127673.GLIP_4043	GC_00004250	0	1	0	0	9	18	10	24
VP2116 :: Thioredoxin	61	3.59398e-13	4.46709e-12	Ca. T. endolucinida	1049564.TevJSym_ac00950	GC_00004200	0	1	0	0	9	18	10	24
ychN :: DsrE/DsrF-like family	61	3.59398e-13	4.46709e-12	Ca. T. endolucinida	1049564.TevJSym_ae00680	GC_00004880	0	1	0	0	9	18	10	24
protocatechuate 3,4-dioxygenase	61	3.59398e-13	4.46709e-12	Ca. T. endolucinida	751994.AGIG01000036_gene2196	GC_00004059	0	1	0	0	9	18	10	24
Scp-like extracellular	61	3.59398e-13	4.46709e-12	Ca. T. endolucinida	1487953.JMKF01000065_gene4675	GC_00004556	0	1	0	0	9	18	10	24
soxY :: sulfur oxidation protein (SoxY)	61	3.59398e-13	4.46709e-12	Ca. T. endolucinida	1238182.C882_2045	GC_00004353	0	1	0	0	9	18	10	24
SMART Elongator protein 3 MiaB NifB	61	3.59398e-13	4.46709e-12	Ca. T. endolucinida	1081640.AGFU01000011_gene1303	GC_00004571	0	1	0	0	9	18	10	24
hprA :: D-isomer specific 2-hydroxyacid dehydrogenase	61	3.59398e-13	4.46709e-12	Ca. T. endolucinida	765911.Thivi_1523	GC_00004064	0	1	0	0	9	18	10	24
acrF :: Belongs to the resistance-nodulation-cell division (RND) (TC 2.A.6) family	61	3.59398e-13	4.46709e-12	Ca. T. endolucinida	768671.ThimaDRAFT_2144	GC_00003962	0	1	0	0	9	18	10	24
ada :: Metal binding domain of Ada	61	3.59398e-13	4.46709e-12	Ca. T. endolucinida	617140.AJZE01000039_gene2291	GC_00004736	0	1	0	0	9	18	10	24
tolB :: PA domain	61	3.59398e-13	4.46709e-12	Ca. T. endolucinida	240016.ABIZ01000001_gene292	GC_00003884	0	1	0	0	9	18	10	24
WD domain, G-beta repeat	61	3.59398e-13	4.46709e-12	Ca. T. endolucinida	1173027.Mic7113_1368	GC_00004565, GC_00005217, GC_00009421, GC_00009765	0	1	0	0	9	18	10	24
ctpF :: TIGRFAM ATPase, P-type (transporting), HAD superfamily, subfamily IC	61	3.59398e-13	4.46709e-12	Ca. T. endolucinida	338963.Pcar_1354	GC_00004702	0	1	0	0	9	18	10	24
nitric oxide reductase activity	61	3.59398e-13	4.46709e-12	Ca. T. endolucinida	713587.THITH_16875	GC_00004439, GC_00006710	0	1	0	0	9	18	10	24
oprF :: Belongs to the ompA family	61	3.59398e-13	4.46709e-12	Ca. T. endolucinida	251221	GC_00004690	0	1	0	0	9	18	10	24
fadE :: acyl-CoA dehydrogenase	61	3.59398e-13	4.46709e-12	Ca. T. endolucinida	1149133.ppKF707_5033	GC_00003807	0	1	0	0	9	18	10	24
narK :: nitrate nitrite transporter	61	3.59398e-13	4.46709e-12	Ca. T. endolucinida	1049564.TevJSym_ag00810	GC_00004916	0	1	0	0	9	18	10	24
cyp :: Cytochrome P460	61	3.59398e-13	4.46709e-12	Ca. T. endolucinida	1484460.JSWG01000001_gene2424	GC_00004834	0	1	0	0	9	18	10	24
scnB :: Nitrile hydratase beta subunit	61	3.59398e-13	4.46709e-12	Ca. T. endolucinida	1123393.KB891316_gene1820	GC_00004046	0	1	0	0	9	18	10	24
narH :: nitrate reductase beta subunit	61	3.59398e-13	4.46709e-12	Ca. T. endolucinida	1049564.TevJSym_ag00790	GC_00004832	0	1	0	0	9	18	10	24
hrpB :: ATP-dependent helicase HrpB	61	3.59398e-13	4.46709e-12	Ca. T. endolucinida	589865.DaAHT2_0986	GC_00002883	0	1	0	0	9	18	10	24
M1-798 :: transcriptional regulator, ArsR family	61	3.59398e-13	4.46709e-12	Ca. T. endolucinida	1049564.TevJSym_ae00640	GC_00004337	0	1	0	0	9	18	10	24
exbB :: PFAM MotA TolQ ExbB proton channel	61	3.59398e-13	4.46709e-12	Ca. T. endolucinida	765913.ThidrDRAFT_3136	GC_00004069	0	1	0	0	9	18	10	24
hao :: Seven times multi-haem cytochrome CxxCH	61	3.59398e-13	4.46709e-12	Ca. T. endolucinida	1049564.TevJSym_ae00760	GC_00004650	0	1	0	0	9	18	10	24
Belongs to the sulfur carrier protein TusA family	61	3.59398e-13	4.46709e-12	Ca. T. endolucinida	1123393.KB891316_gene1811	GC_00003975	0	1	0	0	9	18	10	24
lapD :: LapD/MoxY periplasmic domain	61	3.59398e-13	4.46709e-12	Ca. T. endolucinida	177439.DP0517	GC_00003882	0	1	0	0	9	18	10	24
anmK :: Catalyzes the specific phosphorylation of 1,6-anhydro-N- acetylmuramic acid (anhMurNAc) with the simultaneous cleavage of the 1,6-anhydro ring, generating MurNAc-6-P. Is required for the utilization of anhMurNAc either imported from the medium or derived from its own cell wall murein, and thus plays a role in cell wall recycling	61	3.59398e-13	4.46709e-12	Ca. T. endolucinida	1049564.TevJSym_as00030	GC_00004048	0	1	0	0	9	18	10	24
Bacterial extracellular solute-binding protein, family 7	61	3.59398e-13	4.46709e-12	Ca. T. endolucinida	985054.JQEZ01000003_gene1216	GC_00003878	0	1	0	0	9	18	10	24
Propeptide_C25	61	3.59398e-13	4.46709e-12	Ca. T. endolucinida	679191.HMPREF9018_0242	GC_00003880	0	1	0	0	9	18	10	24
EF hand	61	3.59398e-13	4.46709e-12	Ca. T. endolucinida	765911.Thivi_4466	GC_00004034	0	1	0	0	9	18	10	24
pfam chad	61	3.59398e-13	4.46709e-12	Ca. T. endolucinida	572477.Alvin_2778	GC_00004745	0	1	0	0	9	18	10	24
thlA :: Belongs to the thiolase family	61	3.59398e-13	4.46709e-12	Ca. T. endolucinida	765420.OSCT_0777	GC_00004713	0	1	0	0	9	18	10	24
ycbK :: Bacterial protein of unknown function (DUF882)	61	3.59398e-13	4.46709e-12	Ca. T. endolucinida	1049564.TevJSym_an00250	GC_00004060	0	1	0	0	9	18	10	24
hydroperoxide reductase activity	61	3.59398e-13	4.46709e-12	Ca. T. endolucinida	1002340.AFCF01000026_gene1385	GC_00004804, GC_00005056, GC_00005159	0	1	0	0	9	18	10	24
GtrA-like protein	61	3.59398e-13	4.46709e-12	Ca. T. endolucinida	667632.KB890187_gene2988	GC_00004382	0	1	0	0	9	18	10	24
Domain of unknown function (DUF4442)	61	3.59398e-13	4.46709e-12	Ca. T. endolucinida	502025.Hoch_4134	GC_00004007	0	1	0	0	9	18	10	24
nasT :: response regulator	61	3.59398e-13	4.46709e-12	Ca. T. endolucinida	1122207.MUS1_05205	GC_00004826	0	1	0	0	9	18	10	24
fklB :: FKBP-type peptidyl-prolyl cis-trans	61	3.59398e-13	4.46709e-12	Ca. T. endolucinida	530564.Psta_1971	GC_00004450	0	1	0	0	9	18	10	24
thiosulfate sulfurtransferase activity	61	3.59398e-13	4.46709e-12	Ca. T. endolucinida	1163617.SCD_n01152	GC_00004331	0	1	0	0	9	18	10	24
dgcB :: diguanylate cyclase (GGDEF) domain	61	3.59398e-13	4.46709e-12	Ca. T. endolucinida	237368.SCABRO_01797	GC_00003742	0	1	0	0	9	18	10	24
Glycosyl transferase family 2	61	3.59398e-13	4.46709e-12	Ca. T. endolucinida	1007104.SUS17_1882	GC_00003935	0	1	0	0	9	18	10	24
exbD :: Biopolymer transport protein ExbD/TolR	61	3.59398e-13	4.46709e-12	Ca. T. endolucinida	1123401.JHYQ01000041_gene3210	GC_00004006	0	1	0	0	9	18	10	24
FG-GAP repeat	61	3.59398e-13	4.46709e-12	Ca. T. endolucinida	203122.Sde_2598	GC_00004492	0	1	0	0	9	18	10	24
Methyl-viologen-reducing hydrogenase, delta subunit	61	3.59398e-13	4.46709e-12	Ca. T. endolucinida	1049564.TevJSym_ag00690	GC_00003874	0	1	0	0	9	18	10	24
Belongs to the peptidase S26 family	61	3.59398e-13	4.46709e-12	Ca. T. endolucinida	203122.Sde_0576	GC_00004416	0	1	0	0	9	18	10	24
fadB :: Involved in the aerobic and anaerobic degradation of long-chain fatty acids via beta-oxidation cycle. Catalyzes the formation of 3-oxoacyl-CoA from enoyl-CoA via L-3-hydroxyacyl-CoA. It can also use D-3-hydroxyacyl-CoA and cis-3-enoyl-CoA as substrate	61	3.59398e-13	4.46709e-12	Ca. T. endolucinida	187272.Mlg_2126	GC_00004130	0	1	0	0	9	18	10	24
hemN_3 :: COG1032 Fe-S oxidoreductase	61	3.59398e-13	4.46709e-12	Ca. T. endolucinida	1415778.JQMM01000001_gene2094	GC_00003866	0	1	0	0	9	18	10	24
fadA :: Thiolase, C-terminal domain	61	3.59398e-13	4.46709e-12	Ca. T. endolucinida	187272.Mlg_2125	GC_00004138	0	1	0	0	9	18	10	24
hemG :: Flavin containing amine oxidoreductase	61	3.59398e-13	4.46709e-12	Ca. T. endolucinida	1049564.TevJSym_ac00680	GC_00004864	0	1	0	0	9	18	10	24
scnC :: Nitrile hydratase	61	3.59398e-13	4.46709e-12	Ca. T. endolucinida	713586.KB900536_gene779	GC_00004199	0	1	0	0	9	18	10	24
cbbM :: Ribulose bisphosphate carboxylase large chain, catalytic domain	61	3.59398e-13	4.46709e-12	Ca. T. endolucinida	870187.Thini_0169	GC_00004447	0	1	0	0	9	18	10	24
blc :: Lipocalin / cytosolic fatty-acid binding protein family	61	3.59398e-13	4.46709e-12	Ca. T. endolucinida	1198232.CYCME_1935	GC_00004256	0	1	0	0	9	18	10	24
aromatic hydrocarbon degradation	61	3.59398e-13	4.46709e-12	Ca. T. endolucinida	395493.BegalDRAFT_0385	GC_00004790	0	1	0	0	9	18	10	24
aoxB :: Molydopterin dinucleotide binding domain	61	3.59398e-13	4.46709e-12	Ca. T. endolucinida	1049564.TevJSym_ac00530	GC_00004876	0	1	0	0	9	18	10	24
PFAM blue (type 1) copper domain protein	61	3.59398e-13	4.46709e-12	Ca. T. endolucinida	1049564.TevJSym_ac00630	GC_00004830	0	1	0	0	9	18	10	24
acsA :: Acetoacetyl-CoA synthase	61	3.59398e-13	4.46709e-12	Ca. T. endolucinida	323261.Noc_2047	GC_00004722	0	1	0	0	9	18	10	24
nhaD :: PFAM Citrate transporter	61	3.59398e-13	4.46709e-12	Ca. T. endolucinida	765912.Thimo_1837	GC_00003972	0	1	0	0	9	18	10	24
sixA :: Histidine phosphatase superfamily (branch 1)	61	3.59398e-13	4.46709e-12	Ca. T. endolucinida	472759.Nhal_1173	GC_00004205	0	1	0	0	9	18	10	24
cglB :: pectinesterase activity	61	3.59398e-13	4.46709e-12	Ca. T. endolucinida	1304885.AUEY01000096_gene2839	GC_00004727, GC_00005562	0	1	0	0	9	18	10	24
cbbO :: Von willebrand factor, type a	61	3.59398e-13	4.46709e-12	Ca. T. endolucinida	1049564.TevJSym_aj00710	GC_00004773, GC_00008569	0	1	0	0	9	18	10	24
COG0618 Exopolyphosphatase-related proteins	61	3.59398e-13	4.46709e-12	Ca. T. endolucinida	1042375.AFPL01000038_gene1575	GC_00004758	0	1	0	0	9	18	10	24
ycbB :: protein conserved in bacteria	61	3.59398e-13	4.46709e-12	Ca. T. endolucinida	1049564.TevJSym_an00260	GC_00004146	0	1	0	0	9	18	10	24
Nitronate monooxygenase	61	3.59398e-13	4.46709e-12	Ca. T. endolucinida	379066.GAU_1376	GC_00003827	0	1	0	0	9	18	10	24
Isochorismatase family	61	3.59398e-13	4.46709e-12	Ca. T. weberae, Ca. T. endolucinida	177437.HRM2_34120	GC_00004065, GC_00005817	1	1	0	0	9	18	10	24
YHS domain	61	3.59398e-13	4.46709e-12	Ca. T. lotti, Ca. T. taylori	1128912.GMES_3357	GC_00003674	0	0	1	1	9	18	10	24
anaphase-promoting complex-dependent catabolic process	61	3.59398e-13	4.46709e-12	Ca. T. weberae, Ca. T. endolucinida	1454004.AW11_03199	GC_00004389, GC_00005849	1	1	0	0	9	18	10	24
Lysylphosphatidylglycerol synthase TM region	61	3.59398e-13	4.46709e-12	Ca. T. weberae, Ca. T. taylori	83406.HDN1F_16390	GC_00003614, GC_00006160	1	0	0	1	9	18	10	24
exoA :: Glycosyl transferase, family 2	61	3.59398e-13	4.46709e-12	Ca. T. weberae, Ca. T. taylori	1195246.AGRI_00785	GC_00003709, GC_00003711	1	0	0	1	9	18	10	24
sucA :: Dehydrogenase E1 component	61	3.59398e-13	4.46709e-12	Ca. T. weberae, Ca. T. taylori	349124.Hhal_1086	GC_00003429	1	0	0	1	9	18	10	24
fkpB :: PFAM Methyltransferase	61	3.59398e-13	4.46709e-12	Ca. T. weberae, Ca. T. taylori	439235.Dalk_3488	GC_00003594	1	0	0	1	9	18	10	24
Di-iron-containing protein involved in the repair of iron-sulfur clusters	61	3.59398e-13	4.46709e-12	Ca. T. weberae, Ca. T. taylori	1123400.KB904769_gene2748	GC_00003703	1	0	0	1	9	18	10	24
Acyltransferase family	61	3.59398e-13	4.46709e-12	Ca. T. weberae, Ca. T. taylori	349521.HCH_04941	GC_00003684, GC_00006567, GC_00006618	1	0	0	1	9	18	10	24
gumF :: Acyltransferase family	61	3.59398e-13	4.46709e-12	Ca. T. weberae, Ca. T. taylori	1167006.UWK_01965	GC_00003719, GC_00006076	1	0	0	1	9	18	10	24
Methyltransferase FkbM domain	61	3.59398e-13	4.46709e-12	Ca. T. weberae, Ca. T. taylori	637390.AFOH01000045_gene2148	GC_00003773, GC_00003808, GC_00008478	1	0	0	1	9	18	10	24
Amidohydrolase	61	3.59398e-13	4.46709e-12	Ca. T. endolucinida, Ca. T. lotti	1249480.B649_11470	GC_00003789	0	1	1	0	9	18	10	24
COG0791 Cell wall-associated hydrolases (invasion-associated proteins)	61	3.59398e-13	4.46709e-12	Ca. T. endolucinida, Ca. T. lotti	395493.BegalDRAFT_2849	GC_00003629	0	1	1	0	9	18	10	24
Type IV pili methyl-accepting chemotaxis transducer N-term	61	3.59398e-13	4.46709e-12	Ca. T. endolucinida, Ca. T. lotti	425104.Ssed_3257	GC_00003934, GC_00004272, GC_00004391, GC_00004464	0	1	1	0	9	18	10	24
Metal dependent phosphohydrolases with conserved 'HD' motif.	61	3.59398e-13	4.46709e-12	Ca. T. endolucinida, Ca. T. lotti	1380394.JADL01000007_gene4452	GC_00004077, GC_00005825, GC_00010508	0	1	1	0	9	18	10	24
Putative phosphatase (DUF442)	61	3.59398e-13	4.46709e-12	Ca. T. endolucinida, Ca. T. lotti	1353537.TP2_02875	GC_00004359, GC_00005675	0	1	1	0	9	18	10	24
protein homooligomerization	61	3.59398e-13	4.46709e-12	Ca. T. endolucinida, Ca. T. lotti	465541.ATCJ01000001_gene338	GC_00003666, GC_00006053	0	1	1	0	9	18	10	24
bioC :: Methyltransferase domain	61	3.59398e-13	4.46709e-12	Ca. T. endolucinida, Ca. T. lotti	1366050.N234_16600	GC_00003406	0	1	1	0	9	18	10	24
Component of the SOS system and an inhibitor of cell division. Accumulation of SulA causes rapid cessation of cell division and the appearance of long, non-septate filaments. In the presence of GTP, binds a polymerization-competent form of FtsZ in a 1 1 ratio, thus inhibiting FtsZ polymerization and therefore preventing it from participating in the assembly of the Z ring. This mechanism prevents …	57.3757	2.13658e-12	2.64816e-11	Ca. T. lotti, Ca. T. taylori	187272.Mlg_1095	GC_00003642	0	0	0.9	1	9	18	10	24
ATP-grasp fold domain	57.1696	2.36435e-12	2.82485e-11	Ca. T. weberae, Ca. T. taylori	118161.KB235922_gene1005	GC_00003105	1	0.0556	0	1	9	18	10	24
PFAM PspA IM30	57.1696	2.36435e-12	2.82485e-11	Ca. T. endolucinida, Ca. T. lotti	768671.ThimaDRAFT_1460	GC_00004135, GC_00005301	0	0.9444	1	0	9	18	10	24
yydH :: Peptidase, M50 family	57.1696	2.36435e-12	2.82485e-11	Ca. T. endolucinida, Ca. T. lotti	1353537.TP2_00595	GC_00003611	0	0.9444	1	0	9	18	10	24
Belongs to the LDH2 MDH2 oxidoreductase family	57.1696	2.36435e-12	2.82485e-11	Ca. T. endolucinida, Ca. T. lotti	1054213.HMPREF9946_01779	GC_00004325, GC_00005598	0	0.9444	1	0	9	18	10	24
GAF domain protein	57.1696	2.36435e-12	2.82485e-11	Ca. T. endolucinida, Ca. T. lotti	1353537.TP2_00590	GC_00003603	0	0.9444	1	0	9	18	10	24
AMP-binding enzyme C-terminal domain	57.1696	2.36435e-12	2.82485e-11	Ca. T. endolucinida, Ca. T. lotti	330084.JNYZ01000026_gene2551	GC_00003609	0	0.9444	1	0	9	18	10	24
fixK :: COG0664 cAMP-binding proteins - catabolite gene activator and regulatory subunit of cAMP-dependent protein kinases	57.1546	2.38187e-12	2.82485e-11	Ca. T. weberae, Ca. T. taylori	395493.BegalDRAFT_2215	GC_00003755	1	0	0	0.9583	9	18	10	24
PFAM UbiA prenyltransferase	57.1546	2.38187e-12	2.82485e-11	Ca. T. weberae, Ca. T. taylori	743299.Acife_3014	GC_00003673	1	0	0	0.9583	9	18	10	24
dprE1 :: Fad linked oxidase	57.1546	2.38187e-12	2.82485e-11	Ca. T. weberae, Ca. T. taylori	743299.Acife_3015	GC_00003650	1	0	0	0.9583	9	18	10	24
Involved in the de novo purine biosynthesis. Catalyzes the transfer of formate to 5-phospho-ribosyl-glycinamide (GAR), producing 5-phospho-ribosyl-N-formylglycinamide (FGAR). Formate is provided by PurU via hydrolysis of 10-formyl-tetrahydrofolate	57.1546	2.38187e-12	2.82485e-11	Ca. T. weberae, Ca. T. taylori	933262.AXAM01000065_gene1722	GC_00003723	1	0	0	0.9583	9	18	10	24
Oxidoreductase family, NAD-binding Rossmann fold	57.1546	2.38187e-12	2.82485e-11	Ca. T. weberae, Ca. T. taylori	933262.AXAM01000065_gene1723	GC_00003764	1	0	0	0.9583	9	18	10	24
Dehydrogenase reductase	57.1546	2.38187e-12	2.82485e-11	Ca. T. weberae, Ca. T. taylori	1049564.TevJSym_ad01230	GC_00003636	1	0	0	0.9583	9	18	10	24
ttrB :: 4Fe-4S dicluster domain	57.1546	2.38187e-12	2.82485e-11	Ca. T. endolucinida, Ca. T. lotti	1167006.UWK_01206	GC_00003571	0	1	1	0.0417	9	18	10	24
psrA :: Belongs to the prokaryotic molybdopterin-containing oxidoreductase family	57.1546	2.38187e-12	2.82485e-11	Ca. T. endolucinida, Ca. T. lotti	1167006.UWK_01205	GC_00003495	0	1	1	0.0417	9	18	10	24
PFAM cytoplasmic chaperone TorD family protein	57.1546	2.38187e-12	2.82485e-11	Ca. T. endolucinida, Ca. T. lotti	1167006.UWK_01204	GC_00003573, GC_00004886	0	1	1	0.0417	9	18	10	24
denitrification pathway	57.1546	2.38187e-12	2.82485e-11	Ca. T. endolucinida, Ca. T. lotti	1049564.TevJSym_ae00590	GC_00003534	0	1	1	0.0417	9	18	10	24
imuB :: impB/mucB/samB family	57.1383	2.40103e-12	2.83231e-11	Ca. T. lotti, Ca. T. taylori	857087.Metme_3360	GC_00003512	0	0	1	0.9583	9	18	10	24
ssuA :: COG0715 ABC-type nitrate sulfonate bicarbonate transport systems periplasmic components	57.1383	2.40103e-12	2.83231e-11	Ca. T. lotti, Ca. T. taylori	765913.ThidrDRAFT_0590	GC_00003690	0	0	1	0.9583	9	18	10	24
phhB :: Pterin 4 alpha carbinolamine dehydratase	57.0931	2.45496e-12	2.88819e-11	Ca. T. weberae, Ca. T. endolucinida, Ca. T. lotti	686340.Metal_3458	GC_00003001	1	0.9444	1	0	9	18	10	24
Belongs to the peptidase S33 family	56.9168	2.67718e-12	3.13287e-11	Ca. T. taylori	1168065.DOK_15534	GC_00004338	0	0	0	0.9583	9	18	10	24
catalyzes the conversion of	56.9168	2.67718e-12	3.13287e-11	Ca. T. weberae, Ca. T. endolucinida, Ca. T. lotti	1049564.TevJSym_bd00130	GC_00002727	1	1	1	0.0417	9	18	10	24
Putative heavy-metal chelation	56.8562	2.75812e-12	3.184e-11	Ca. T. weberae, Ca. T. lotti, Ca. T. taylori	156889.Mmc1_1182	GC_00002910, GC_00005887	0.8889	0	1	1	9	18	10	24
IV02_09280 :: COG0600 ABC-type nitrate sulfonate bicarbonate transport system, permease component	56.8562	2.75812e-12	3.184e-11	Ca. T. weberae, Ca. T. lotti, Ca. T. taylori	1122201.AUAZ01000011_gene1473	GC_00002930	0.8889	0	1	1	9	18	10	24
Bacterial lipid A biosynthesis acyltransferase	56.8043	2.82941e-12	3.184e-11	Ca. T. weberae, Ca. T. lotti, Ca. T. taylori	1158165.KB898872_gene865	GC_00003150	1	0	0.9	1	9	18	10	24
darC2 :: dehydratase	56.8043	2.82941e-12	3.184e-11	Ca. T. weberae, Ca. T. lotti, Ca. T. taylori	1300345.LF41_3120	GC_00003047	1	0	0.9	1	9	18	10	24
Beta-ketoacyl synthase, N-terminal domain	56.8043	2.82941e-12	3.184e-11	Ca. T. weberae, Ca. T. lotti, Ca. T. taylori	765913.ThidrDRAFT_3304	GC_00003134	1	0	0.9	1	9	18	10	24
mip :: Peptidyl-prolyl cis-trans isomerase	56.8043	2.82941e-12	3.184e-11	Ca. T. weberae, Ca. T. lotti, Ca. T. taylori	1121939.L861_07620	GC_00002798	1	0	0.9	1	9	18	10	24
ybiH :: Transcriptional regulator	56.8043	2.82941e-12	3.184e-11	Ca. T. weberae, Ca. T. lotti, Ca. T. taylori	768671.ThimaDRAFT_0807	GC_00003153	1	0	0.9	1	9	18	10	24
mnhC :: NADH-ubiquinone/plastoquinone oxidoreductase chain 4L	56.8043	2.82941e-12	3.184e-11	Ca. T. weberae, Ca. T. lotti, Ca. T. taylori	1117647.M5M_19320	GC_00002724	1	0	0.9	1	9	18	10	24
Glycosyl Transferase	56.8043	2.82941e-12	3.184e-11	Ca. T. weberae, Ca. T. lotti, Ca. T. taylori	697282.Mettu_3252	GC_00003385	1	0	0.9	1	9	18	10	24
yfbL :: PFAM Peptidase family M28	56.8043	2.82941e-12	3.184e-11	Ca. T. endolucinida	756067.MicvaDRAFT_2865	GC_00004674	0	1	0.1	0	9	18	10	24
bioC :: alpha beta	56.8043	2.82941e-12	3.184e-11	Ca. T. endolucinida	314278.NB231_02148	GC_00004421, GC_00008570	0	1	0.1	0	9	18	10	24
Involved in sulfur transfer in the conversion of molybdopterin precursor Z to molybdopterin	56.8043	2.82941e-12	3.184e-11	Ca. T. endolucinida	62928.azo2297	GC_00004311	0	1	0.1	0	9	18	10	24
protein related to plant photosystem II stability assembly factor	56.8043	2.82941e-12	3.184e-11	Ca. T. endolucinida	1121127.JAFA01000007_gene5236	GC_00004134	0	1	0.1	0	9	18	10	24
oppC-2 :: protein (some members contain a von Willebrand factor type A (vWA) domain	56.8043	2.82941e-12	3.184e-11	Ca. T. endolucinida	1298593.TOL_0292	GC_00003928	0	1	0.1	0	9	18	10	24
COG0714 MoxR-like ATPases	56.8043	2.82941e-12	3.184e-11	Ca. T. endolucinida	1122201.AUAZ01000006_gene3937	GC_00003918	0	1	0.1	0	9	18	10	24
exsA :: Transcriptional regulator	56.7271	2.93882e-12	3.21882e-11	Ca. T. weberae, Ca. T. lotti	1385935.N836_05450	GC_00004807	0.8889	0	1	0	9	18	10	24
ybcL :: Phosphatidylethanolamine-binding protein	56.7271	2.93882e-12	3.21882e-11	Ca. T. weberae, Ca. T. lotti	1298593.TOL_0675	GC_00004833, GC_00006861	0.8889	0	1	0	9	18	10	24
yjcS :: Antibiotic biosynthesis monooxygenase	56.7271	2.93882e-12	3.21882e-11	Ca. T. weberae, Ca. T. lotti	102129.Lepto7375DRAFT_1269	GC_00004812	0.8889	0	1	0	9	18	10	24
rsrA :: Putative zinc-finger	56.7115	2.96143e-12	3.21882e-11	Ca. T. endolucinida, Ca. T. taylori	187272.Mlg_1635	GC_00002830	0	0.9444	0	1	9	18	10	24
pqqD :: coenzyme PQQ synthesis	56.6502	3.05191e-12	3.21882e-11	Ca. T. endolucinida, Ca. T. taylori	765913.ThidrDRAFT_0530	GC_00002750	0	1	0	0.9583	9	18	10	24
pqqE :: Radical SAM superfamily	56.6502	3.05191e-12	3.21882e-11	Ca. T. endolucinida, Ca. T. taylori	765913.ThidrDRAFT_0529	GC_00002701	0	1	0	0.9583	9	18	10	24
Diguanylate cyclase (GGDEF) domain	56.6502	3.05191e-12	3.21882e-11	Ca. T. endolucinida, Ca. T. taylori	580332.Slit_2804	GC_00003838, GC_00004321, GC_00005892	0	1	0	0.9583	9	18	10	24
Gram-negative porin	56.6502	3.05191e-12	3.21882e-11	Ca. T. weberae, Ca. T. lotti	331678.Cphamn1_1622	GC_00004627	1	0	1	0.0417	9	18	10	24
apa2 :: ATP adenylyltransferase	56.5281	3.24076e-12	3.21882e-11	Ca. T. weberae, Ca. T. lotti, Ca. T. taylori	640510.BC1001_3928	GC_00003279	1	0	1	0.9583	9	18	10	24
tdt :: Voltage-dependent anion channel	56.5281	3.24076e-12	3.21882e-11	Ca. T. weberae, Ca. T. lotti, Ca. T. taylori	1049564.TevJSym_bi00280	GC_00003415	1	0	1	0.9583	9	18	10	24
histone acetyltransferase HPA2 and related acetyltransferases	56.5281	3.24076e-12	3.21882e-11	Ca. T. weberae, Ca. T. lotti, Ca. T. taylori	998674.ATTE01000001_gene611	GC_00002738	1	0	1	0.9583	9	18	10	24
dmsA :: Molybdopterin oxidoreductase Fe4S4 domain	56.5281	3.24076e-12	3.21882e-11	Ca. T. weberae, Ca. T. lotti, Ca. T. taylori	1049564.TevJSym_aj00810	GC_00002655	1	0	1	0.9583	9	18	10	24
phosphorelay sensor kinase activity	56.5281	3.24076e-12	3.21882e-11	Ca. T. weberae, Ca. T. lotti, Ca. T. taylori	1121918.ARWE01000001_gene702	GC_00002932, GC_00007407	1	0	1	0.9583	9	18	10	24
Oxygen-binding protein. May be involved in a storage mechanism or for delivery to oxygen-requiring enzymes. The oxygen- binding site contains two iron atoms	56.5281	3.24076e-12	3.21882e-11	Ca. T. weberae, Ca. T. lotti, Ca. T. taylori	287.DR97_215	GC_00002850	1	0	1	0.9583	9	18	10	24
PKD domain	56.5281	3.24076e-12	3.21882e-11	Ca. T. weberae, Ca. T. lotti, Ca. T. taylori	2340.JV46_08150	GC_00003067, GC_00008571	1	0	1	0.9583	9	18	10	24
pspE :: Rhodanese Homology Domain	56.5281	3.24076e-12	3.21882e-11	Ca. T. weberae, Ca. T. lotti, Ca. T. taylori	2340.JV46_13400	GC_00003273	1	0	1	0.9583	9	18	10	24
bamB :: amino acid activation for nonribosomal peptide biosynthetic process	56.5281	3.24076e-12	3.21882e-11	Ca. T. weberae, Ca. T. lotti, Ca. T. taylori	83406.HDN1F_30540	GC_00003115	1	0	1	0.9583	9	18	10	24
PFAM HNH endonuclease	56.5281	3.24076e-12	3.21882e-11	Ca. T. weberae, Ca. T. lotti, Ca. T. taylori	1266908.AQPB01000060_gene272	GC_00003217	1	0	1	0.9583	9	18	10	24
membrane protein, hemolysin III homolog	56.5281	3.24076e-12	3.21882e-11	Ca. T. weberae, Ca. T. lotti, Ca. T. taylori	1049564.TevJSym_ar00200	GC_00003110	1	0	1	0.9583	9	18	10	24
Protoglobin	56.5281	3.24076e-12	3.21882e-11	Ca. T. weberae, Ca. T. lotti, Ca. T. taylori	1042375.AFPL01000026_gene3681	GC_00002919	1	0	1	0.9583	9	18	10	24
groEL :: Transmembrane exosortase (Exosortase_EpsH)	56.5281	3.24076e-12	3.21882e-11	Ca. T. weberae, Ca. T. lotti, Ca. T. taylori	768671.ThimaDRAFT_1465	GC_00003220	1	0	1	0.9583	9	18	10	24
catechol 2,3-dioxygenase activity	56.5281	3.24076e-12	3.21882e-11	Ca. T. weberae, Ca. T. lotti, Ca. T. taylori	330214.NIDE0016	GC_00003380	1	0	1	0.9583	9	18	10	24
Ketopantoate reductase PanE/ApbA C terminal	56.5281	3.24076e-12	3.21882e-11	Ca. T. weberae, Ca. T. lotti, Ca. T. taylori	1123401.JHYQ01000023_gene1225	GC_00002770	1	0	1	0.9583	9	18	10	24
fabV :: Involved in the final reduction of the elongation cycle of fatty acid synthesis (FAS II). Catalyzes the reduction of a carbon-carbon double bond in an enoyl moiety that is covalently linked to an acyl carrier protein (ACP)	56.5281	3.24076e-12	3.21882e-11	Ca. T. weberae, Ca. T. lotti, Ca. T. taylori	203122.Sde_2625	GC_00002904	1	0	1	0.9583	9	18	10	24
mazG :: Nucleoside triphosphate pyrophosphohydrolase, non-specific	56.5281	3.24076e-12	3.21882e-11	Ca. T. weberae, Ca. T. lotti, Ca. T. taylori	1348114.OM33_06935	GC_00002706	1	0	1	0.9583	9	18	10	24
Secreted protein containing C-terminal beta-propeller domain distantly related to WD-40 repeats	56.5281	3.24076e-12	3.21882e-11	Ca. T. weberae, Ca. T. lotti, Ca. T. taylori	1123399.AQVE01000006_gene3571	GC_00002690	1	0	1	0.9583	9	18	10	24
corC :: PFAM CBS domain	56.5281	3.24076e-12	3.21882e-11	Ca. T. weberae, Ca. T. lotti, Ca. T. taylori	765910.MARPU_15010	GC_00003364	1	0	1	0.9583	9	18	10	24
Pfam:N_methyl_2	56.5281	3.24076e-12	3.21882e-11	Ca. T. weberae, Ca. T. lotti, Ca. T. taylori	765913.ThidrDRAFT_2180	GC_00003130	1	0	1	0.9583	9	18	10	24
purT :: Involved in the de novo purine biosynthesis. Catalyzes the transfer of formate to 5-phospho-ribosyl-glycinamide (GAR), producing 5-phospho-ribosyl-N-formylglycinamide (FGAR). Formate is provided by PurU via hydrolysis of 10-formyl-tetrahydrofolate	56.5281	3.24076e-12	3.21882e-11	Ca. T. weberae, Ca. T. lotti, Ca. T. taylori	876044.IMCC3088_218	GC_00003010	1	0	1	0.9583	9	18	10	24
chpE :: PFAM Lysine exporter protein (LYSE YGGA)	56.5281	3.24076e-12	3.21882e-11	Ca. T. weberae, Ca. T. lotti, Ca. T. taylori	765911.Thivi_3026	GC_00003288	1	0	1	0.9583	9	18	10	24
gtcA :: GtrA-like protein	56.5281	3.24076e-12	3.21882e-11	Ca. T. weberae, Ca. T. lotti, Ca. T. taylori	945021.TEH_16030	GC_00003012	1	0	1	0.9583	9	18	10	24
dyp :: iron assimilation	56.5281	3.24076e-12	3.21882e-11	Ca. T. weberae, Ca. T. lotti, Ca. T. taylori	671143.DAMO_0362	GC_00003390	1	0	1	0.9583	9	18	10	24
nasT :: ANTAR	56.5281	3.24076e-12	3.21882e-11	Ca. T. weberae, Ca. T. lotti, Ca. T. taylori	768671.ThimaDRAFT_4412	GC_00003210	1	0	1	0.9583	9	18	10	24
HIT domain	56.5281	3.24076e-12	3.21882e-11	Ca. T. weberae, Ca. T. lotti, Ca. T. taylori	2340.JV46_22390	GC_00003178	1	0	1	0.9583	9	18	10	24
Pseudouridine synthase	56.5281	3.24076e-12	3.21882e-11	Ca. T. weberae, Ca. T. lotti, Ca. T. taylori	2340.JV46_22550	GC_00002953	1	0	1	0.9583	9	18	10	24
histidine kinase A domain protein	56.5281	3.24076e-12	3.21882e-11	Ca. T. weberae, Ca. T. lotti, Ca. T. taylori	41431.PCC8801_4349	GC_00002947	1	0	1	0.9583	9	18	10	24
znuA :: COG4531 ABC-type Zn2 transport system, periplasmic component surface adhesin	56.5281	3.24076e-12	3.21882e-11	Ca. T. weberae, Ca. T. lotti, Ca. T. taylori	570967.JMLV01000010_gene1208	GC_00002808	1	0	1	0.9583	9	18	10	24
TfoX C-terminal domain	56.5281	3.24076e-12	3.21882e-11	Ca. T. weberae, Ca. T. lotti, Ca. T. taylori	349521.HCH_04052	GC_00003371	1	0	1	0.9583	9	18	10	24
proteolysis	56.5281	3.24076e-12	3.21882e-11	Ca. T. weberae, Ca. T. lotti, Ca. T. taylori	1266914.ATUK01000013_gene1789	GC_00003410	1	0	1	0.9583	9	18	10	24
protein with SCP PR1 domains	56.5281	3.24076e-12	3.21882e-11	Ca. T. weberae, Ca. T. lotti, Ca. T. taylori	1318628.MARLIPOL_12869	GC_00003309, GC_00007879	1	0	1	0.9583	9	18	10	24
nemR :: Transcriptional regulator	56.5281	3.24076e-12	3.21882e-11	Ca. T. weberae, Ca. T. lotti, Ca. T. taylori	1042375.AFPL01000046_gene1832	GC_00003263	1	0	1	0.9583	9	18	10	24
virR :: Uncharacterised protein family UPF0066	56.5281	3.24076e-12	3.21882e-11	Ca. T. weberae, Ca. T. lotti, Ca. T. taylori	1278307.KB907029_gene460	GC_00003215	1	0	1	0.9583	9	18	10	24
PFAM Rhodanese domain protein	56.5281	3.24076e-12	3.21882e-11	Ca. T. weberae, Ca. T. lotti, Ca. T. taylori	312153.Pnuc_0792	GC_00003319	1	0	1	0.9583	9	18	10	24
Beta-lactamase enzyme family	56.5281	3.24076e-12	3.21882e-11	Ca. T. weberae, Ca. T. lotti, Ca. T. taylori	177439.DP1876	GC_00003167	1	0	1	0.9583	9	18	10	24
norB :: Cytochrome C and Quinol oxidase polypeptide I	56.5281	3.24076e-12	3.21882e-11	Ca. T. weberae, Ca. T. lotti, Ca. T. taylori	1049564.TevJSym_cv00020	GC_00003338	1	0	1	0.9583	9	18	10	24
organic phosphonate transport	56.5281	3.24076e-12	3.21882e-11	Ca. T. weberae, Ca. T. lotti, Ca. T. taylori	1499967.BAYZ01000122_gene3398	GC_00003389, GC_00007459	1	0	1	0.9583	9	18	10	24
nudF :: NAD+ diphosphatase activity	56.5281	3.24076e-12	3.21882e-11	Ca. T. weberae, Ca. T. lotti, Ca. T. taylori	1127673.GLIP_0615	GC_00002765	1	0	1	0.9583	9	18	10	24
nrdJ :: Catalyzes the reduction of ribonucleotides to deoxyribonucleotides. May function to provide a pool of deoxyribonucleotide precursors for DNA repair during oxygen limitation and or for immediate growth after restoration of oxygen	56.5281	3.24076e-12	3.21882e-11	Ca. T. endolucinida	518766.Rmar_0342	GC_00003950, GC_00007383	0	1	0	0.0417	9	18	10	24
sequence-specific DNA binding	56.5281	3.24076e-12	3.21882e-11	Ca. T. endolucinida	290315.Clim_0110	GC_00004024, GC_00008825, GC_00009602, GC_00009878	0	1	0	0.0417	9	18	10	24
Hep Hag repeat protein	56.5281	3.24076e-12	3.21882e-11	Ca. T. endolucinida	396588.Tgr7_3139	GC_00004388	0	1	0	0.0417	9	18	10	24
Acetyl xylan esterase (AXE1)	56.5281	3.24076e-12	3.21882e-11	Ca. T. endolucinida	2074.JNYD01000002_gene5547	GC_00003851	0	1	0	0.0417	9	18	10	24
PFAM type IV pilus assembly PilZ	56.5281	3.24076e-12	3.21882e-11	Ca. T. endolucinida	398579.Spea_3033	GC_00003562	0	1	0	0.0417	9	18	10	24
Flavin containing amine oxidoreductase	56.2982	3.62839e-12	3.33297e-11	Ca. T. endolucinida	1500897.JQNA01000002_gene1177	GC_00004168	0	0.9444	0	0	9	18	10	24
T4-like virus tail tube protein gp19	56.2982	3.62839e-12	3.33297e-11	Ca. T. endolucinida	1123269.NX02_03790	GC_00004838, GC_00004907, GC_00006458, GC_00006531	0	0.9444	0	0	9	18	10	24
cwlJ :: Cell Wall Hydrolase	56.2982	3.62839e-12	3.33297e-11	Ca. T. endolucinida	1089552.KI911559_gene1560	GC_00004983	0	0.9444	0	0	9	18	10	24
Small multidrug resistance protein	56.2982	3.62839e-12	3.33297e-11	Ca. T. endolucinida	314345.SPV1_01572	GC_00004837	0	0.9444	0	0	9	18	10	24
Thioesterase	56.2982	3.62839e-12	3.33297e-11	Ca. T. endolucinida	580332.Slit_0397	GC_00004320	0	0.9444	0	0	9	18	10	24
fliK :: Flagellar hook-length control protein	56.2982	3.62839e-12	3.33297e-11	Ca. T. endolucinida	1049564.TevJSym_ac01170	GC_00003952	0	0.9444	0	0	9	18	10	24
domain protein	56.2982	3.62839e-12	3.33297e-11	Ca. T. endolucinida	530564.Psta_4082	GC_00004855, GC_00005722	0	0.9444	0	0	9	18	10	24
Peptidase_C39 like family	56.2982	3.62839e-12	3.33297e-11	Ca. T. endolucinida	279714.FuraDRAFT_2638	GC_00004171	0	0.9444	0	0	9	18	10	24
TIGRFAM SagB-type dehydrogenase domain	56.2982	3.62839e-12	3.33297e-11	Ca. T. weberae, Ca. T. lotti, Ca. T. taylori	870187.Thini_3823	GC_00002916, GC_00006483	1	0.0556	1	1	9	18	10	24
Pfam Hemerythrin HHE	56.2982	3.62839e-12	3.33297e-11	Ca. T. endolucinida	1201293.AKXQ01000023_gene4190	GC_00004174	0	0.9444	0	0	9	18	10	24
COG0695 Glutaredoxin and related proteins	56.2982	3.62839e-12	3.33297e-11	Ca. T. endolucinida	1001585.MDS_1095	GC_00004318	0	0.9444	0	0	9	18	10	24
lldE :: FAD linked oxidases, C-terminal domain	56.2982	3.62839e-12	3.33297e-11	Ca. T. endolucinida	998674.ATTE01000001_gene104	GC_00005002	0	0.9444	0	0	9	18	10	24
PFAM glutamine amidotransferase class-I	56.2982	3.62839e-12	3.33297e-11	Ca. T. endolucinida	290512.Paes_2153	GC_00003867	0	0.9444	0	0	9	18	10	24
lldR :: pyruvate dehydrogenase complex	56.2982	3.62839e-12	3.33297e-11	Ca. T. endolucinida	998674.ATTE01000001_gene103	GC_00004875	0	0.9444	0	0	9	18	10	24
hydrolase activity, acting on carbon-nitrogen (but not peptide) bonds, in linear amides	56.2982	3.62839e-12	3.33297e-11	Ca. T. endolucinida	1123279.ATUS01000004_gene2958	GC_00004850	0	0.9444	0	0	9	18	10	24
bplA :: Homoserine dehydrogenase, NAD binding domain	56.2982	3.62839e-12	3.33297e-11	Ca. T. endolucinida	1123405.AUMM01000015_gene2398	GC_00004731	0	0.9444	0	0	9	18	10	24
nodI :: Part of the ABC transporter complex NodIJ involved in the export of the nodulation factors (Nod factors), the bacterial signal molecules that induce symbiosis and subsequent nodulation induction. Nod factors are LCO (lipo-chitin oligosaccharide), a modified beta-1,4-linked N-acetylglucosamine oligosaccharide. This subunit is responsible for energy coupling to the transport system	56.2982	3.62839e-12	3.33297e-11	Ca. T. weberae, Ca. T. lotti, Ca. T. taylori	1100720.ALKN01000033_gene668	GC_00002615	1	0.0556	1	1	9	18	10	24
minE :: Prevents the cell division inhibition by proteins MinC and MinD at internal division sites while permitting inhibition at polar sites. This ensures cell division at the proper site by restricting the formation of a division septum at the midpoint of the long axis of the cell	56.2982	3.62839e-12	3.33297e-11	Ca. T. weberae, Ca. T. lotti, Ca. T. taylori	765911.Thivi_2707	GC_00003093	1	0.0556	1	1	9	18	10	24
yfcH :: Epimerase	56.2982	3.62839e-12	3.33297e-11	Ca. T. endolucinida	273121.WS0093	GC_00004009	0	0.9444	0	0	9	18	10	24
namA :: NADH:flavin oxidoreductase / NADH oxidase family	56.2982	3.62839e-12	3.33297e-11	Ca. T. endolucinida	1349767.GJA_317	GC_00004184	0	0.9444	0	0	9	18	10	24
yodA :: tautomerase	56.2982	3.62839e-12	3.33297e-11	Ca. T. endolucinida	666681.M301_0836	GC_00004628	0	0.9444	0	0	9	18	10	24
pimB :: Glycosyl transferases group 1	56.2982	3.62839e-12	3.33297e-11	Ca. T. endolucinida	990073.ATHU01000001_gene971	GC_00004836	0	0.9444	0	0	9	18	10	24
dctB :: Signal transduction histidine kinase	56.2982	3.62839e-12	3.33297e-11	Ca. T. endolucinida	1201293.AKXQ01000018_gene2772	GC_00003957	0	0.9444	0	0	9	18	10	24
Uncharacterized ACR, COG1430	56.2982	3.62839e-12	3.33297e-11	Ca. T. endolucinida	326297.Sama_0711	GC_00004630	0	0.9444	0	0	9	18	10	24
Polymer-forming cytoskeletal	56.2982	3.62839e-12	3.33297e-11	Ca. T. endolucinida	713586.KB900536_gene2827	GC_00004328	0	0.9444	0	0	9	18	10	24
btuE :: Glutathione peroxidase	56.2982	3.62839e-12	3.33297e-11	Ca. T. endolucinida	1122201.AUAZ01000014_gene225	GC_00004160	0	0.9444	0	0	9	18	10	24
response to copper ion	56.2982	3.62839e-12	3.33297e-11	Ca. T. endolucinida	1163617.SCD_n00759	GC_00004182	0	0.9444	0	0	9	18	10	24
Na melibiose symporter and related	56.2982	3.62839e-12	3.33297e-11	Ca. T. endolucinida	644801.Psest_2389	GC_00004010	0	0.9444	0	0	9	18	10	24
Chalcone isomerase-like	56.2982	3.62839e-12	3.33297e-11	Ca. T. endolucinida	399739.Pmen_3102	GC_00004225	0	0.9444	0	0	9	18	10	24
xpsD :: Type II and III secretion system protein	56.2982	3.62839e-12	3.33297e-11	Ca. T. weberae, Ca. T. lotti, Ca. T. taylori	768671.ThimaDRAFT_2550	GC_00002777	1	0.0556	1	1	9	18	10	24
chrA :: Chromate	56.2982	3.62839e-12	3.33297e-11	Ca. T. endolucinida	491952.Mar181_1595	GC_00004845	0	0.9444	0	0	9	18	10	24
oprH :: regulator of chromosome condensation, RCC1	56.2982	3.62839e-12	3.33297e-11	Ca. T. weberae, Ca. T. lotti, Ca. T. taylori	1123053.AUDG01000004_gene3492	GC_00002664	1	0.0556	1	1	9	18	10	24
Domain of unknown function (DUF1330)	56.2982	3.62839e-12	3.33297e-11	Ca. T. weberae, Ca. T. lotti, Ca. T. taylori	1298593.TOL_2398	GC_00003108, GC_00003358, GC_00003947, GC_00004369	1	0.0556	1	1	9	18	10	24
Phosphatidylethanolamine-binding protein	56.2982	3.62839e-12	3.33297e-11	Ca. T. endolucinida	76114.ebA6371	GC_00004000	0	0.9444	0	0	9	18	10	24
cadR :: Cd(II) Pb(II)-responsive transcriptional regulator	56.2982	3.62839e-12	3.33297e-11	Ca. T. endolucinida	391735.Veis_2831	GC_00004884	0	0.9444	0	0	9	18	10	24
Thioesterase superfamily	56.2982	3.62839e-12	3.33297e-11	Ca. T. endolucinida	933262.AXAM01000184_gene3442	GC_00004842	0	0.9444	0	0	9	18	10	24
polysaccharide biosynthetic process	54.6085	8.32213e-12	7.61276e-11	Ca. T. weberae, Ca. T. endolucinida, Ca. T. taylori	1379698.RBG1_1C00001G1893	GC_00003695, GC_00004589, GC_00005086, GC_00007289, GC_00010146	1	0.9444	0	1	9	18	10	24
hipA_1 :: Pfam:HipA_N	54.6085	8.32213e-12	7.61276e-11	Ca. T. lotti	987059.RBXJA2T_11503	GC_00005539	0	0.0556	1	0	9	18	10	24
Poly-beta-1,6-N-acetyl-D-glucosamine synthase	54.5691	8.48454e-12	7.74522e-11	Ca. T. lotti, Ca. T. taylori	1085623.GNIT_0756	GC_00003560	0.2222	0	1	1	9	18	10	24
metalloendopeptidase activity	54.5118	8.72664e-12	7.88443e-11	Ca. T. lotti	497965.Cyan7822_1546	GC_00005358	0	0	1	0.0417	9	18	10	24
Protein involved in cellulose biosynthesis	54.5118	8.72664e-12	7.88443e-11	Ca. T. lotti	237368.SCABRO_02898	GC_00005530, GC_00005869, GC_00009039	0	0	1	0.0417	9	18	10	24
glyoxalase	54.5118	8.72664e-12	7.88443e-11	Ca. T. weberae, Ca. T. endolucinida, Ca. T. taylori	156889.Mmc1_1567	GC_00002652	1	1	0	0.9583	9	18	10	24
C1 transfer pathway	54.5118	8.72664e-12	7.88443e-11	Ca. T. weberae, Ca. T. endolucinida, Ca. T. taylori	765913.ThidrDRAFT_0572	GC_00002657, GC_00006777	1	1	0	0.9583	9	18	10	24
Glutathione-dependent formaldehyde-activating	54.5118	8.72664e-12	7.88443e-11	Ca. T. weberae, Ca. T. endolucinida, Ca. T. taylori	1397527.Q670_14670	GC_00002680	1	1	0	0.9583	9	18	10	24
iorB :: Aldehyde oxidase and xanthine dehydrogenase, a/b hammerhead domain	54.4576	8.96234e-12	8.0808e-11	Ca. T. weberae, Ca. T. taylori	1123368.AUIS01000019_gene1214	GC_00003651, GC_00009173	1	0	0.2	1	9	18	10	24
ogt :: Methyltransferase	54.1061	1.06511e-11	9.58383e-11	Ca. T. endolucinida, Ca. T. lotti, Ca. T. taylori	1504981.KO116_0055	GC_00002575	0	0.9444	1	1	9	18	10	24
nuoEF :: Respiratory-chain NADH dehydrogenase domain, 51 kDa subunit	54.0086	1.11732e-11	9.9117e-11	Ca. T. endolucinida, Ca. T. lotti, Ca. T. taylori	472759.Nhal_2430	GC_00002364	0	1	1	0.9583	9	18	10	24
MA20_34510 :: Lactonase, 7-bladed beta-propeller	54.0086	1.11732e-11	9.9117e-11	Ca. T. endolucinida, Ca. T. lotti, Ca. T. taylori	765913.ThidrDRAFT_0608	GC_00002582	0	1	1	0.9583	9	18	10	24
fdhA1 :: TIGRFAM formate dehydrogenase, alpha subunit	54.0086	1.11732e-11	9.9117e-11	Ca. T. endolucinida, Ca. T. lotti, Ca. T. taylori	472759.Nhal_2431	GC_00002431	0	1	1	0.9583	9	18	10	24
MA20_34505 :: pfam abc	54.0086	1.11732e-11	9.9117e-11	Ca. T. endolucinida, Ca. T. lotti, Ca. T. taylori	765913.ThidrDRAFT_0609	GC_00002578	0	1	1	0.9583	9	18	10	24
MA20_34515 :: TIGRFAM ABC transporter, substrate binding protein, PQQ-dependent alcohol dehydrogenase system	54.0086	1.11732e-11	9.9117e-11	Ca. T. endolucinida, Ca. T. lotti, Ca. T. taylori	765913.ThidrDRAFT_0607	GC_00002569	0	1	1	0.9583	9	18	10	24
Aminoacyl-tRNA editing domain	54.0086	1.11732e-11	9.9117e-11	Ca. T. endolucinida, Ca. T. lotti, Ca. T. taylori	765911.Thivi_0224	GC_00002549	0	1	1	0.9583	9	18	10	24
MA20_34500 :: Transport Permease Protein	54.0086	1.11732e-11	9.9117e-11	Ca. T. endolucinida, Ca. T. lotti, Ca. T. taylori	765913.ThidrDRAFT_0610	GC_00002546	0	1	1	0.9583	9	18	10	24
moeB :: COG0491 Zn-dependent hydrolases, including glyoxylases	53.8442	1.21125e-11	1.05535e-10	Ca. T. weberae, Ca. T. endolucinida, Ca. T. taylori	1082933.MEA186_19617	GC_00002630	1	1	0.1	1	9	18	10	24
czcB :: Barrel-sandwich domain of CusB or HlyD membrane-fusion	53.8442	1.21125e-11	1.05535e-10	Ca. T. lotti	237368.SCABRO_01038	GC_00005873	0	0	0.9	0	9	18	10	24
vapC :: PIN domain	53.8442	1.21125e-11	1.05535e-10	Ca. T. lotti	1003200.AXXA_03364	GC_00005753	0	0	0.9	0	9	18	10	24
Phytanoyl-CoA dioxygenase (PhyH)	53.8442	1.21125e-11	1.05535e-10	Ca. T. lotti	857087.Metme_0224	GC_00005847	0	0	0.9	0	9	18	10	24
FolA :: dihydrofolate reductase	53.8442	1.21125e-11	1.05535e-10	Ca. T. lotti	1123514.KB905899_gene1733	GC_00005751	0	0	0.9	0	9	18	10	24
Sulphur transport	53.8442	1.21125e-11	1.05535e-10	Ca. T. lotti	1408473.JHXO01000001_gene1970	GC_00005842	0	0	0.9	0	9	18	10	24
atoC :: response regulator receiver	53.8442	1.21125e-11	1.05535e-10	Ca. T. lotti	717773.Thicy_0422	GC_00005835	0	0	0.9	0	9	18	10	24
TIGRFAM phosphonate ABC transporter, periplasmic phosphonate-binding protein	53.8442	1.21125e-11	1.05535e-10	Ca. T. lotti	90814.KL370892_gene2083	GC_00005624	0	0	0.9	0	9	18	10	24
BrnA antitoxin of type II toxin-antitoxin system	53.8442	1.21125e-11	1.05535e-10	Ca. T. lotti	1535422.ND16A_2067	GC_00005470, GC_00007307	0	0	0.9	0	9	18	10	24
cheB :: Motif C-terminal to PAS motifs (likely to contribute to PAS structural domain)	53.7395	1.27516e-11	1.1023e-10	Ca. T. weberae, Ca. T. lotti, Ca. T. taylori	1121448.DGI_2438	GC_00002820, GC_00009732	1	0	0.8	1	9	18	10	24
yhbS :: PFAM GCN5-related N-acetyltransferase	53.7395	1.27516e-11	1.1023e-10	Ca. T. weberae, Ca. T. lotti, Ca. T. taylori	41431.PCC8801_3365	GC_00002906	1	0	0.8	1	9	18	10	24
Ggdef domain containing protein	53.7395	1.27516e-11	1.1023e-10	Ca. T. endolucinida	589865.DaAHT2_1869	GC_00004491	0	1	0.2	0	9	18	10	24
cytochrome c peroxidase	53.7395	1.27516e-11	1.1023e-10	Ca. T. endolucinida	387092.NIS_1638	GC_00004545	0	1	0.2	0	9	18	10	24
dnaE2 :: DNA polymerase involved in damage-induced mutagenesis and translesion synthesis (TLS). It is not the major replicative DNA polymerase	53.6518	1.33132e-11	1.14859e-10	Ca. T. lotti, Ca. T. taylori	857087.Metme_3359	GC_00003540	0	0	1	0.9167	9	18	10	24
Fatty acid desaturase	53.5135	1.42485e-11	1.22688e-10	Ca. T. weberae, Ca. T. taylori	488538.SAR116_0594	GC_00003563	1	0	0.1	0.9583	9	18	10	24
aoxR :: COG2204 Response regulator containing CheY-like receiver, AAA-type ATPase, and DNA-binding domains	53.3318	1.55781e-11	1.33613e-10	Ca. T. endolucinida, Ca. T. lotti	1049564.TevJSym_ae00560	GC_00003372	0	0.9444	1	0.0417	9	18	10	24
phnD :: ABC transporter, phosphonate, periplasmic substrate-binding protein	53.3318	1.55781e-11	1.33613e-10	Ca. T. endolucinida, Ca. T. lotti	1049564.TevJSym_ae00580	GC_00003600	0	0.9444	1	0.0417	9	18	10	24
MA20_34455 :: PFAM binding-protein-dependent transport systems inner membrane component	53.2826	1.59589e-11	1.36613e-10	Ca. T. lotti, Ca. T. taylori	765913.ThidrDRAFT_0589	GC_00003623	0	0.0556	1	0.9583	9	18	10	24
oxidation protein SoxZ	53.1999	1.66197e-11	1.39554e-10	Ca. T. endolucinida, Ca. T. lotti, Ca. T. taylori	870187.Thini_2318	GC_00002515	0.1111	1	1	1	9	18	10	24
exaA :: TIGRFAM PQQ-dependent dehydrogenase, methanol ethanol family	53.1999	1.66197e-11	1.39554e-10	Ca. T. endolucinida, Ca. T. lotti, Ca. T. taylori	870187.Thini_2315	GC_00002504	0.1111	1	1	1	9	18	10	24
MA20_09280 ::	53.1999	1.66197e-11	1.39554e-10	Ca. T. endolucinida, Ca. T. lotti, Ca. T. taylori	870187.Thini_2326	GC_00002500	0.1111	1	1	1	9	18	10	24
pedG :: COG0834 ABC-type amino acid transport signal transduction systems periplasmic component domain	53.1999	1.66197e-11	1.39554e-10	Ca. T. endolucinida, Ca. T. lotti, Ca. T. taylori	1123401.JHYQ01000014_gene858	GC_00002547	0.1111	1	1	1	9	18	10	24
COG0607 Rhodanese-related sulfurtransferase	53.1999	1.66197e-11	1.39554e-10	Ca. T. endolucinida, Ca. T. lotti, Ca. T. taylori	279714.FuraDRAFT_0521	GC_00002544	0.1111	1	1	1	9	18	10	24
MA20_09285 ::	53.1999	1.66197e-11	1.39554e-10	Ca. T. endolucinida, Ca. T. lotti, Ca. T. taylori	870187.Thini_2325	GC_00002514	0.1111	1	1	1	9	18	10	24
acoR :: Bacterial regulatory protein, Fis family	53.1999	1.66197e-11	1.39554e-10	Ca. T. endolucinida, Ca. T. lotti, Ca. T. taylori	1123257.AUFV01000002_gene2653	GC_00002478	0.1111	1	1	1	9	18	10	24
MA20_09275 :: MotA/TolQ/ExbB proton channel family	53.1999	1.66197e-11	1.39554e-10	Ca. T. endolucinida, Ca. T. lotti, Ca. T. taylori	870187.Thini_2327	GC_00002531	0.1111	1	1	1	9	18	10	24
Cytochrome c, class I	53.1999	1.66197e-11	1.39554e-10	Ca. T. endolucinida, Ca. T. lotti, Ca. T. taylori	870187.Thini_2334	GC_00002561	0.1111	1	1	1	9	18	10	24
exaB :: Cytochrome C oxidase, cbb3-type, subunit III	53.1999	1.66197e-11	1.39554e-10	Ca. T. endolucinida, Ca. T. lotti, Ca. T. taylori	648757.Rvan_1825	GC_00002545	0.1111	1	1	1	9	18	10	24
Putative nucleotidyltransferase substrate binding domain	53.0525	1.78671e-11	1.49459e-10	Ca. T. weberae, Ca. T. endolucinida, Ca. T. lotti	765911.Thivi_2106	GC_00002807	1	1	1	0.0833	9	18	10	24
Transcriptional regulator PadR-like family	53.0525	1.78671e-11	1.49459e-10	Ca. T. taylori	1120963.KB894493_gene2992	GC_00003746, GC_00005714	0	0	0	0.9167	9	18	10	24
pqqC :: Ring cyclization and eight-electron oxidation of 3a-(2- amino-2-carboxyethyl)-4,5-dioxo-4,5,6,7,8,9-hexahydroquinoline- 7,9-dicarboxylic-acid to PQQ	52.8816	1.9431e-11	1.60406e-10	Ca. T. endolucinida, Ca. T. taylori	765913.ThidrDRAFT_0531	GC_00002790	0	1	0	0.9167	9	18	10	24
PFAM EAL domain protein	52.8816	1.9431e-11	1.60406e-10	Ca. T. endolucinida, Ca. T. taylori	583345.Mmol_0423	GC_00003055	0	1	0	0.9167	9	18	10	24
pqqB :: May be involved in the transport of PQQ or its precursor to the periplasm	52.8816	1.9431e-11	1.60406e-10	Ca. T. endolucinida, Ca. T. taylori	765913.ThidrDRAFT_0532	GC_00002796	0	1	0	0.9167	9	18	10	24
glyoxalase III activity	52.8816	1.9431e-11	1.60406e-10	Ca. T. endolucinida, Ca. T. taylori	1279017.AQYJ01000027_gene1686	GC_00002837, GC_00009830	0	1	0	0.9167	9	18	10	24
arcB :: Ornithine cyclodeaminase/mu-crystallin family	52.8816	1.9431e-11	1.60406e-10	Ca. T. weberae, Ca. T. lotti	1116472.MGMO_9c00260	GC_00004419	1	0	1	0.0833	9	18	10	24
rocF :: Arginase family	52.8816	1.9431e-11	1.60406e-10	Ca. T. weberae, Ca. T. lotti	1116472.MGMO_9c00250	GC_00004465	1	0	1	0.0833	9	18	10	24
Autotransporter beta-domain	52.8816	1.9431e-11	1.60406e-10	Ca. T. weberae, Ca. T. lotti	1121935.AQXX01000101_gene676	GC_00004429	1	0	1	0.0833	9	18	10	24
Glycerophosphoryl diester phosphodiesterase family	52.6853	2.13964e-11	1.68115e-10	Ca. T. endolucinida	349521.HCH_01669	GC_00004528, GC_00008672	0	1	0	0.0833	9	18	10	24
soxD :: Cytochrome C oxidase, cbb3-type, subunit III	52.6853	2.13964e-11	1.68115e-10	Ca. T. endolucinida	382464.ABSI01000023_gene591	GC_00003815	0	1	0	0.0833	9	18	10	24
heme binding	52.6853	2.13964e-11	1.68115e-10	Ca. T. weberae, Ca. T. lotti, Ca. T. taylori	887062.HGR_04853	GC_00002810	1	0	1	0.9167	9	18	10	24
peptidase	52.6853	2.13964e-11	1.68115e-10	Ca. T. weberae, Ca. T. lotti, Ca. T. taylori	754476.Q7A_414	GC_00002756	1	0	1	0.9167	9	18	10	24
Transglycosylase	52.6853	2.13964e-11	1.68115e-10	Ca. T. weberae, Ca. T. lotti, Ca. T. taylori	870187.Thini_3088	GC_00003464	1	0	1	0.9167	9	18	10	24
dmsC :: DMSO reductase anchor subunit (DmsC)	52.6853	2.13964e-11	1.68115e-10	Ca. T. weberae, Ca. T. lotti, Ca. T. taylori	1049564.TevJSym_aj00790	GC_00002755	1	0	1	0.9167	9	18	10	24
Sodium/hydrogen exchanger family	52.6853	2.13964e-11	1.68115e-10	Ca. T. weberae, Ca. T. lotti, Ca. T. taylori	489825.LYNGBM3L_40620	GC_00003066, GC_00009332	1	0	1	0.9167	9	18	10	24
PFAM Alpha beta hydrolase fold-1	52.6853	2.13964e-11	1.68115e-10	Ca. T. weberae, Ca. T. lotti, Ca. T. taylori	697282.Mettu_3960	GC_00003465	1	0	1	0.9167	9	18	10	24
Belongs to the UPF0145 family	52.6853	2.13964e-11	1.68115e-10	Ca. T. weberae, Ca. T. lotti, Ca. T. taylori	998674.ATTE01000001_gene213	GC_00003381	1	0	1	0.9167	9	18	10	24
IV02_14350 :: Transcriptional regulator	52.6853	2.13964e-11	1.68115e-10	Ca. T. weberae, Ca. T. lotti, Ca. T. taylori	765913.ThidrDRAFT_4338	GC_00003324	1	0	1	0.9167	9	18	10	24
sigE :: DNA-templated transcription, initiation	52.6853	2.13964e-11	1.68115e-10	Ca. T. weberae, Ca. T. lotti, Ca. T. taylori	330214.NIDE4201	GC_00003238	1	0	1	0.9167	9	18	10	24
glyoxalase bleomycin resistance protein dioxygenase	52.6853	2.13964e-11	1.68115e-10	Ca. T. weberae, Ca. T. lotti, Ca. T. taylori	1306174.JODP01000006_gene3519	GC_00003305	1	0	1	0.9167	9	18	10	24
Pyridoxal-phosphate dependent enzyme	52.6853	2.13964e-11	1.68115e-10	Ca. T. weberae, Ca. T. lotti, Ca. T. taylori	1055815.AYYA01000004_gene1828	GC_00002766	1	0	1	0.9167	9	18	10	24
attH :: secreted hydrolase	52.6853	2.13964e-11	1.68115e-10	Ca. T. weberae, Ca. T. lotti, Ca. T. taylori	857087.Metme_3737	GC_00003303	1	0	1	0.9167	9	18	10	24
pmtA :: Phospholipid N-methyltransferase	52.6853	2.13964e-11	1.68115e-10	Ca. T. weberae, Ca. T. lotti, Ca. T. taylori	1205680.CAKO01000004_gene3621	GC_00003006	1	0	1	0.9167	9	18	10	24
Cache domain	52.6853	2.13964e-11	1.68115e-10	Ca. T. weberae, Ca. T. lotti, Ca. T. taylori	177439.DP1981	GC_00003080	1	0	1	0.9167	9	18	10	24
nifF :: Low-potential electron donor to a number of redox enzymes	52.6853	2.13964e-11	1.68115e-10	Ca. T. weberae, Ca. T. lotti, Ca. T. taylori	765911.Thivi_1464	GC_00002967	1	0	1	0.9167	9	18	10	24
Phenazine biosynthesis-like protein	52.6853	2.13964e-11	1.68115e-10	Ca. T. weberae, Ca. T. lotti, Ca. T. taylori	272558	GC_00003403	1	0	1	0.9167	9	18	10	24
peptidase M48, Ste24p	52.6853	2.13964e-11	1.68115e-10	Ca. T. weberae, Ca. T. lotti, Ca. T. taylori	998674.ATTE01000001_gene214	GC_00003065	1	0	1	0.9167	9	18	10	24
Bacterial PH domain	52.6853	2.13964e-11	1.68115e-10	Ca. T. weberae, Ca. T. lotti, Ca. T. taylori	1411685.U062_00859	GC_00003428	1	0	1	0.9167	9	18	10	24
Redoxin	52.6853	2.13964e-11	1.68115e-10	Ca. T. weberae, Ca. T. lotti, Ca. T. taylori	313603.FB2170_08514	GC_00003454	1	0	1	0.9167	9	18	10	24
PFAM Xylose isomerase, TIM barrel domain	52.6853	2.13964e-11	1.68115e-10	Ca. T. weberae, Ca. T. lotti, Ca. T. taylori	765913.ThidrDRAFT_3235	GC_00002644	1	0	1	0.9167	9	18	10	24
MA20_16090 :: MMPL family	52.6853	2.13964e-11	1.68115e-10	Ca. T. weberae, Ca. T. lotti, Ca. T. taylori	1267005.KB911258_gene148	GC_00003332	1	0	1	0.9167	9	18	10	24
Belongs to the globin family	52.6853	2.13964e-11	1.68115e-10	Ca. T. weberae, Ca. T. lotti, Ca. T. taylori	1177154.Y5S_00370	GC_00002843	1	0	1	0.9167	9	18	10	24
Uncharacterized conserved protein (DUF2164)	52.6853	2.13964e-11	1.68115e-10	Ca. T. weberae, Ca. T. lotti, Ca. T. taylori	1411685.U062_00349	GC_00003359	1	0	1	0.9167	9	18	10	24
lipid binding	52.6853	2.13964e-11	1.68115e-10	Ca. T. weberae, Ca. T. lotti, Ca. T. taylori	1191523.MROS_0403	GC_00003376	1	0	1	0.9167	9	18	10	24
Domain of Unknown Function (DUF1521)	52.6853	2.13964e-11	1.68115e-10	Ca. T. weberae, Ca. T. lotti, Ca. T. taylori	314266.SKA58_16418	GC_00002581	1	0	1	0.9167	9	18	10	24
MA20_09210 :: MMPL family	52.6199	2.20948e-11	1.72994e-10	Ca. T. lotti, Ca. T. taylori	1265505.ATUG01000001_gene3942	GC_00002537	0.3333	0	1	1	9	18	10	24
cysA_3 :: COG1116 ABC-type nitrate sulfonate bicarbonate transport system, ATPase component	52.6161	2.21353e-11	1.72994e-10	Ca. T. weberae, Ca. T. lotti, Ca. T. taylori	1122201.AUAZ01000011_gene1474	GC_00002881	0.8889	0	1	0.9583	9	18	10	24
IV02_09290 :: Domain of unknown function (DUF1989)	52.6161	2.21353e-11	1.72994e-10	Ca. T. weberae, Ca. T. lotti, Ca. T. taylori	1232683.ADIMK_1489	GC_00002913	0.8889	0	1	0.9583	9	18	10	24
bcp :: PFAM alkyl hydroperoxide reductase Thiol specific antioxidant Mal allergen	52.5656	2.26914e-11	1.74855e-10	Ca. T. weberae, Ca. T. lotti, Ca. T. taylori	582744.Msip34_1038	GC_00003104	1	0	0.9	0.9583	9	18	10	24
flgN :: PFAM FlgN family protein	52.5656	2.26914e-11	1.74855e-10	Ca. T. weberae, Ca. T. lotti, Ca. T. taylori	384676.PSEEN3848	GC_00003337	1	0	0.9	0.9583	9	18	10	24
Pectate lyase	52.5656	2.26914e-11	1.74855e-10	Ca. T. weberae, Ca. T. lotti, Ca. T. taylori	1254432.SCE1572_34750	GC_00002734, GC_00006179	1	0	0.9	0.9583	9	18	10	24
Catalyzes the first of the two reduction steps in the elongation cycle of fatty acid synthesis	52.5656	2.26914e-11	1.74855e-10	Ca. T. weberae, Ca. T. lotti, Ca. T. taylori	1122185.N792_11215	GC_00003232	1	0	0.9	0.9583	9	18	10	24
ubiB_2 :: ABC1 family	52.5656	2.26914e-11	1.74855e-10	Ca. T. weberae, Ca. T. lotti, Ca. T. taylori	338969.Rfer_0837	GC_00002857	1	0	0.9	0.9583	9	18	10	24
cheB :: PFAM CheB methylesterase	52.5656	2.26914e-11	1.74855e-10	Ca. T. weberae, Ca. T. lotti, Ca. T. taylori	572477.Alvin_2318	GC_00002816	1	0	0.9	0.9583	9	18	10	24
yacG :: Inhibits all the catalytic activities of DNA gyrase by preventing its interaction with DNA. Acts by binding directly to the C-terminal domain of GyrB, which probably disrupts DNA binding by the gyrase	52.5656	2.26914e-11	1.74855e-10	Ca. T. weberae, Ca. T. lotti, Ca. T. taylori	765911.Thivi_3899	GC_00002934	1	0	0.9	0.9583	9	18	10	24
cusA :: Belongs to the resistance-nodulation-cell division (RND) (TC 2.A.6) family	52.5656	2.26914e-11	1.74855e-10	Ca. T. weberae, Ca. T. lotti, Ca. T. taylori	1249627.D779_0468	GC_00002757	1	0	0.9	0.9583	9	18	10	24
TonB-dependent receptor, beta-barrel	52.4879	2.3573e-11	1.81331e-10	Ca. T. taylori	261292.Nit79A3_0232	GC_00003659	0	0	0.3	1	9	18	10	24
mycA :: Myosin-crossreactive antigen	52.1295	2.81065e-11	2.12855e-10	Ca. T. endolucinida	86416.Clopa_4290	GC_00004568	0	0.9444	0.1	0	9	18	10	24
Putative Flp pilus-assembly TadE/G-like	52.1295	2.81065e-11	2.12855e-10	Ca. T. endolucinida	1333507.AUTQ01000035_gene4505	GC_00002656	0	0.9444	0.1	0	9	18	10	24
Fibronectin type 3 domain	52.1295	2.81065e-11	2.12855e-10	Ca. T. endolucinida	1163409.UUA_12860	GC_00004360, GC_00004728	0	0.9444	0.1	0	9	18	10	24
tadE :: PFAM TadE family protein	52.1295	2.81065e-11	2.12855e-10	Ca. T. endolucinida	999541.bgla_2g00500	GC_00000244	0	0.9444	0.1	0	9	18	10	24
tadA :: type II secretion system protein E	52.1295	2.81065e-11	2.12855e-10	Ca. T. endolucinida	392500.Swoo_0748	GC_00004422	0	0.9444	0.1	0	9	18	10	24
tadC2 :: PFAM type II secretion system	52.1295	2.81065e-11	2.12855e-10	Ca. T. endolucinida	535289.Dtpsy_2114	GC_00003574	0	0.9444	0.1	0	9	18	10	24
slyA :: transcriptional regulator	52.1295	2.81065e-11	2.12855e-10	Ca. T. endolucinida	388401.RB2150_05388	GC_00004848	0	0.9444	0.1	0	9	18	10	24
tadB :: PFAM type II secretion system protein	52.1295	2.81065e-11	2.12855e-10	Ca. T. endolucinida	1565129.JSFF01000006_gene2477	GC_00004537	0	0.9444	0.1	0	9	18	10	24
methyltransferase	52.1295	2.81065e-11	2.12855e-10	Ca. T. weberae, Ca. T. lotti, Ca. T. taylori	156889.Mmc1_2223	GC_00003758, GC_00003841, GC_00006250, GC_00007166	1	0.0556	0.9	1	9	18	10	24
dmpI :: isomerase activity	51.8468	3.22885e-11	2.39127e-10	Ca. T. weberae, Ca. T. lotti, Ca. T. taylori	870187.Thini_4277	GC_00002869	1	0.0556	1	0.9583	9	18	10	24
nfsA :: Nitroreductase family	51.8468	3.22885e-11	2.39127e-10	Ca. T. weberae, Ca. T. lotti, Ca. T. taylori	765913.ThidrDRAFT_4126	GC_00002969	1	0.0556	1	0.9583	9	18	10	24
folE :: GTP cyclohydrolase I	51.8468	3.22885e-11	2.39127e-10	Ca. T. weberae, Ca. T. lotti, Ca. T. taylori	745014.OMB55_00007770	GC_00002699	1	0.0556	1	0.9583	9	18	10	24
oprH :: COG2931 RTX toxins and related Ca2 -binding proteins	51.8468	3.22885e-11	2.39127e-10	Ca. T. endolucinida	1117318.PRUB_10617	GC_00004351	0	0.9444	0	0.0417	9	18	10	24
minC :: Cell division inhibitor that blocks the formation of polar Z ring septums. Rapidly oscillates between the poles of the cell to destabilize FtsZ filaments that have formed before they mature into polar Z rings. Prevents FtsZ polymerization	51.8468	3.22885e-11	2.39127e-10	Ca. T. weberae, Ca. T. lotti, Ca. T. taylori	243233.MCA3066	GC_00003156	1	0.0556	1	0.9583	9	18	10	24
repA :: Protein involved in initiation of plasmid replication	51.8468	3.22885e-11	2.39127e-10	Ca. T. endolucinida	316275.VSAL_p43_01	GC_00002742	0	0.9444	0	0.0417	9	18	10	24
minD :: Belongs to the ParA family	51.8468	3.22885e-11	2.39127e-10	Ca. T. weberae, Ca. T. lotti, Ca. T. taylori	765913.ThidrDRAFT_4446	GC_00003214	1	0.0556	1	0.9583	9	18	10	24
protein possibly involved in utilization of glycolate and propanediol	51.8468	3.22885e-11	2.39127e-10	Ca. T. weberae, Ca. T. lotti, Ca. T. taylori	1439940.BAY1663_03644	GC_00002870	1	0.0556	1	0.9583	9	18	10	24
Domain of unknown function (DUF4266)	51.8468	3.22885e-11	2.39127e-10	Ca. T. weberae, Ca. T. lotti, Ca. T. taylori	1049564.TevJSym_aj00100	GC_00002847, GC_00003521	1	0.0556	1	0.9583	9	18	10	24
hipB :: Transcriptional regulator	51.8132	3.28256e-11	2.39127e-10	Ca. T. endolucinida	1283300.ATXB01000002_gene2968	GC_00004954	0	0.8889	0	0	9	18	10	24
PFAM Dinitrogenase iron-molybdenum cofactor	51.8132	3.28256e-11	2.39127e-10	Ca. T. endolucinida	1049564.TevJSym_ax00130	GC_00004326, GC_00007738	0	0.8889	0	0	9	18	10	24
membrane-anchored protein	51.8132	3.28256e-11	2.39127e-10	Ca. T. endolucinida	1499967.BAYZ01000184_gene4607	GC_00004976	0	0.8889	0	0	9	18	10	24
cohE :: Peptidase S24-like	51.8132	3.28256e-11	2.39127e-10	Ca. T. endolucinida	1177154.Y5S_00638	GC_00003858	0	0.8889	0	0	9	18	10	24
MA20_35560 :: Antibiotic biosynthesis monooxygenase	51.8132	3.28256e-11	2.39127e-10	Ca. T. endolucinida	207954.MED92_02541	GC_00005044	0	0.8889	0	0	9	18	10	24
hadL :: Haloacid dehalogenase-like hydrolase	51.8132	3.28256e-11	2.39127e-10	Ca. T. endolucinida	398767.Glov_3726	GC_00004982	0	0.8889	0	0	9	18	10	24
Domain of unknown function (DUF4401)	51.8132	3.28256e-11	2.39127e-10	Ca. T. endolucinida	1121935.AQXX01000059_gene1973	GC_00004984	0	0.8889	0	0	9	18	10	24
alpha/beta hydrolase fold	51.8132	3.28256e-11	2.39127e-10	Ca. T. endolucinida	1038866.KB902772_gene1031	GC_00005062	0	0.8889	0	0	9	18	10	24
aggA :: TIGRFAM type I secretion outer membrane protein, TolC family	51.8132	3.28256e-11	2.39127e-10	Ca. T. endolucinida	1198232.CYCME_0396	GC_00004402	0	0.8889	0	0	9	18	10	24
sohB :: Peptidase family S49 N-terminal	51.8132	3.28256e-11	2.39127e-10	Ca. T. endolucinida	1123261.AXDW01000019_gene708	GC_00004992	0	0.8889	0	0	9	18	10	24
Predicted membrane protein (DUF2157)	51.8132	3.28256e-11	2.39127e-10	Ca. T. endolucinida	349521.HCH_00864	GC_00004975	0	0.8889	0	0	9	18	10	24
hipA :: Pfam:HipA_N	51.8132	3.28256e-11	2.39127e-10	Ca. T. endolucinida	743299.Acife_1499	GC_00004964	0	0.8889	0	0	9	18	10	24
SPTR CopG domain protein DNA-binding domain protein	51.8132	3.28256e-11	2.39127e-10	Ca. T. endolucinida	927677.ALVU02000001_gene4336	GC_00004686	0	0.8889	0	0	9	18	10	24
synthase	51.8132	3.28256e-11	2.39127e-10	Ca. T. weberae, Ca. T. lotti, Ca. T. taylori	1116472.MGMO_120c00290	GC_00003005, GC_00009513, GC_00009514, GC_00010422	1	0.1111	1	1	9	18	10	24
hmp :: Is involved in NO detoxification in an aerobic process, termed nitric oxide dioxygenase (NOD) reaction that utilizes O(2) and NAD(P)H to convert NO to nitrate, which protects the bacterium from various noxious nitrogen compounds. Therefore, plays a central role in the inducible response to nitrosative stress	51.7009	3.46849e-11	2.52254e-10	Ca. T. endolucinida	765911.Thivi_4469	GC_00004176, GC_00005106, GC_00007840	0	1	0.3	0	9	18	10	24
Arylsulfotransferase (ASST)	51.0471	4.78025e-11	3.45939e-10	Ca. T. taylori	1408433.JHXV01000002_gene442	GC_00003660	0.2222	0	0.1	1	9	18	10	24
pleD :: TIGRFAM Diguanylate cyclase	51.0471	4.78025e-11	3.45939e-10	Ca. T. taylori	697282.Mettu_2181	GC_00003608	0.2222	0	0.1	1	9	18	10	24
Signal transduction histidine kinase	51.0471	4.78025e-11	3.45939e-10	Ca. T. taylori	207954.MED92_13026	GC_00003592, GC_00007734	0.2222	0	0.1	1	9	18	10	24
PFAM Cyclopropane-fatty-acyl-phospholipid synthase	50.9433	5.03018e-11	3.62833e-10	Ca. T. weberae, Ca. T. taylori	396588.Tgr7_1388	GC_00003591	1	0	0.4	1	9	18	10	24
Short-chain dehydrogenase reductase SDR	50.9433	5.03018e-11	3.62833e-10	Ca. T. weberae, Ca. T. taylori	396588.Tgr7_1398	GC_00003547	1	0	0.4	1	9	18	10	24
MA20_16195 :: Bacterial transglutaminase-like N-terminal	50.6272	5.87371e-11	4.20233e-10	Ca. T. weberae, Ca. T. taylori	686340.Metal_3987	GC_00003661	1	0	0.2	0.9583	9	18	10	24
urtE :: Urea ABC transporter ATP-binding protein	50.6272	5.87371e-11	4.20233e-10	Ca. T. weberae, Ca. T. taylori	1348635.BBJY01000006_gene391	GC_00003595	1	0	0.2	0.9583	9	18	10	24
gcs2 :: Circularly permuted ATP-grasp type 2	50.6272	5.87371e-11	4.20233e-10	Ca. T. weberae, Ca. T. taylori	1249627.D779_4109	GC_00003649	1	0	0.2	0.9583	9	18	10	24
urtD :: pfam abc	50.6272	5.87371e-11	4.20233e-10	Ca. T. weberae, Ca. T. taylori	765913.ThidrDRAFT_2218	GC_00003662	1	0	0.2	0.9583	9	18	10	24
urtC :: Belongs to the binding-protein-dependent transport system permease family	50.6272	5.87371e-11	4.20233e-10	Ca. T. weberae, Ca. T. taylori	765911.Thivi_2090	GC_00003564	1	0	0.2	0.9583	9	18	10	24
Domain amino terminal to FKBP-type peptidyl-prolyl isomerase	50.5917	5.97696e-11	4.26926e-10	Ca. T. weberae, Ca. T. taylori	1232410.KI421421_gene3694	GC_00003409, GC_00003421	1	0	0.6	1	9	18	10	24
ycaQ :: Protein conserved in bacteria	50.4971	6.26068e-11	4.46467e-10	Ca. T. lotti, Ca. T. taylori	102129.Lepto7375DRAFT_6665	GC_00003760	0	0	1	0.875	9	18	10	24
A predicted alpha-helical domain with a conserved ER motif.	50.3567	6.70693e-11	4.77516e-10	Ca. T. weberae, Ca. T. taylori	765911.Thivi_1267	GC_00003486	1	0	0.5	1	9	18	10	24
Fic/DOC family	50.1112	7.56528e-11	5.37759e-10	Ca. T. endolucinida, Ca. T. lotti	391595.RLO149_c010850	GC_00003792, GC_00004966, GC_00007563	0.1111	1	1	0.0833	9	18	10	24
aacA7 :: Acetyltransferase (GNAT) domain	50.0428	7.82318e-11	5.55193e-10	Ca. T. weberae, Ca. T. taylori	1502770.JQMG01000001_gene366	GC_00003679	1	0	0.1	0.9167	9	18	10	24
cellulose 1,4-beta-cellobiosidase activity	49.9751	8.08716e-11	5.73004e-10	Ca. T. endolucinida	557598.LHK_01555	GC_00004110, GC_00008296	0.1111	1	0.2	0	9	18	10	24
PFAM EAL domain, GGDEF domain	49.8617	8.54972e-11	5.97123e-10	Ca. T. weberae, Ca. T. taylori	1198452.Jab_1c06240	GC_00003581	1	0.0556	0	0.9167	9	18	10	24
MBOAT, membrane-bound O-acyltransferase family	49.8617	8.54972e-11	5.97123e-10	Ca. T. weberae, Ca. T. taylori	1541065.JRFE01000012_gene2432	GC_00003756	1	0.0556	0	0.9167	9	18	10	24
Uncharacterized conserved protein (DUF2249)	49.8617	8.54972e-11	5.97123e-10	Ca. T. endolucinida, Ca. T. lotti	572477.Alvin_1271	GC_00003556	0	0.9444	1	0.0833	9	18	10	24
nirD :: COG1522 Transcriptional regulators	49.8617	8.54972e-11	5.97123e-10	Ca. T. endolucinida, Ca. T. lotti	713586.KB900536_gene2306	GC_00003543	0	0.9444	1	0.0833	9	18	10	24
Belongs to the heme-copper respiratory oxidase family	49.8617	8.54972e-11	5.97123e-10	Ca. T. endolucinida, Ca. T. lotti	1049564.TevJSym_ai00360	GC_00004203, GC_00005451	0	0.9444	1	0.0833	9	18	10	24
nirG :: transcriptional regulator AsnC family	49.8617	8.54972e-11	5.97123e-10	Ca. T. endolucinida, Ca. T. lotti	279714.FuraDRAFT_0998	GC_00003517	0	0.9444	1	0.0833	9	18	10	24
nirS :: Nitrite reductase	49.8617	8.54972e-11	5.97123e-10	Ca. T. endolucinida, Ca. T. lotti	1049564.TevJSym_bo00200	GC_00003530	0	0.9444	1	0.0833	9	18	10	24
nirJ :: Radical SAM superfamily	49.8617	8.54972e-11	5.97123e-10	Ca. T. endolucinida, Ca. T. lotti	1255043.TVNIR_1648	GC_00003522	0	0.9444	1	0.0833	9	18	10	24
nirL :: COG1522 Transcriptional regulators	49.8617	8.54972e-11	5.97123e-10	Ca. T. endolucinida, Ca. T. lotti	292415.Tbd_0074	GC_00003542	0	0.9444	1	0.0833	9	18	10	24
6-phosphogluconolactonase activity	49.7507	9.02786e-11	6.29518e-10	Ca. T. lotti	1163398.AJJP01000169_gene1151	GC_00005496, GC_00006078, GC_00006609, GC_00009959	0	0.1111	1	0	9	18	10	24
XK27_02315 :: Domain of unknown function (DU1801)	49.6643	9.41877e-11	6.55737e-10	Ca. T. weberae, Ca. T. lotti, Ca. T. taylori	506534.Rhein_3069	GC_00003125	1	0	0.8	0.9583	9	18	10	24
porA :: Oxidoreductase required for the transfer of electrons from pyruvate to flavodoxin	49.6158	9.64526e-11	6.67282e-10	Ca. T. endolucinida, Ca. T. taylori	870187.Thini_2406	GC_00003500	0	1	0	0.875	9	18	10	24
porC :: Pyruvate ferredoxin/flavodoxin oxidoreductase	49.6158	9.64526e-11	6.67282e-10	Ca. T. endolucinida, Ca. T. taylori	1121033.AUCF01000019_gene3696	GC_00003481	0	1	0	0.875	9	18	10	24
porB :: Thiamine pyrophosphate enzyme, C-terminal TPP binding domain	49.6158	9.64526e-11	6.67282e-10	Ca. T. endolucinida, Ca. T. taylori	338969.Rfer_2185	GC_00003351	0	1	0	0.875	9	18	10	24
yjdF :: Predicted membrane protein (DUF2238)	49.6158	9.64526e-11	6.67282e-10	Ca. T. endolucinida, Ca. T. taylori	1132855.KB913035_gene935	GC_00003863, GC_00004403	0	1	0	0.875	9	18	10	24
Hemerythrin HHE cation binding domain protein	49.4027	1.07074e-10	7.35738e-10	Ca. T. lotti	224324.aq_918	GC_00005447, GC_00005727	0	0	1	0.0833	9	18	10	24
alginic acid biosynthetic process	49.4027	1.07074e-10	7.35738e-10	Ca. T. lotti	688270.Celal_3597	GC_00005320	0	0	1	0.0833	9	18	10	24
membrane protein involved in D-alanine	49.4027	1.07074e-10	7.35738e-10	Ca. T. weberae, Ca. T. endolucinida, Ca. T. taylori	756272.Plabr_0902	GC_00000129	1	1	0	0.9167	9	18	10	24
Sterol-sensing domain of SREBP cleavage-activation	49.3949	1.07488e-10	7.35738e-10	Ca. T. weberae, Ca. T. endolucinida, Ca. T. taylori	314285.KT71_09962	GC_00002616	0.8889	0.9444	0	1	9	18	10	24
aldo keto reductase	49.3729	1.0865e-10	7.35738e-10	Ca. T. taylori	582515.KR51_00006290	GC_00004435	0	0	0	0.875	9	18	10	24
phuR :: receptor	49.3729	1.0865e-10	7.35738e-10	Ca. T. taylori	883126.HMPREF9710_05170	GC_00004372	0	0	0	0.875	9	18	10	24
enzyme involved in biosynthesis of extracellular polysaccharides	49.3729	1.0865e-10	7.35738e-10	Ca. T. taylori	1117318.PRUB_01484	GC_00004399	0	0	0	0.875	9	18	10	24
rhdA :: Rhodanese Homology Domain	49.3722	1.08689e-10	7.35738e-10	Ca. T. weberae, Ca. T. lotti, Ca. T. taylori	1089552.KI911559_gene2952	GC_00002900	1	0	1	0.875	9	18	10	24
aas :: Acyltransferase	49.3722	1.08689e-10	7.35738e-10	Ca. T. weberae, Ca. T. lotti, Ca. T. taylori	232346.JHQL01000006_gene3017	GC_00003416	1	0	1	0.875	9	18	10	24
Dioxygenase	49.3722	1.08689e-10	7.35738e-10	Ca. T. weberae, Ca. T. lotti, Ca. T. taylori	1255043.TVNIR_3275	GC_00003353	1	0	1	0.875	9	18	10	24
tetD :: Bacterial transcription activator, effector binding domain	49.3722	1.08689e-10	7.35738e-10	Ca. T. weberae, Ca. T. lotti, Ca. T. taylori	207954.MED92_14628	GC_00002836	1	0	1	0.875	9	18	10	24
isdG :: PFAM Antibiotic biosynthesis monooxygenase	49.3722	1.08689e-10	7.35738e-10	Ca. T. weberae, Ca. T. lotti, Ca. T. taylori	631362.Thi970DRAFT_00031	GC_00002840	1	0	1	0.875	9	18	10	24
Belongs to the TPP enzyme family	49.3722	1.08689e-10	7.35738e-10	Ca. T. weberae, Ca. T. lotti, Ca. T. taylori	391625.PPSIR1_37124	GC_00002983	1	0	1	0.875	9	18	10	24
stress-induced mitochondrial fusion	49.3722	1.08689e-10	7.35738e-10	Ca. T. endolucinida	926561.KB900618_gene84	GC_00004458	0	1	0	0.125	9	18	10	24
Nucleoside recognition	49.366	1.09019e-10	7.36842e-10	Ca. T. taylori	395493.BegalDRAFT_1014	GC_00003895	0	0	0.1	0.9167	9	18	10	24
int :: Belongs to the 'phage' integrase family	49.1319	1.22278e-10	8.25188e-10	Ca. T. endolucinida	580332.Slit_0377	GC_00004524, GC_00008441, GC_00008544, GC_00008759	0	0.9444	0.2	0	9	18	10	24
ycgI :: Domain of unknown function (DUF1989)	48.9447	1.34028e-10	9.01721e-10	Ca. T. weberae, Ca. T. lotti, Ca. T. taylori	1122201.AUAZ01000011_gene1476	GC_00003121	0.8889	0	1	0.9167	9	18	10	24
aprM ::	48.9447	1.34028e-10	9.01721e-10	Ca. T. weberae, Ca. T. lotti, Ca. T. taylori	396588.Tgr7_0352	GC_00003474	0.8889	0	1	0.9167	9	18	10	24
a CheY-like receiver domain and an HD-GYP domain	48.8953	1.37318e-10	9.18238e-10	Ca. T. weberae, Ca. T. lotti, Ca. T. taylori	1049564.TevJSym_aa00970	GC_00003484	1	0	0.9	0.9167	9	18	10	24
aprB :: reductase beta subunit	48.8953	1.37318e-10	9.18238e-10	Ca. T. weberae, Ca. T. lotti, Ca. T. taylori	2340.JV46_07780	GC_00003471	1	0	0.9	0.9167	9	18	10	24
lysophospholipase L1 and related esterases	48.8953	1.37318e-10	9.18238e-10	Ca. T. weberae, Ca. T. lotti, Ca. T. taylori	1121918.ARWE01000001_gene2831	GC_00002775	1	0	0.9	0.9167	9	18	10	24
mqo :: Malate:quinone oxidoreductase (Mqo)	48.8953	1.37318e-10	9.18238e-10	Ca. T. weberae, Ca. T. lotti, Ca. T. taylori	2340.JV46_27010	GC_00003396	1	0	0.9	0.9167	9	18	10	24
cyc4 :: PFAM Cytochrome C	48.7665	1.46264e-10	9.76572e-10	Ca. T. lotti, Ca. T. taylori	1535422.ND16A_0737	GC_00003537	0.3333	0	1	0.9583	9	18	10	24
rimK :: Belongs to the RimK family	48.5994	1.58744e-10	1.05829e-09	Ca. T. endolucinida, Ca. T. taylori	765913.ThidrDRAFT_0566	GC_00002938, GC_00006593	0	1	0.1	0.9167	9	18	10	24
FecR protein	48.4926	1.67276e-10	1.11239e-09	Ca. T. weberae, Ca. T. endolucinida, Ca. T. lotti	323261.Noc_1063	GC_00003671, GC_00006102, GC_00007515, GC_00008178	1	1	0.7	0.0417	9	18	10	24
PFAM 20S proteasome, A and B subunits	48.4915	1.67364e-10	1.11239e-09	Ca. T. weberae, Ca. T. taylori	686340.Metal_3986	GC_00003628	1	0	0.3	0.9583	9	18	10	24
Multiple resistance and pH regulation protein F	48.3102	1.82915e-10	1.19766e-09	Ca. T. endolucinida, Ca. T. taylori	1158146.KB907127_gene1703	GC_00002785	0.2222	1	0.1	1	9	18	10	24
cls :: Catalyzes the reversible phosphatidyl group transfer from one phosphatidylglycerol molecule to another to form cardiolipin (CL) (diphosphatidylglycerol) and glycerol	48.3102	1.82915e-10	1.19766e-09	Ca. T. endolucinida, Ca. T. taylori	1123401.JHYQ01000002_gene2589	GC_00002856	0.2222	1	0.1	1	9	18	10	24
oxidoreductase, chain 4L	48.3102	1.82915e-10	1.19766e-09	Ca. T. endolucinida, Ca. T. taylori	572477.Alvin_1408	GC_00002783	0.2222	1	0.1	1	9	18	10	24
PFAM NADH Ubiquinone plastoquinone	48.3102	1.82915e-10	1.19766e-09	Ca. T. endolucinida, Ca. T. taylori	1249627.D779_3492	GC_00002759	0.2222	1	0.1	1	9	18	10	24
nuoL2 :: PFAM NADH Ubiquinone plastoquinone	48.3102	1.82915e-10	1.19766e-09	Ca. T. endolucinida, Ca. T. taylori	572477.Alvin_1406	GC_00002803	0.2222	1	0.1	1	9	18	10	24
PFAM cation antiporter	48.3102	1.82915e-10	1.19766e-09	Ca. T. endolucinida, Ca. T. taylori	1249627.D779_3486	GC_00002760	0.2222	1	0.1	1	9	18	10	24
Universal stress protein family	48.3102	1.82915e-10	1.19766e-09	Ca. T. endolucinida, Ca. T. taylori	323261.Noc_1288	GC_00002726, GC_00004078, GC_00004323, GC_00004504, GC_00004829, GC_00009530	0.2222	1	0.1	1	9	18	10	24
PFAM NADH Ubiquinone plastoquinone (complex I)	48.3102	1.82915e-10	1.19766e-09	Ca. T. endolucinida, Ca. T. taylori	572477.Alvin_1405	GC_00003716, GC_00004481	0.2222	1	0.1	1	9	18	10	24
PFAM Na H antiporter subunit	48.3102	1.82915e-10	1.19766e-09	Ca. T. endolucinida, Ca. T. taylori	187272.Mlg_0740	GC_00002786	0.2222	1	0.1	1	9	18	10	24
mnhB :: Domain related to MnhB subunit of Na+/H+ antiporter	48.3102	1.82915e-10	1.19766e-09	Ca. T. endolucinida, Ca. T. taylori	631362.Thi970DRAFT_01777	GC_00002725	0.2222	1	0.1	1	9	18	10	24
cfa :: cyclopropane-fatty-acyl-phospholipid synthase	48.0502	2.07777e-10	1.34841e-09	Ca. T. endolucinida	266265.Bxe_A3431	GC_00004169, GC_00006327	0	0.9444	0	0.0833	9	18	10	24
Ribosomal RNA adenine dimethylase	48.0502	2.07777e-10	1.34841e-09	Ca. T. endolucinida	517418.Ctha_0994	GC_00004712	0	0.9444	0	0.0833	9	18	10	24
Putative esterase	48.0502	2.07777e-10	1.34841e-09	Ca. T. weberae, Ca. T. lotti, Ca. T. taylori	1300345.LF41_260	GC_00003165	1	0.0556	1	0.9167	9	18	10	24
cwlJ :: PFAM Cell wall hydrolase	48.0502	2.07777e-10	1.34841e-09	Ca. T. weberae, Ca. T. lotti, Ca. T. taylori	1249627.D779_1814	GC_00002702	1	0.0556	1	0.9167	9	18	10	24
VP2116 :: Protein-disulfide isomerase	48.0502	2.07777e-10	1.34841e-09	Ca. T. weberae, Ca. T. lotti, Ca. T. taylori	1485545.JQLW01000007_gene626	GC_00003261	1	0.0556	1	0.9167	9	18	10	24
ilvE :: Amino-transferase class IV	48.0502	2.07777e-10	1.34841e-09	Ca. T. weberae, Ca. T. lotti, Ca. T. taylori	1209072.ALBT01000007_gene2784	GC_00002985	1	0.0556	1	0.9167	9	18	10	24
nucleoside 2-deoxyribosyltransferase	47.9486	2.1838e-10	1.41513e-09	Ca. T. lotti	394221.Mmar10_0570	GC_00005746, GC_00007415, GC_00008861, GC_00009206	0.1111	0	0.9	0	9	18	10	24
yhhY :: Acetyltransferase	47.7108	2.45363e-10	1.58764e-09	Ca. T. endolucinida, Ca. T. taylori	701176.VIBRN418_08242	GC_00002585	0	1	0.7	1	9	18	10	24
recX :: Modulates RecA activity	47.6827	2.48763e-10	1.60257e-09	Ca. T. weberae, Ca. T. lotti, Ca. T. taylori	1049564.TevJSym_aa02280	GC_00002661	1	0.1111	0.9	1	9	18	10	24
cpaC :: Belongs to the GSP D family	47.6827	2.48763e-10	1.60257e-09	Ca. T. endolucinida	555778.Hneap_2310	GC_00004562	0	0.8889	0.1	0	9	18	10	24
pilL :: domain, Protein	47.6827	2.48763e-10	1.60257e-09	Ca. T. endolucinida	314285.KT71_18037	GC_00003809	0	0.8889	0.1	0	9	18	10	24
MA20_14955 :: helix_turn_helix ASNC type	47.661	2.51421e-10	1.61733e-09	Ca. T. lotti, Ca. T. taylori	991905.SL003B_1433	GC_00003787	0	0	1	0.8333	9	18	10	24
SPTR CHU large protein	47.6322	2.55002e-10	1.63797e-09	Ca. T. weberae, Ca. T. taylori	991.IW20_18070	GC_00003657	1	0	0	0.8333	9	18	10	24
plcR :: transcriptional regulator, XRE family	47.5387	2.66954e-10	1.69464e-09	Ca. T. lotti	398578.Daci_0283	GC_00005634	0	0.0556	0.9	0	9	18	10	24
SMART Water Stress and Hypersensitive response domain protein	47.5156	2.69987e-10	1.69464e-09	Ca. T. endolucinida	396588.Tgr7_0609	GC_00004365	0	0.8333	0	0	9	18	10	24
glsA :: Belongs to the glutaminase family	47.5156	2.69987e-10	1.69464e-09	Ca. T. endolucinida	1121875.KB907547_gene2918	GC_00005136	0	0.8333	0	0	9	18	10	24
PFAM TRAP C4-dicarboxylate transport system permease DctM subunit	47.5156	2.69987e-10	1.69464e-09	Ca. T. endolucinida	1278309.KB907112_gene3339	GC_00005014	0	0.8333	0	0	9	18	10	24
Sugar transferase, PEP-CTERM EpsH1 system associated	47.5156	2.69987e-10	1.69464e-09	Ca. T. endolucinida	396588.Tgr7_2362	GC_00005077	0	0.8333	0	0	9	18	10	24
4Fe-4S ferredoxin, iron-sulfur binding	47.5156	2.69987e-10	1.69464e-09	Ca. T. endolucinida	398767.Glov_1148	GC_00004853	0	0.8333	0	0	9	18	10	24
Asparagine synthase, glutamine-hydrolyzing	47.5156	2.69987e-10	1.69464e-09	Ca. T. endolucinida	396588.Tgr7_2360	GC_00004228	0	0.8333	0	0	9	18	10	24
cmpR :: LysR family	47.5156	2.69987e-10	1.69464e-09	Ca. T. endolucinida	713586.KB900536_gene541	GC_00005032	0	0.8333	0	0	9	18	10	24
YH67_14670 :: Protein of unknown function (DUF502)	47.5156	2.69987e-10	1.69464e-09	Ca. T. endolucinida	305700.B447_15236	GC_00004217	0	0.8333	0	0	9	18	10	24
tusE :: DsrC like protein	47.5156	2.69987e-10	1.69464e-09	Ca. T. endolucinida	1430440.MGMSRv2_3907	GC_00005054	0	0.8333	0	0	9	18	10	24
Uncharacterized protein family UPF0016	47.5156	2.69987e-10	1.69464e-09	Ca. T. endolucinida	105559.Nwat_1216	GC_00005099	0	0.8333	0	0	9	18	10	24
Catalyzes the ATP-dependent transfer of a sulfur to tRNA to produce 4-thiouridine in position 8 of tRNAs, which functions as a near-UV photosensor. Also catalyzes the transfer of sulfur to the sulfur carrier protein ThiS, forming ThiS-thiocarboxylate. This is a step in the synthesis of thiazole, in the thiamine biosynthesis pathway. The sulfur is donated as persulfide by IscS	47.5156	2.69987e-10	1.69464e-09	Ca. T. endolucinida	349521.HCH_02773	GC_00005040, GC_00009637	0	0.8333	0	0	9	18	10	24
helix_turn_helix, mercury resistance	47.5156	2.69987e-10	1.69464e-09	Ca. T. endolucinida	1049564.TevJSym_ap00060	GC_00005105, GC_00010311	0	0.8333	0	0	9	18	10	24
MltA-interacting protein MipA	47.5156	2.69987e-10	1.69464e-09	Ca. T. weberae, Ca. T. lotti, Ca. T. taylori	1442599.JAAN01000031_gene1325	GC_00002673, GC_00003258	1	0.1667	1	1	9	18	10	24
MacB-like periplasmic core domain	47.5156	2.69987e-10	1.69464e-09	Ca. T. weberae, Ca. T. lotti, Ca. T. taylori	1190603.AJYD01000022_gene350	GC_00002641, GC_00009016	1	0.1667	1	1	9	18	10	24
macB :: Part of the tripartite efflux system MacAB-TolC. MacB is a non-canonical ABC transporter that contains transmembrane domains (TMD), which form a pore in the inner membrane, and an ATP-binding domain (NBD), which is responsible for energy generation. Confers resistance against macrolides	47.5156	2.69987e-10	1.69464e-09	Ca. T. weberae, Ca. T. lotti, Ca. T. taylori	1190603.AJYD01000022_gene351	GC_00002654	1	0.1667	1	1	9	18	10	24
SMART Rhodanese domain protein	47.437	2.8059e-10	1.75868e-09	Ca. T. weberae, Ca. T. endolucinida, Ca. T. taylori	886293.Sinac_0437	GC_00002639	1	1	0.1	0.9583	9	18	10	24
Belongs to the low molecular weight phosphotyrosine protein phosphatase family	47.4152	2.83602e-10	1.77503e-09	Ca. T. weberae, Ca. T. taylori	396588.Tgr7_2381	GC_00003819	0.7778	0	0	0.9167	9	18	10	24
7TMR-DISM extracellular 2	47.3056	2.99236e-10	1.87022e-09	Ca. T. weberae, Ca. T. endolucinida, Ca. T. lotti	1278309.KB907099_gene2591	GC_00004654, GC_00005066	0.7778	0.9444	0.9	0	9	18	10	24
ureA :: Belongs to the urease gamma subunit family	47.1764	3.1879e-10	1.97282e-09	Ca. T. weberae, Ca. T. taylori	1238450.VIBNISOn1_1350038	GC_00003677	1	0	0.2	0.9167	9	18	10	24
ureC :: Belongs to the metallo-dependent hydrolases superfamily. Urease alpha subunit family	47.1764	3.1879e-10	1.97282e-09	Ca. T. weberae, Ca. T. taylori	1249627.D779_3410	GC_00003620	1	0	0.2	0.9167	9	18	10	24
ureD :: Required for maturation of urease via the functional incorporation of the urease nickel metallocenter	47.1764	3.1879e-10	1.97282e-09	Ca. T. weberae, Ca. T. taylori	2340.JV46_28560	GC_00003646	1	0	0.2	0.9167	9	18	10	24
urtB :: Belongs to the binding-protein-dependent transport system permease family	47.1764	3.1879e-10	1.97282e-09	Ca. T. weberae, Ca. T. taylori	1249627.D779_3421	GC_00003670	1	0	0.2	0.9167	9	18	10	24
ureF :: Required for maturation of urease via the functional incorporation of the urease nickel metallocenter	47.1764	3.1879e-10	1.97282e-09	Ca. T. weberae, Ca. T. taylori	2340.JV46_28610	GC_00003656	1	0	0.2	0.9167	9	18	10	24
urtA :: COG0683 ABC-type branched-chain amino acid transport systems, periplasmic component	47.1764	3.1879e-10	1.97282e-09	Ca. T. weberae, Ca. T. taylori	2340.JV46_28500	GC_00003692	1	0	0.2	0.9167	9	18	10	24
ureG :: Facilitates the functional incorporation of the urease nickel metallocenter. This process requires GTP hydrolysis, probably effectuated by UreG	47.1764	3.1879e-10	1.97282e-09	Ca. T. weberae, Ca. T. taylori	2340.JV46_28620	GC_00003667	1	0	0.2	0.9167	9	18	10	24
PFAM Flavin containing amine oxidoreductase	47.1123	3.2896e-10	2.0329e-09	Ca. T. weberae, Ca. T. taylori	631362.Thi970DRAFT_04584	GC_00003546	1	0	0.4	0.9583	9	18	10	24
LysE type translocator	46.9589	3.54629e-10	2.17929e-09	Ca. T. lotti	1122212.AULO01000009_gene935	GC_00005978	0	0	0.8	0	9	18	10	24
#NAME?	46.9589	3.54629e-10	2.17929e-09	Ca. T. lotti	330214.NIDE2856	GC_00005955	0	0	0.8	0	9	18	10	24
wecB :: Belongs to the UDP-N-acetylglucosamine 2-epimerase family	46.9589	3.54629e-10	2.17929e-09	Ca. T. lotti	1408164.MOLA814_00700	GC_00006015	0	0	0.8	0	9	18	10	24
Sugar-transfer associated ATP-grasp	46.9589	3.54629e-10	2.17929e-09	Ca. T. lotti	404380.Gbem_1795	GC_00005972	0	0	0.8	0	9	18	10	24
Ribonuclease toxin, BrnT, of type II toxin-antitoxin system	46.8467	3.74654e-10	2.29913e-09	Ca. T. endolucinida, Ca. T. lotti	396588.Tgr7_0155	GC_00004917, GC_00005985	0	0.8889	0.8	0	9	18	10	24
cheB :: Chemotaxis	46.8076	3.81901e-10	2.33708e-09	Ca. T. weberae, Ca. T. lotti	1163617.SCD_n00935	GC_00004433	1	0	1	0.1667	9	18	10	24
preT :: Dihydroprymidine dehydrogenase domain II, 4Fe-4S cluster	46.8076	3.81901e-10	2.33708e-09	Ca. T. endolucinida, Ca. T. taylori	946483.Cenrod_0414	GC_00003318	0	1	0	0.8333	9	18	10	24
nuclease	46.7155	3.99519e-10	2.43138e-09	Ca. T. endolucinida, Ca. T. lotti	1049564.TevJSym_bo00060	GC_00004334, GC_00005322, GC_00007786	0	0.9444	1	0.125	9	18	10	24
mauC :: Cupredoxin-like domain	46.7155	3.99519e-10	2.43138e-09	Ca. T. endolucinida, Ca. T. lotti	1049564.TevJSym_bo00180	GC_00003541	0	0.9444	1	0.125	9	18	10	24
ccpA :: cytochrome c peroxidase	46.7155	3.99519e-10	2.43138e-09	Ca. T. endolucinida, Ca. T. lotti	314278.NB231_08740	GC_00003523	0	0.9444	1	0.125	9	18	10	24
nirN :: COG2010 Cytochrome c, mono- and diheme variants	46.7155	3.99519e-10	2.43138e-09	Ca. T. endolucinida, Ca. T. lotti	1049564.TevJSym_bo00090	GC_00003518	0	0.9444	1	0.125	9	18	10	24
competence protein COMEC	46.6992	4.0273e-10	2.44753e-09	Ca. T. endolucinida, Ca. T. lotti	362418.IW19_02550	GC_00003870, GC_00004680, GC_00009846, GC_00010043, GC_00010296	0	1	0.4	0.0417	9	18	10	24
acrD :: Belongs to the resistance-nodulation-cell division (RND) (TC 2.A.6) family	46.6847	4.05593e-10	2.46153e-09	Ca. T. lotti, Ca. T. taylori	631362.Thi970DRAFT_04610	GC_00003593	0	0.0556	1	0.875	9	18	10	24
lepB_1 :: nuclear chromosome segregation	46.5419	4.34982e-10	2.62181e-09	Ca. T. endolucinida	998674.ATTE01000001_gene4168	GC_00003741	0	1	0	0.1667	9	18	10	24
CYCS :: Electron carrier protein. The oxidized form of the cytochrome c heme group can accept an electron from the heme group of the cytochrome c1 subunit of cytochrome reductase. Cytochrome c then transfers this electron to the cytochrome oxidase complex, the final protein carrier in the mitochondrial electron-transport chain	46.5419	4.34982e-10	2.62181e-09	Ca. T. weberae, Ca. T. lotti, Ca. T. taylori	215358.XP_010755523.1	GC_00002997	1	0	1	0.8333	9	18	10	24
Response regulator containing a CheY-like receiver domain and an HD-GYP domain	46.5419	4.34982e-10	2.62181e-09	Ca. T. endolucinida	156889.Mmc1_1813	GC_00003826, GC_00006974	0	1	0	0.1667	9	18	10	24
LysM domain	46.5419	4.34982e-10	2.62181e-09	Ca. T. weberae, Ca. T. lotti, Ca. T. taylori	316273.XCV1185	GC_00003468	1	0	1	0.8333	9	18	10	24
NMT1/THI5 like	46.5419	4.34982e-10	2.62181e-09	Ca. T. endolucinida	944547.ABLL_2500	GC_00004870, GC_00006975	0	1	0	0.1667	9	18	10	24
MFS/sugar transport protein	46.1831	5.18523e-10	3.12107e-09	Ca. T. weberae, Ca. T. taylori	396588.Tgr7_1387	GC_00003610	0.7778	0	0.3	1	9	18	10	24
deacetylase	46.0903	5.42631e-10	3.25726e-09	Ca. T. weberae, Ca. T. endolucinida, Ca. T. taylori	396588.Tgr7_2375	GC_00003725, GC_00005071	1	0.8333	0	1	9	18	10	24
Membrane protease subunits, stomatin prohibitin homologs	46.0903	5.42631e-10	3.25726e-09	Ca. T. lotti	765913.ThidrDRAFT_3774	GC_00005353	0	0.1667	1	0	9	18	10	24
SOUL heme-binding protein	45.8735	6.03376e-10	3.61697e-09	Ca. T. taylori	177437.HRM2_39610	GC_00004373	0	0	0	0.8333	9	18	10	24
nicF :: COGs COG1335 Amidase related to nicotinamidase	45.8005	6.25336e-10	3.74351e-09	Ca. T. endolucinida, Ca. T. taylori	111781.Lepto7376_2126	GC_00003478	0	0.9444	0	0.875	9	18	10	24
ycgE :: PFAM regulatory protein, MerR	45.7128	6.52764e-10	3.90239e-09	Ca. T. weberae, Ca. T. lotti, Ca. T. taylori	713586.KB900536_gene551	GC_00003506	1	0	0.9	0.875	9	18	10	24
Adenylate cyclase	45.6893	6.60311e-10	3.93148e-09	Ca. T. weberae	768671.ThimaDRAFT_2451	GC_00005729, GC_00009031	0.7778	0	0	0	9	18	10	24
nucleic acid-binding protein contains PIN domain	45.6893	6.60311e-10	3.93148e-09	Ca. T. weberae	396588.Tgr7_0610	GC_00006155	0.7778	0	0	0	9	18	10	24
PFAM Nitrilase cyanide hydratase and apolipoprotein N-acyltransferase	45.6893	6.60311e-10	3.93148e-09	Ca. T. weberae	425104.Ssed_0525	GC_00005705	0.7778	0	0	0	9	18	10	24
Plasmid stability protein	45.5172	7.18363e-10	4.27135e-09	Ca. T. taylori	305900.GV64_08340	GC_00004443	0	0.0556	0	0.875	9	18	10	24
secretion protein	45.2942	8.01215e-10	4.75755e-09	Ca. T. weberae, Ca. T. lotti, Ca. T. taylori	1278309.KB907100_gene1769	GC_00003475	0.8889	0	0.9	0.9167	9	18	10	24
rhsC :: Rhs element Vgr protein	45.0594	8.98779e-10	5.32969e-09	Ca. T. weberae, Ca. T. taylori	574966.KB898646_gene3194	GC_00003589	1	0	0.3	0.9167	9	18	10	24
rpfG :: HD-GYP domain	44.8014	1.01972e-09	6.03873e-09	Ca. T. weberae, Ca. T. lotti, Ca. T. taylori	395493.BegalDRAFT_2118	GC_00003317	1	0.0556	1	0.875	9	18	10	24
COG0583 Transcriptional regulator	44.7642	1.03846e-09	6.14142e-09	Ca. T. endolucinida	1117314.PCIT_01333	GC_00004554	0	0.8889	0.2	0	9	18	10	24
COG3307 Lipid A core - O-antigen ligase and related enzymes	44.6817	1.08121e-09	6.38564e-09	Ca. T. weberae, Ca. T. endolucinida, Ca. T. taylori	396588.Tgr7_2363	GC_00003638, GC_00004896	1	0.8889	0	0.9583	9	18	10	24
Cytochrome c mono- and diheme variants	44.4154	1.23166e-09	7.09335e-09	Ca. T. endolucinida, Ca. T. taylori	765913.ThidrDRAFT_0524	GC_00002880	0	1	0	0.7917	9	18	10	24
citG :: triphosphoribosyl-dephospho-CoA	44.4154	1.23166e-09	7.09335e-09	Ca. T. endolucinida, Ca. T. taylori	765913.ThidrDRAFT_0567	GC_00002876	0	1	0	0.7917	9	18	10	24
mxaF :: PQQ-like domain	44.4154	1.23166e-09	7.09335e-09	Ca. T. endolucinida, Ca. T. taylori	1121033.AUCF01000039_gene420	GC_00002885	0	1	0	0.7917	9	18	10	24
ffsA :: Catalyzes the transfer of a formyl group from 5-formyl tetrahydromethanopterin (5-formyl-H(4)MPT) to methanofuran (MFR) so as to produce formylmethanofuran (formyl-MFR) and tetrahydromethanopterin (H(4)MPT)	44.4154	1.23166e-09	7.09335e-09	Ca. T. endolucinida, Ca. T. taylori	765913.ThidrDRAFT_0559	GC_00002935	0	1	0	0.7917	9	18	10	24
Amino acid kinase family	44.4154	1.23166e-09	7.09335e-09	Ca. T. endolucinida, Ca. T. taylori	765913.ThidrDRAFT_0574	GC_00004260, GC_00004448	0	1	0	0.7917	9	18	10	24
fae :: PFAM Formaldehyde-activating enzyme	44.4154	1.23166e-09	7.09335e-09	Ca. T. endolucinida, Ca. T. taylori	765913.ThidrDRAFT_0568	GC_00002922	0	1	0	0.7917	9	18	10	24
lactoylglutathione lyase activity	44.4154	1.23166e-09	7.09335e-09	Ca. T. weberae, Ca. T. lotti	1120970.AUBZ01000007_gene3007	GC_00004644, GC_00005571, GC_00006499, GC_00006979	1	0	1	0.2083	9	18	10	24
fhcB :: TIGRFAM formylmethanofuran dehydrogenase subunit B	44.4154	1.23166e-09	7.09335e-09	Ca. T. endolucinida, Ca. T. taylori	765913.ThidrDRAFT_0561	GC_00002903	0	1	0	0.7917	9	18	10	24
6-pyruvoyl tetrahydropterin synthase	44.4154	1.23166e-09	7.09335e-09	Ca. T. endolucinida, Ca. T. taylori	1123392.AQWL01000007_gene932	GC_00002937	0	1	0	0.7917	9	18	10	24
mch :: Catalyzes the hydrolysis of methenyl-H(4)MPT( ) to 5- formyl-H(4)MPT	44.4154	1.23166e-09	7.09335e-09	Ca. T. endolucinida, Ca. T. taylori	765913.ThidrDRAFT_0565	GC_00002976	0	1	0	0.7917	9	18	10	24
PFAM Methylene-tetrahydromethanopterin dehydrogenase	44.4154	1.23166e-09	7.09335e-09	Ca. T. endolucinida, Ca. T. taylori	765913.ThidrDRAFT_0563	GC_00002982	0	1	0	0.7917	9	18	10	24
fhcA :: TIGRFAM Formylmethanofuran dehydrogenase, subunit A	44.4154	1.23166e-09	7.09335e-09	Ca. T. endolucinida, Ca. T. taylori	765913.ThidrDRAFT_0560	GC_00002815	0	1	0	0.7917	9	18	10	24
xoxJ :: ABC transporter substrate-binding protein	44.4154	1.23166e-09	7.09335e-09	Ca. T. endolucinida, Ca. T. taylori	765913.ThidrDRAFT_0523	GC_00002931	0	1	0	0.7917	9	18	10	24
mptG :: beta-ribofuranosylaminobenzene 5'-phosphate synthase	44.4154	1.23166e-09	7.09335e-09	Ca. T. endolucinida, Ca. T. taylori	765913.ThidrDRAFT_0562	GC_00002925	0	1	0	0.7917	9	18	10	24
acoR :: GAF modulated sigma54 specific transcriptional regulator, Fis family	44.4154	1.23166e-09	7.09335e-09	Ca. T. endolucinida, Ca. T. taylori	765913.ThidrDRAFT_0585	GC_00002530	0	1	0	0.7917	9	18	10	24
4-HFC-P synthase	44.4154	1.23166e-09	7.09335e-09	Ca. T. endolucinida, Ca. T. taylori	765913.ThidrDRAFT_0582	GC_00002941	0	1	0	0.7917	9	18	10	24
ATP-grasp domain	44.4154	1.23166e-09	7.09335e-09	Ca. T. endolucinida, Ca. T. taylori	765913.ThidrDRAFT_0564	GC_00002712, GC_00002877, GC_00005180	0	1	0	0.7917	9	18	10	24
fhcC :: PFAM glutamate synthase alpha subunit	44.4154	1.23166e-09	7.09335e-09	Ca. T. endolucinida, Ca. T. taylori	765913.ThidrDRAFT_0558	GC_00004021, GC_00004700	0	1	0	0.7917	9	18	10	24
dihydropteroate	44.4154	1.23166e-09	7.09335e-09	Ca. T. endolucinida, Ca. T. taylori	765913.ThidrDRAFT_1340	GC_00002823	0	1	0	0.7917	9	18	10	24
Chemoreceptor zinc-binding domain	44.3884	1.24803e-09	7.17822e-09	Ca. T. endolucinida, Ca. T. lotti, Ca. T. taylori	395493.BegalDRAFT_1591	GC_00002662, GC_00006317	0	1	1	0.875	9	18	10	24
vapC :: Toxic component of a toxin-antitoxin (TA) module. An RNase	44.3608	1.265e-09	7.26633e-09	Ca. T. weberae, Ca. T. lotti, Ca. T. taylori	1298593.TOL_1512	GC_00003831, GC_00004490, GC_00006456	0.8889	0.0556	1	0.9167	9	18	10	24
ags :: FR47-like protein	44.3101	1.29679e-09	7.43921e-09	Ca. T. weberae, Ca. T. lotti, Ca. T. taylori	1219084.AP014508_gene1418	GC_00003377	1	0.0556	0.9	0.9167	9	18	10	24
glpE :: Nitroreductase family	44.2567	1.3311e-09	7.62609e-09	Ca. T. weberae, Ca. T. lotti, Ca. T. taylori	876269.ARWA01000001_gene1430	GC_00003443	1	0	0.7	0.9167	9	18	10	24
Phage derived protein Gp49-like (DUF891)	44.1924	1.37365e-09	7.85966e-09	Ca. T. endolucinida	1231185.BAMP01000067_gene262	GC_00004191, GC_00008977, GC_00009082	0.1111	1	0.3	0.0417	9	18	10	24
Alpha/beta hydrolase of unknown function (DUF900)	44.1494	1.40282e-09	8.00574e-09	Ca. T. weberae, Ca. T. lotti, Ca. T. taylori	1129794.C427_2592	GC_00003490	1	0	1	0.7917	9	18	10	24
yaiL :: protein conserved in bacteria	44.1494	1.40282e-09	8.00574e-09	Ca. T. weberae, Ca. T. lotti, Ca. T. taylori	1453501.JELR01000001_gene2596	GC_00003527	1	0	1	0.7917	9	18	10	24
wcnD :: Glycosyl Transferase	43.8447	1.62831e-09	9.28051e-09	Ca. T. weberae, Ca. T. lotti	1395513.P343_05885	GC_00005168	0.4444	0	1	0.0417	9	18	10	24
kaiB :: KaiB domain	43.6927	1.75392e-09	9.97062e-09	Ca. T. taylori	1408445.JHXP01000029_gene1820	GC_00003744	0	0	0.4	0.9167	9	18	10	24
kaiC2 :: KaiC	43.6927	1.75392e-09	9.97062e-09	Ca. T. taylori	272624.lpg1115	GC_00003689	0	0	0.4	0.9167	9	18	10	24
ureE :: Involved in urease metallocenter assembly. Binds nickel. Probably functions as a nickel donor during metallocenter assembly	43.6721	1.77166e-09	1.00585e-08	Ca. T. weberae, Ca. T. taylori	2340.JV46_28600	GC_00003747	0.8889	0	0.2	0.9167	9	18	10	24
Domain present in PSD-95, Dlg, and ZO-1/2.	43.6435	1.79668e-09	1.01742e-08	Ca. T. weberae, Ca. T. lotti, Ca. T. taylori	1453501.JELR01000001_gene1966	GC_00003078	1	0.1111	1	0.9167	9	18	10	24
PFAM Pentapeptide repeats (8 copies)	43.6435	1.79668e-09	1.01742e-08	Ca. T. endolucinida	102129.Lepto7375DRAFT_6669	GC_00004487	0	0.8889	0	0.0833	9	18	10	24
Belongs to the prokaryotic molybdopterin-containing oxidoreductase family	43.4261	1.99816e-09	1.0951e-08	Ca. T. endolucinida	768710.DesyoDRAFT_1535	GC_00004931, GC_00007579	0	0.8333	0.1	0	9	18	10	24
Transglutaminase/protease-like homologues	43.4261	1.99816e-09	1.0951e-08	Ca. T. endolucinida	498211.CJA_0015	GC_00004961	0	0.8333	0.1	0	9	18	10	24
CP_0188 :: Serine aminopeptidase, S33	43.4261	1.99816e-09	1.0951e-08	Ca. T. endolucinida	1286106.MPL1_05924	GC_00004417	0	0.8333	0.1	0	9	18	10	24
ydjZ :: SNARE associated Golgi protein	43.4083	2.01568e-09	1.0951e-08	Ca. T. endolucinida	1049564.TevJSym_ap00030	GC_00005127	0	0.7778	0	0	9	18	10	24
ATPase associated with various cellular activities AAA_5	43.4083	2.01568e-09	1.0951e-08	Ca. T. endolucinida	441620.Mpop_2893	GC_00003955	0	0.7778	0	0	9	18	10	24
nrtA :: COG0715 ABC-type nitrate sulfonate bicarbonate transport systems, periplasmic components	43.4083	2.01568e-09	1.0951e-08	Ca. T. endolucinida	1177928.TH2_04258	GC_00004410	0	0.7778	0	0	9	18	10	24
lapA :: COG2931 RTX toxins and related Ca2 -binding	43.4083	2.01568e-09	1.0951e-08	Ca. T. endolucinida	203124.Tery_3470	GC_00003682	0	0.7778	0	0	9	18	10	24
rfaL :: -O-antigen	43.4083	2.01568e-09	1.0951e-08	Ca. T. endolucinida	1116472.MGMO_4c00040	GC_00004934	0	0.7778	0	0	9	18	10	24
TnsA endonuclease N terminal	43.4083	2.01568e-09	1.0951e-08	Ca. T. endolucinida	338963.Pcar_0126	GC_00005415, GC_00006830	0	0.7778	0	0	9	18	10	24
Capsule biosynthesis CapC	43.4083	2.01568e-09	1.0951e-08	Ca. T. endolucinida	1121106.JQKB01000056_gene5865	GC_00005007	0	0.7778	0	0	9	18	10	24
Uncharacterised protein family UPF0066	43.4083	2.01568e-09	1.0951e-08	Ca. T. endolucinida	768671.ThimaDRAFT_4570	GC_00004425	0	0.7778	0	0	9	18	10	24
Endonuclease Exonuclease Phosphatase	43.4083	2.01568e-09	1.0951e-08	Ca. T. endolucinida	536019.Mesop_5092	GC_00005235	0	0.7778	0	0	9	18	10	24
cynS :: Catalyzes the reaction of cyanate with bicarbonate to produce ammonia and carbon dioxide	43.4083	2.01568e-09	1.0951e-08	Ca. T. endolucinida	1283300.ATXB01000002_gene2680	GC_00004390	0	0.7778	0	0	9	18	10	24
nrtC :: ATPases associated with a variety of cellular activities	43.4083	2.01568e-09	1.0951e-08	Ca. T. endolucinida	1453503.AU05_08435	GC_00003949	0	0.7778	0	0	9	18	10	24
metXA :: alpha/beta hydrolase fold	43.4083	2.01568e-09	1.0951e-08	Ca. T. endolucinida	665952.HMPREF1015_02284	GC_00004979	0	0.7778	0	0	9	18	10	24
IV02_27405 :: L,D-transpeptidase catalytic domain	43.4083	2.01568e-09	1.0951e-08	Ca. T. endolucinida	94122.Shewana3_3390	GC_00005197	0	0.7778	0	0	9	18	10	24
gst5 :: Belongs to the GST superfamily	43.4083	2.01568e-09	1.0951e-08	Ca. T. endolucinida	1254432.SCE1572_28375	GC_00004637, GC_00004719, GC_00005036	0	0.7778	0	0	9	18	10	24
fhaB :: haemagglutination activity domain	43.4083	2.01568e-09	1.0951e-08	Ca. T. endolucinida	1247649.D560_3684	GC_00005126	0	0.7778	0	0	9	18	10	24
exoM :: Glycosyl transferase family 2	43.4083	2.01568e-09	1.0951e-08	Ca. T. endolucinida	1116472.MGMO_4c00030	GC_00004972	0	0.7778	0	0	9	18	10	24
GYD domain	43.4083	2.01568e-09	1.0951e-08	Ca. T. endolucinida	1123020.AUIE01000006_gene4228	GC_00005204	0	0.7778	0	0	9	18	10	24
pilA :: cell adhesion	43.4083	2.01568e-09	1.0951e-08	Ca. T. endolucinida	202955.BBND01000013_gene1162	GC_00005207	0	0.7778	0	0	9	18	10	24
ntrB :: Binding-protein-dependent transport system inner membrane component	43.4083	2.01568e-09	1.0951e-08	Ca. T. endolucinida	1134474.O59_000516	GC_00004482	0	0.7778	0	0	9	18	10	24
PFAM cobalamin synthesis protein P47K	43.4083	2.01568e-09	1.0951e-08	Ca. T. endolucinida	485913.Krac_1461	GC_00004444	0	0.7778	0	0	9	18	10	24
PFAM Hemerythrin HHE cation binding domain	43.4083	2.01568e-09	1.0951e-08	Ca. T. endolucinida	1121405.dsmv_2292	GC_00004780	0	0.7778	0	0	9	18	10	24
yjdI :: Divergent 4Fe-4S mono-cluster	43.4083	2.01568e-09	1.0951e-08	Ca. T. endolucinida	1116472.MGMO_8c00830	GC_00005026	0	0.7778	0	0	9	18	10	24
MA20_06560 :: Alternative locus ID	43.4083	2.01568e-09	1.0951e-08	Ca. T. endolucinida	1499498.EV05_0078	GC_00003956	0	0.7778	0	0	9	18	10	24
PFAM Bacterial capsule synthesis protein PGA_cap	43.4083	2.01568e-09	1.0951e-08	Ca. T. endolucinida	489825.LYNGBM3L_30850	GC_00004926	0	0.7778	0	0	9	18	10	24
fadE16 :: Acyl-CoA dehydrogenase, C-terminal domain	43.4083	2.01568e-09	1.0951e-08	Ca. T. endolucinida	1123392.AQWL01000007_gene972	GC_00004939	0	0.7778	0	0	9	18	10	24
cynR :: LysR substrate binding domain	43.4083	2.01568e-09	1.0951e-08	Ca. T. endolucinida	1123393.KB891316_gene1824	GC_00004393	0	0.7778	0	0	9	18	10	24
rrp-1 :: TIGRFAM Diguanylate cyclase	43.4083	2.01568e-09	1.0951e-08	Ca. T. endolucinida	572477.Alvin_2394	GC_00004817	0	0.7778	0	0	9	18	10	24
Alkane 1-monooxygenase	43.4083	2.01568e-09	1.0951e-08	Ca. T. endolucinida	582899.Hden_0732	GC_00004427	0	0.7778	0	0	9	18	10	24
ATP-grasp	43.408	2.01599e-09	1.0951e-08	Ca. T. weberae, Ca. T. endolucinida, Ca. T. taylori	396588.Tgr7_2376	GC_00003675, GC_00005253, GC_00007731, GC_00008562	1	0.7778	0	1	9	18	10	24
gt2M :: Glycosyl transferase family 21	43.408	2.01599e-09	1.0951e-08	Ca. T. weberae, Ca. T. endolucinida, Ca. T. taylori	396588.Tgr7_2368	GC_00002744	1	0.7778	0	1	9	18	10	24
COG1670 acetyltransferases, including N-acetylases of ribosomal proteins	43.3884	2.03536e-09	1.10426e-08	Ca. T. weberae, Ca. T. endolucinida	28229.ND2E_0946	GC_00005037, GC_00007643	0.3333	0.8889	0	0	9	18	10	24
ompC :: Multicopper oxidase	43.2636	2.16344e-09	1.17231e-08	Ca. T. weberae, Ca. T. taylori	1232410.KI421416_gene2683	GC_00003507	1	0	0.6	0.9167	9	18	10	24
cobA :: Multifunctional enzyme that catalyzes the SAM-dependent methylations of uroporphyrinogen III at position C-2 and C-7 to form precorrin-2 via precorrin-1. Then it catalyzes the NAD- dependent ring dehydrogenation of precorrin-2 to yield sirohydrochlorin. Finally, it catalyzes the ferrochelation of sirohydrochlorin to yield siroheme	43.2548	2.17273e-09	1.17301e-08	Ca. T. endolucinida, Ca. T. lotti	1244869.H261_09989	GC_00003602	0	0.9444	0.8	0.0833	9	18	10	24
nirF :: cytochrome d1, heme region	43.2548	2.17273e-09	1.17301e-08	Ca. T. endolucinida, Ca. T. lotti	1163617.SCD_n00372	GC_00003613	0	0.9444	0.8	0.0833	9	18	10	24
nirC :: Cytochrome c	43.2548	2.17273e-09	1.17301e-08	Ca. T. endolucinida, Ca. T. lotti	1049564.TevJSym_bo00170	GC_00003604	0	0.9444	0.8	0.0833	9	18	10	24
fimB ::	43.1241	2.31616e-09	1.24585e-08	Ca. T. endolucinida	1217648.F933_01489	GC_00005243, GC_00006533	0	0.8333	0	0.0417	9	18	10	24
Peptidase C13 family	43.1241	2.31616e-09	1.24585e-08	Ca. T. weberae, Ca. T. lotti, Ca. T. taylori	1232683.ADIMK_1232	GC_00002855	1	0.1667	1	0.9583	9	18	10	24
Catalyzes the reduction of nitrite to ammonia, consuming six electrons in the process	43.1241	2.31616e-09	1.24585e-08	Ca. T. weberae, Ca. T. lotti, Ca. T. taylori	880073.Calab_1263	GC_00002739, GC_00002892	1	0.1667	1	0.9583	9	18	10	24
ycgE :: B12 binding domain	43.07	2.37824e-09	1.27769e-08	Ca. T. endolucinida, Ca. T. taylori	522306.CAP2UW1_4003	GC_00004164, GC_00004432	0	0.9444	0	0.8333	9	18	10	24
Hydrolyzes cAMP to 5'-AMP. Plays an important regulatory role in modulating the intracellular concentration of cAMP, thereby influencing cAMP-dependent processes	42.9749	2.49145e-09	1.33687e-08	Ca. T. weberae, Ca. T. lotti, Ca. T. taylori	1174528.JH992898_gene2276	GC_00002736	1	0	0.9	0.8333	9	18	10	24
protein N-acetylglucosaminyltransferase activity	42.7601	2.76721e-09	1.48304e-08	Ca. T. weberae, Ca. T. taylori	1385514.N782_03820	GC_00004089	1	0	0	0.75	9	18	10	24
peptidase S1 and S6, chymotrypsin Hap	42.5453	3.07362e-09	1.63926e-08	Ca. T. taylori	357804.Ping_2723	GC_00004661	0	0	0	0.7917	9	18	10	24
Polyketide cyclase / dehydrase and lipid transport	42.5453	3.07362e-09	1.63926e-08	Ca. T. taylori	639283.Snov_2582	GC_00003954	0	0	0	0.7917	9	18	10	24
Lactonase, 7-bladed beta-propeller	42.5453	3.07362e-09	1.63926e-08	Ca. T. taylori	1283300.ATXB01000001_gene59	GC_00004148	0	0	0	0.7917	9	18	10	24
MA20_09210 :: Sterol-sensing domain of SREBP cleavage-activation	42.5453	3.07362e-09	1.63926e-08	Ca. T. weberae, Ca. T. endolucinida, Ca. T. lotti	768670.Calni_0505	GC_00004139, GC_00004358, GC_00006266	1	1	1	0.2083	9	18	10	24
Belongs to the sigma-70 factor family. ECF subfamily	42.449	3.22171e-09	1.71617e-08	Ca. T. lotti, Ca. T. taylori	1121939.L861_11030	GC_00002832, GC_00005622	0	0.7778	1	1	9	18	10	24
Sulphur oxidation protein SoxZ	42.3951	3.30774e-09	1.75774e-08	Ca. T. endolucinida, Ca. T. taylori	765913.ThidrDRAFT_0594	GC_00003054	0	1	0	0.75	9	18	10	24
spoVFB :: PFAM Flavoprotein	42.3951	3.30774e-09	1.75774e-08	Ca. T. endolucinida, Ca. T. taylori	765913.ThidrDRAFT_0584	GC_00003000	0	1	0	0.75	9	18	10	24
bicA :: COG0659 Sulfate permease and related transporters (MFS superfamily)	42.2085	3.6235e-09	1.92321e-08	Ca. T. weberae, Ca. T. lotti, Ca. T. taylori	1049564.TevJSym_an00240	GC_00002958	0.8889	0	0.9	0.875	9	18	10	24
Bacterial antitoxin of ParD toxin-antitoxin type II system and RHH	41.9689	4.07365e-09	2.15952e-08	Ca. T. taylori	1121948.AUAC01000003_gene2314	GC_00004522, GC_00005326	0	0.0556	0.1	0.875	9	18	10	24
Di-haem oxidoreductase, putative peroxidase	40.7701	7.31605e-09	3.85979e-08	Ca. T. weberae, Ca. T. lotti, Ca. T. taylori	1056820.KB900629_gene1777	GC_00003469	0.8889	0.0556	0.9	0.9167	9	18	10	24
rnfG :: FMN_bind	40.7701	7.31605e-09	3.85979e-08	Ca. T. weberae, Ca. T. lotti, Ca. T. taylori	382464.ABSI01000012_gene2063	GC_00003492	0.8889	0.0556	0.9	0.9167	9	18	10	24
Imelysin	40.7701	7.31605e-09	3.85979e-08	Ca. T. weberae, Ca. T. lotti, Ca. T. taylori	1056820.KB900629_gene1775	GC_00003497	0.8889	0.0556	0.9	0.9167	9	18	10	24
Phosphate-selective porin O and P	40.7701	7.31605e-09	3.85979e-08	Ca. T. weberae, Ca. T. lotti, Ca. T. taylori	1056820.KB900629_gene1774	GC_00003498	0.8889	0.0556	0.9	0.9167	9	18	10	24
gt2M :: COG1215 Glycosyltransferases, probably involved in cell wall biogenesis	40.6547	7.7401e-09	4.07862e-08	Ca. T. lotti	83406.HDN1F_05630	GC_00005782	0	0	0.8	0.0417	9	18	10	24
kefB :: PFAM sodium hydrogen exchanger	40.6438	7.78163e-09	4.0907e-08	Ca. T. weberae, Ca. T. lotti, Ca. T. taylori	765420.OSCT_0266	GC_00003496	1	0	0.9	0.7917	9	18	10	24
TIR domain	40.6438	7.78163e-09	4.0907e-08	Ca. T. endolucinida	41431.PCC8801_2272	GC_00004178, GC_00004202, GC_00004777, GC_00004841, GC_00005393, GC_00006454, GC_00007276, GC_00007504, GC_00007582, GC_00007646, GC_00007856, GC_00009002, GC_00009302, GC_00010199	0	1	0.1	0.2083	9	18	10	24
coenzyme F390	40.6017	7.94308e-09	4.17059e-08	Ca. T. endolucinida	443144.GM21_2454	GC_00005063, GC_00008886	0	0.8333	0.2	0	9	18	10	24
phospholipase A2 activity consuming 1,2-dioleoylphosphatidylethanolamine)	40.5124	8.297e-09	4.35123e-08	Ca. T. weberae, Ca. T. lotti, Ca. T. taylori	1121360.AUAQ01000012_gene1510	GC_00003579	0.7778	0	1	0.8333	9	18	10	24
merR :: Transcriptional regulator	40.4989	8.3521e-09	4.36452e-08	Ca. T. weberae, Ca. T. lotti, Ca. T. taylori	1283284.AZUK01000004_gene3065	GC_00003597	1	0	1	0.7083	9	18	10	24
lipid catabolic process	40.4989	8.3521e-09	4.36452e-08	Ca. T. weberae, Ca. T. lotti, Ca. T. taylori	243233.MCA2285	GC_00003557	1	0	1	0.7083	9	18	10	24
InterPro IPR002559	40.4989	8.3521e-09	4.36452e-08	Ca. T. endolucinida	228410.NE0271	GC_00000001	0	1	0	0.2917	9	18	10	24
Bacterial regulatory protein, arsR family	40.3293	9.07294e-09	4.72437e-08	Ca. T. weberae, Ca. T. endolucinida, Ca. T. taylori	1121085.AUCI01000026_gene2280	GC_00002521, GC_00006590	1	1	0.3	1	9	18	10	24
Integrin alpha (beta-propellor repeats).	40.3293	9.07294e-09	4.72437e-08	Ca. T. lotti	1121921.KB898710_gene527	GC_00006154	0	0	0.7	0	9	18	10	24
Trypsin-like serine protease	40.3293	9.07294e-09	4.72437e-08	Ca. T. lotti	768671.ThimaDRAFT_0236	GC_00006183	0	0	0.7	0	9	18	10	24
Transglutaminase-like superfamily	40.3177	9.12467e-09	4.74569e-08	Ca. T. endolucinida, Ca. T. taylori	1298593.TOL_0293	GC_00003834, GC_00004669	0	1	0.1	0.7917	9	18	10	24
kaiB :: KaiB	40.2244	9.54956e-09	4.96081e-08	Ca. T. taylori	1245469.S58_17110	GC_00003964	0	0	0.4	0.875	9	18	10	24
ykkD :: Small Multidrug Resistance protein	40.0446	1.04255e-08	5.40944e-08	Ca. T. weberae, Ca. T. taylori	1172190.M947_04820	GC_00003544	1	0	0.5	0.875	9	18	10	24
yddM :: plasmid maintenance system antidote protein	40.0207	1.0548e-08	5.46658e-08	Ca. T. endolucinida	754477.Q7C_1432	GC_00004445	0.1111	0.8889	0	0.0833	9	18	10	24
chromosome segregation	40.0181	1.05615e-08	5.46711e-08	Ca. T. weberae, Ca. T. taylori	1038922.PflQ2_2762	GC_00003696, GC_00006361, GC_00006865	1	0.5	0	1	9	18	10	24
Roadblock LC7 family protein	39.9799	1.07599e-08	5.56331e-08	Ca. T. endolucinida, Ca. T. lotti, Ca. T. taylori	1123399.AQVE01000003_gene2145	GC_00000342	0	1	0.9	0.875	9	18	10	24
Domain of unknown function (DUF4172)	39.8453	1.14908e-08	5.93424e-08	Ca. T. endolucinida	870187.Thini_0990	GC_00003731, GC_00009235	0	0.9444	0.3	0.0833	9	18	10	24
PIN domain	39.7117	1.2265e-08	6.32661e-08	Ca. T. weberae	879212.DespoDRAFT_01255	GC_00005082, GC_00010491	1	0.0556	0	0.125	9	18	10	24
nnrU :: NnrU protein	39.6952	1.2364e-08	6.37021e-08	Ca. T. taylori	1238450.VIBNISOn1_410092	GC_00003840	0	0.1111	0.2	0.9167	9	18	10	24
RHS protein	39.6654	1.25448e-08	6.45583e-08	Ca. T. endolucinida	1121403.AUCV01000031_gene2858	GC_00004766	0.1111	0.8333	0.1	0	9	18	10	24
ynaJ :: PepSY-associated TM region	39.5346	1.3372e-08	6.87346e-08	Ca. T. weberae, Ca. T. lotti, Ca. T. taylori	1168065.DOK_14964	GC_00003587	0.8889	0	0.9	0.8333	9	18	10	24
ssuB :: ABC transporter	39.495	1.3633e-08	6.89353e-08	Ca. T. lotti, Ca. T. taylori	765913.ThidrDRAFT_0588	GC_00003633, GC_00006714	0	0.3333	1	0.9583	9	18	10	24
gumJ :: COG2244 Membrane protein involved in the export of O-antigen and teichoic acid	39.465	1.38341e-08	6.89353e-08	Ca. T. endolucinida	351348.Maqu_2620	GC_00005141	0	0.7222	0	0	9	18	10	24
ygfZ :: Protein of unknown function (DUF2905)	39.465	1.38341e-08	6.89353e-08	Ca. T. endolucinida	323848.Nmul_A0975	GC_00004629	0	0.7222	0	0	9	18	10	24
PFAM sulfotransferase	39.465	1.38341e-08	6.89353e-08	Ca. T. endolucinida	1173026.Glo7428_2346	GC_00005115	0	0.7222	0	0	9	18	10	24
wcfG :: Glycosyl transferases group 1	39.465	1.38341e-08	6.89353e-08	Ca. T. endolucinida	946483.Cenrod_1357	GC_00005150	0	0.7222	0	0	9	18	10	24
tnpA :: Tn3 transposase DDE domain	39.465	1.38341e-08	6.89353e-08	Ca. T. endolucinida	1026882.MAMP_00106	GC_00005297	0	0.7222	0	0	9	18	10	24
dnaA :: PFAM Transposase IS200 like	39.465	1.38341e-08	6.89353e-08	Ca. T. endolucinida	314278.NB231_16443	GC_00005329	0	0.7222	0	0	9	18	10	24
xerD :: Phage integrase family	39.465	1.38341e-08	6.89353e-08	Ca. T. endolucinida	658187.LDG_7441	GC_00005398, GC_00005922	0	0.7222	0	0	9	18	10	24
Domain of unknown function (DUF1788)	39.465	1.38341e-08	6.89353e-08	Ca. T. endolucinida	879212.DespoDRAFT_01799	GC_00005390, GC_00008652	0	0.7222	0	0	9	18	10	24
norB :: PFAM Cytochrome c oxidase, subunit I	39.465	1.38341e-08	6.89353e-08	Ca. T. endolucinida	768671.ThimaDRAFT_0800	GC_00003737	0	0.7222	0	0	9	18	10	24
mutL :: Histidine kinase	39.465	1.38341e-08	6.89353e-08	Ca. T. endolucinida	1207075.PputUW4_04190	GC_00005064	0	0.7222	0	0	9	18	10	24
DNA replication protein	39.465	1.38341e-08	6.89353e-08	Ca. T. endolucinida	1121935.AQXX01000035_gene1479	GC_00004857	0	0.7222	0	0	9	18	10	24
cell redox homeostasis	39.465	1.38341e-08	6.89353e-08	Ca. T. endolucinida	237368.SCABRO_01828	GC_00004645	0	0.7222	0	0	9	18	10	24
Nodulation protein S (NodS)	39.465	1.38341e-08	6.89353e-08	Ca. T. endolucinida	1317122.ATO12_04920	GC_00005282	0	0.7222	0	0	9	18	10	24
Phosphotransferase enzyme family	39.465	1.38341e-08	6.89353e-08	Ca. T. endolucinida	190304.FN0922	GC_00004676	0	0.7222	0	0	9	18	10	24
Lytic transglycosylase with a strong preference for naked glycan strands that lack stem peptides	39.465	1.38341e-08	6.89353e-08	Ca. T. endolucinida	1385517.N800_06735	GC_00005129	0	0.7222	0	0	9	18	10	24
Glyoxalase/Bleomycin resistance protein/Dioxygenase superfamily	39.465	1.38341e-08	6.89353e-08	Ca. T. endolucinida	869213.JCM21142_41901	GC_00005232	0	0.7222	0	0	9	18	10	24
Oxidoreductase FAD-binding domain	39.465	1.38341e-08	6.89353e-08	Ca. T. endolucinida	1123392.AQWL01000007_gene967	GC_00005140	0	0.7222	0	0	9	18	10	24
tniA :: Integrase catalytic	39.465	1.38341e-08	6.89353e-08	Ca. T. endolucinida	1117318.PRUB_08300	GC_00004479	0	0.7222	0	0	9	18	10	24
restriction endonuclease	39.465	1.38341e-08	6.89353e-08	Ca. T. endolucinida	323850.Shew_0993	GC_00004665	0	0.7222	0	0	9	18	10	24
Type I phosphodiesterase / nucleotide pyrophosphatase	39.465	1.38341e-08	6.89353e-08	Ca. T. endolucinida	1121405.dsmv_3430	GC_00005336	0	0.7222	0	0	9	18	10	24
Trypsin	39.465	1.38341e-08	6.89353e-08	Ca. T. endolucinida	1122604.JONR01000001_gene1862	GC_00005296	0	0.7222	0	0	9	18	10	24
pckA :: Involved in the gluconeogenesis. Catalyzes the conversion of oxaloacetate (OAA) to phosphoenolpyruvate (PEP) through direct phosphoryl transfer between the nucleoside triphosphate and OAA	39.465	1.38341e-08	6.89353e-08	Ca. T. endolucinida	572477.Alvin_1133	GC_00005202	0	0.7222	0	0	9	18	10	24
dnaB :: Replicative DNA helicase	39.465	1.38341e-08	6.89353e-08	Ca. T. endolucinida	926561.KB900621_gene2762	GC_00005231	0	0.7222	0	0	9	18	10	24
PFAM glycoside hydrolase family 39	39.465	1.38341e-08	6.89353e-08	Ca. T. endolucinida	278957.ABEA03000126_gene3678	GC_00004819	0	0.7222	0	0	9	18	10	24
phosphorelay signal transduction system	39.465	1.38341e-08	6.89353e-08	Ca. T. endolucinida	1408422.JHYF01000003_gene667	GC_00005053	0	0.7222	0	0	9	18	10	24
Family of unknown function (DUF5343)	39.465	1.38341e-08	6.89353e-08	Ca. T. endolucinida	1165096.ARWF01000001_gene1395	GC_00005277	0	0.7222	0	0	9	18	10	24
N-acetylmuramoyl-L-alanine amidase	39.4309	1.4066e-08	7.00116e-08	Ca. T. endolucinida	1046714.AMRX01000006_gene3198	GC_00005060, GC_00006949	0.1111	0.7778	0	0	9	18	10	24
nuclear chromosome segregation	39.3707	1.44855e-08	7.20185e-08	Ca. T. endolucinida	675816.VIA_003153	GC_00005244, GC_00005445, GC_00007594, GC_00008578, GC_00008864	0	0.7778	0.1	0	9	18	10	24
phosphate-selective porin O and P	39.3663	1.45165e-08	7.20911e-08	Ca. T. weberae, Ca. T. endolucinida, Ca. T. lotti	1198232.CYCME_0490	GC_00003107, GC_00005010, GC_00008962	1	1	1	0.25	9	18	10	24
Allergen V5 Tpx-1 family protein	39.1933	1.5795e-08	7.82636e-08	Ca. T. weberae, Ca. T. lotti, Ca. T. taylori	649638.Trad_0512	GC_00002981	1	0	1	0.6667	9	18	10	24
MerR family regulatory protein	39.1933	1.5795e-08	7.82636e-08	Ca. T. weberae, Ca. T. lotti, Ca. T. taylori	765912.Thimo_0469	GC_00003655	1	0	1	0.6667	9	18	10	24
CT0995 :: NmrA-like family	39.1666	1.60017e-08	7.91984e-08	Ca. T. weberae, Ca. T. endolucinida	1121403.AUCV01000033_gene3674	GC_00003767	1	0.9444	0	0.25	9	18	10	24
Phage integrase, N-terminal SAM-like domain	39.0529	1.69144e-08	8.34341e-08	Ca. T. endolucinida	658187.LDG_7440	GC_00005423, GC_00005976	0	0.7778	0	0.0417	9	18	10	24
ABC-type transport system involved in resistance to organic solvents, periplasmic component	39.0529	1.69144e-08	8.34341e-08	Ca. T. weberae, Ca. T. lotti, Ca. T. taylori	1385935.N836_17865	GC_00002648	1	0.2222	1	0.9583	9	18	10	24
transport system periplasmic component	39.0529	1.69144e-08	8.34341e-08	Ca. T. weberae, Ca. T. lotti, Ca. T. taylori	2340.JV46_11320	GC_00003361, GC_00005851	1	0.2222	1	0.9583	9	18	10	24
yjeT :: Uncharacterized protein conserved in bacteria (DUF2065)	38.9678	1.76317e-08	8.68751e-08	Ca. T. endolucinida, Ca. T. taylori	768671.ThimaDRAFT_3784	GC_00002747	0	1	0.3	0.875	9	18	10	24
Methylase involved in ubiquinone menaquinone biosynthesis	38.8832	1.83744e-08	9.04333e-08	Ca. T. endolucinida, Ca. T. lotti	497965.Cyan7822_2268	GC_00005057, GC_00007803	0	0.8333	0.3	0	9	18	10	24
OST-HTH/LOTUS domain	38.74	1.97034e-08	9.6866e-08	Ca. T. weberae, Ca. T. lotti	314345.SPV1_03033	GC_00004284, GC_00006798	1	0.2778	1	0.0833	9	18	10	24
Histidinol phosphatase and related hydrolases of the PHP family	38.6182	2.09092e-08	1.0177e-07	Ca. T. weberae	648757.Rvan_1803	GC_00005242	1	0	0	0.2083	9	18	10	24
SapC	38.6182	2.09092e-08	1.0177e-07	Ca. T. weberae	1122604.JONR01000003_gene1358	GC_00005216	1	0	0	0.2083	9	18	10	24
Peptidase M56	38.6182	2.09092e-08	1.0177e-07	Ca. T. weberae	1121937.AUHJ01000012_gene2789	GC_00005234	1	0	0	0.2083	9	18	10	24
COG0760 Parvulin-like peptidyl-prolyl isomerase	38.6182	2.09092e-08	1.0177e-07	Ca. T. weberae	648757.Rvan_1804	GC_00005208	1	0	0	0.2083	9	18	10	24
HupE / UreJ protein	38.6182	2.09092e-08	1.0177e-07	Ca. T. weberae	1056820.KB900641_gene546	GC_00005219, GC_00005995, GC_00009559	1	0	0	0.2083	9	18	10	24
Penicillinase repressor	38.6182	2.09092e-08	1.0177e-07	Ca. T. weberae	589873.EP13_00740	GC_00005214	1	0	0	0.2083	9	18	10	24
Putative 2OG-Fe(II) oxygenase	38.6182	2.09092e-08	1.0177e-07	Ca. T. weberae	331869.BAL199_07443	GC_00005215, GC_00005237	1	0	0	0.2083	9	18	10	24
ureJ :: HupE / UreJ protein	38.6182	2.09092e-08	1.0177e-07	Ca. T. weberae	648757.Rvan_1806	GC_00005212	1	0	0	0.2083	9	18	10	24
2OG-Fe(II) oxygenase superfamily	38.6182	2.09092e-08	1.0177e-07	Ca. T. weberae	1230343.CANP01000039_gene2969	GC_00005213	1	0	0	0.2083	9	18	10	24
auxin efflux carrier	38.5411	2.17102e-08	1.05552e-07	Ca. T. weberae, Ca. T. lotti, Ca. T. taylori	357804.Ping_2696	GC_00003408	1	0.0556	0.9	0.8333	9	18	10	24
mpt70 :: Four repeated domains in the Fasciclin I family of proteins, present in many other contexts.	38.3483	2.38503e-08	1.15067e-07	Ca. T. endolucinida, Ca. T. taylori	1538295.JY96_03995	GC_00003477	0	1	0	0.625	9	18	10	24
Belongs to the HisA HisF family	38.3483	2.38503e-08	1.15067e-07	Ca. T. endolucinida, Ca. T. taylori	765913.ThidrDRAFT_0570	GC_00003418	0	1	0	0.625	9	18	10	24
CHAT domain	38.3483	2.38503e-08	1.15067e-07	Ca. T. endolucinida, Ca. T. taylori	1121011.AUCB01000020_gene3625	GC_00004081, GC_00005573, GC_00007526, GC_00010442	0	1	0	0.625	9	18	10	24
sigK :: Belongs to the sigma-70 factor family. ECF subfamily	38.3483	2.38503e-08	1.15067e-07	Ca. T. endolucinida, Ca. T. taylori	1177928.TH2_07041	GC_00003453	0	1	0	0.625	9	18	10	24
arsB :: COG0798 Arsenite efflux pump ACR3 and related permeases	38.3483	2.38503e-08	1.15067e-07	Ca. T. weberae, Ca. T. lotti	1123400.KB904758_gene2205	GC_00003575	1	0	1	0.375	9	18	10	24
arsR :: PFAM Bacterial regulatory protein, arsR family	38.3483	2.38503e-08	1.15067e-07	Ca. T. weberae, Ca. T. lotti	472759.Nhal_0297	GC_00003714, GC_00007737	1	0	1	0.375	9	18	10	24
phoD :: Glycerophosphoryl diester phosphodiesterase family	38.3483	2.38503e-08	1.15067e-07	Ca. T. weberae, Ca. T. lotti	1234664.AMRO01000019_gene754	GC_00003823	1	0	1	0.375	9	18	10	24
plpD :: Patatin-like phospholipase	38.1998	2.56411e-08	1.23572e-07	Ca. T. weberae, Ca. T. lotti, Ca. T. taylori	85643.Tmz1t_1473	GC_00003621, GC_00007577	1	0	1	0.625	9	18	10	24
chlorophyll binding	37.8655	3.01806e-08	1.4529e-07	Ca. T. taylori	1283299.AUKG01000001_gene2976	GC_00005181, GC_00005260, GC_00007664	0	0	0.3	0.8333	9	18	10	24
htrA :: Belongs to the peptidase S1C family	37.8173	3.08968e-08	1.48089e-07	Ca. T. endolucinida	1049564.TevJSym_af00140	GC_00004295	0	0.9444	0	0.25	9	18	10	24
Thioredoxin domain	37.8173	3.08968e-08	1.48089e-07	Ca. T. weberae, Ca. T. lotti, Ca. T. taylori	1200792.AKYF01000010_gene2364	GC_00003473	1	0.0556	1	0.75	9	18	10	24
Transcriptional regulator, AbiEi antitoxin N-terminal domain	37.8173	3.08968e-08	1.48089e-07	Ca. T. weberae, Ca. T. lotti, Ca. T. taylori	1088721.NSU_0008	GC_00003503	1	0.0556	1	0.75	9	18	10	24
MA20_00230 :: Winged helix DNA-binding domain	37.8173	3.08968e-08	1.48089e-07	Ca. T. weberae, Ca. T. lotti, Ca. T. taylori	1121935.AQXX01000099_gene1214	GC_00003291	1	0.0556	1	0.75	9	18	10	24
TIGRFAM death-on-curing family protein	37.8057	3.10733e-08	1.48773e-07	Ca. T. endolucinida	555778.Hneap_1982	GC_00004397	0	0.8889	0	0.1667	9	18	10	24
EAL domain	37.7817	3.14381e-08	1.50356e-07	Ca. T. weberae, Ca. T. taylori	1123518.ARWI01000001_gene1381	GC_00003842	1	0.0556	0.1	0.7917	9	18	10	24
icmP :: Imelysin	37.7587	3.17933e-08	1.5189e-07	Ca. T. weberae, Ca. T. lotti, Ca. T. taylori	1056820.KB900629_gene1778	GC_00003491	0.8889	0.0556	0.9	0.875	9	18	10	24
tlpA :: Redoxin domain protein	37.6096	3.41886e-08	1.62627e-07	Ca. T. weberae, Ca. T. lotti	318167.Sfri_1124	GC_00003892	1	0	1	0.4167	9	18	10	24
PFAM Bacterial regulatory proteins, tetR family	37.6096	3.41886e-08	1.62627e-07	Ca. T. weberae, Ca. T. lotti	329726.AM1_6099	GC_00003873	1	0	1	0.4167	9	18	10	24
chrR :: ChrR Cupin-like domain	37.6096	3.41886e-08	1.62627e-07	Ca. T. endolucinida, Ca. T. taylori	1123355.JHYO01000044_gene1215	GC_00003552, GC_00009136	0	1	0	0.5833	9	18	10	24
nikR :: Transcriptional regulator	37.6096	3.41886e-08	1.62627e-07	Ca. T. endolucinida, Ca. T. taylori	123214.PERMA_0919	GC_00004055, GC_00005116	0	1	0	0.5833	9	18	10	24
translation initiation factor activity	37.5458	3.52689e-08	1.67584e-07	Ca. T. endolucinida, Ca. T. taylori	237609.PSAKL28_45350	GC_00004581, GC_00005324, GC_00007991	0	0.7778	0	0.875	9	18	10	24
futA1 :: Bacterial extracellular solute-binding protein	37.5084	3.59173e-08	1.70481e-07	Ca. T. endolucinida	1123355.JHYO01000006_gene2240	GC_00003862	0	1	0	0.4167	9	18	10	24
Elongator protein 3, MiaB family, Radical SAM	37.3564	3.86796e-08	1.83395e-07	Ca. T. weberae, Ca. T. lotti, Ca. T. taylori	929558.SMGD1_1375	GC_00003172, GC_00007126, GC_00010365	1	0.1111	0.8	0.9167	9	18	10	24
Domain present in phytochromes and cGMP-specific phosphodiesterases.	37.2404	4.09277e-08	1.93845e-07	Ca. T. endolucinida	1123020.AUIE01000024_gene5074	GC_00005017, GC_00006238, GC_00007745	0.1111	1	0.1	0.2083	9	18	10	24
apbE :: ApbE family	37.1605	4.25532e-08	2.01327e-07	Ca. T. weberae, Ca. T. lotti	1123279.ATUS01000001_gene2455	GC_00003449	1	0	1	0.4583	9	18	10	24
gloA_3 :: glyoxalase bleomycin resistance protein dioxygenase	37.1091	4.36322e-08	2.0621e-07	Ca. T. weberae, Ca. T. lotti, Ca. T. taylori	582744.Msip34_1187	GC_00003634	1	0	1	0.5417	9	18	10	24
overlaps another CDS with the same product name	36.9379	4.74274e-08	2.23666e-07	Ca. T. endolucinida	314285.KT71_17936	GC_00003963, GC_00008455	0	0.8889	0.1	0.125	9	18	10	24
Subunit R is required for both nuclease and ATPase activities, but not for modification	36.9379	4.74274e-08	2.23666e-07	Ca. T. endolucinida	323261.Noc_0626	GC_00003837, GC_00007306	0	0.8889	0.1	0.125	9	18	10	24
yjcC :: Putative diguanylate phosphodiesterase	36.7326	5.24139e-08	2.4639e-07	Ca. T. weberae, Ca. T. taylori	204773.HEAR1023	GC_00004430	1	0	0	0.25	9	18	10	24
pyk :: Belongs to the pyruvate kinase family	36.7326	5.24139e-08	2.4639e-07	Ca. T. weberae, Ca. T. taylori	765913.ThidrDRAFT_2933	GC_00005088	1	0	0	0.25	9	18	10	24
nptA :: Na+/Pi-cotransporter	36.7326	5.24139e-08	2.4639e-07	Ca. T. weberae, Ca. T. taylori	754477.Q7C_1846	GC_00004947	1	0	0	0.25	9	18	10	24
Dual specificity phosphatase, catalytic domain	36.3927	6.18529e-08	2.90451e-07	Ca. T. weberae, Ca. T. lotti	338963.Pcar_2841	GC_00003590	1	0.3889	1	0.0833	9	18	10	24
photosynthesis	36.3592	6.28677e-08	2.94275e-07	Ca. T. weberae, Ca. T. lotti, Ca. T. taylori	748247.AZKH_0286	GC_00003313	1	0.1667	1	0.875	9	18	10	24
NHL repeat containing protein	36.3592	6.28677e-08	2.94275e-07	Ca. T. weberae, Ca. T. lotti, Ca. T. taylori	123214.PERMA_1449	GC_00003280	1	0.1667	1	0.875	9	18	10	24
DDE superfamily endonuclease	36.3592	6.28677e-08	2.94275e-07	Ca. T. endolucinida	1121937.AUHJ01000021_gene1432	GC_00003676, GC_00006522, GC_00006562, GC_00006606, GC_00007187, GC_00007620, GC_00008069, GC_00010431	0	0.8333	0	0.125	9	18	10	24
FIST_C	36.2611	6.59435e-08	3.08344e-07	Ca. T. weberae, Ca. T. lotti, Ca. T. taylori	876044.IMCC3088_105	GC_00003529	1	0.0556	1	0.7083	9	18	10	24
MA20_21430 :: Pyridoxamine 5'-phosphate oxidase	35.8203	8.17294e-08	3.81751e-07	Ca. T. taylori	1122614.JHZF01000013_gene4124	GC_00004760	0	0	0.1	0.75	9	18	10	24
COG1230 Co Zn Cd efflux system component	35.7223	8.57245e-08	3.95523e-07	Ca. T. endolucinida, Ca. T. lotti, Ca. T. taylori	62928.azo2941	GC_00002817	0	0.9444	0.9	0.875	9	18	10	24
PFAM PglZ domain	35.6894	8.71049e-08	3.95523e-07	Ca. T. endolucinida	1112217.PPL19_03970	GC_00005386	0	0.6667	0	0	9	18	10	24
traD :: Type IV secretion system coupling protein	35.6894	8.71049e-08	3.95523e-07	Ca. T. endolucinida	28229.ND2E_1360	GC_00005334	0	0.6667	0	0	9	18	10	24
tniB :: Bacterial TniB protein	35.6894	8.71049e-08	3.95523e-07	Ca. T. endolucinida	546264.NEIFLAOT_00282	GC_00005302	0	0.6667	0	0	9	18	10	24
UDP-4-amino-4-deoxy-L-arabinose aminotransferase	35.6894	8.71049e-08	3.95523e-07	Ca. T. endolucinida	1408224.SAMCCGM7_c1929	GC_00005464	0	0.6667	0	0	9	18	10	24
sbcD :: SbcCD cleaves DNA hairpin structures. These structures can inhibit DNA replication and are intermediates in certain DNA recombination reactions. The complex acts as a 3'- 5' double strand exonuclease that can open hairpins. It also has a 5' single-strand endonuclease activity	35.6894	8.71049e-08	3.95523e-07	Ca. T. endolucinida	879212.DespoDRAFT_00374	GC_00005299	0	0.6667	0	0	9	18	10	24
Putative inner membrane protein (DUF1819)	35.6894	8.71049e-08	3.95523e-07	Ca. T. endolucinida	879212.DespoDRAFT_01800	GC_00005430	0	0.6667	0	0	9	18	10	24
protein transport across the cell outer membrane	35.6894	8.71049e-08	3.95523e-07	Ca. T. endolucinida	1049564.TevJSym_bm00210	GC_00005441	0	0.6667	0	0	9	18	10	24
fhaC :: POTRA domain	35.6894	8.71049e-08	3.95523e-07	Ca. T. endolucinida	360910.BAV1961	GC_00005146	0	0.6667	0	0	9	18	10	24
rci :: Phage integrase family	35.6894	8.71049e-08	3.95523e-07	Ca. T. endolucinida	1122214.AQWH01000058_gene101	GC_00005284	0	0.6667	0	0	9	18	10	24
ATP-dependent Lon-type protease	35.6894	8.71049e-08	3.95523e-07	Ca. T. endolucinida	1112217.PPL19_03965	GC_00005427	0	0.6667	0	0	9	18	10	24
BsuBI/PstI restriction endonuclease C-terminus	35.6894	8.71049e-08	3.95523e-07	Ca. T. endolucinida	323850.Shew_0992	GC_00005374, GC_00005457	0	0.6667	0	0	9	18	10	24
UDP-n-acetylglucosamine 2-epimerase	35.6894	8.71049e-08	3.95523e-07	Ca. T. endolucinida	186497.PF1630	GC_00004938	0	0.6667	0	0	9	18	10	24
ASCH domain	35.6894	8.71049e-08	3.95523e-07	Ca. T. endolucinida	1211814.CAPG01000002_gene10	GC_00005381	0	0.6667	0	0	9	18	10	24
RepB DNA-primase from phage plasmid	35.6894	8.71049e-08	3.95523e-07	Ca. T. endolucinida	395494.Galf_1531	GC_00005294	0	0.6667	0	0	9	18	10	24
fcbC :: Thioesterase-like superfamily	35.6894	8.71049e-08	3.95523e-07	Ca. T. endolucinida	1528106.JRJE01000032_gene2981	GC_00005438	0	0.6667	0	0	9	18	10	24
HAD-hyrolase-like	35.6894	8.71049e-08	3.95523e-07	Ca. T. endolucinida	1082931.KKY_3516	GC_00005453	0	0.6667	0	0	9	18	10	24
cca :: tRNA 3'-terminal CCA addition	35.6894	8.71049e-08	3.95523e-07	Ca. T. endolucinida	1328313.DS2_02008	GC_00005399	0	0.6667	0	0	9	18	10	24
spore germination	35.6894	8.71049e-08	3.95523e-07	Ca. T. endolucinida	1122214.AQWH01000038_gene2968	GC_00005327	0	0.6667	0	0	9	18	10	24
mutY :: FES	35.6894	8.71049e-08	3.95523e-07	Ca. T. endolucinida	1121931.AUHG01000018_gene1436	GC_00005316	0	0.6667	0	0	9	18	10	24
TIGRFAM conjugative relaxase domain protein	35.6894	8.71049e-08	3.95523e-07	Ca. T. endolucinida	292415.Tbd_1686	GC_00005085	0	0.6667	0	0	9	18	10	24
Phage plasmid primase, P4 family	35.6894	8.71049e-08	3.95523e-07	Ca. T. endolucinida	867903.ThesuDRAFT_02222	GC_00005465	0	0.6667	0	0	9	18	10	24
YdjC-like protein	35.6894	8.71049e-08	3.95523e-07	Ca. T. endolucinida	1211844.CBLM010000003_gene2586	GC_00005375	0	0.6667	0	0	9	18	10	24
sbcC :: Putative exonuclease SbcCD, C subunit	35.6894	8.71049e-08	3.95523e-07	Ca. T. endolucinida	335283.Neut_2425	GC_00005203	0	0.6667	0	0	9	18	10	24
N-6 DNA Methylase	35.6894	8.71049e-08	3.95523e-07	Ca. T. endolucinida	1.50467e+06	GC_00005209	0	0.6667	0	0	9	18	10	24
Transcriptional regulator sugar kinase	35.6894	8.71049e-08	3.95523e-07	Ca. T. endolucinida	684949.ATTJ01000002_gene349	GC_00005309	0	0.6667	0	0	9	18	10	24
CP_0318 :: Phospholipase D. Active site motifs.	35.6894	8.71049e-08	3.95523e-07	Ca. T. weberae, Ca. T. lotti, Ca. T. taylori	269799.Gmet_0078	GC_00002619	1	0.3333	1	1	9	18	10	24
F pilus assembly Type-IV secretion system for plasmid transfer	35.6379	8.93165e-08	4.05147e-07	Ca. T. endolucinida	1121937.AUHJ01000003_gene3141	GC_00003883, GC_00007079	0.1111	0.8889	0.3	0.0417	9	18	10	24
lonD :: to the N-terminal domain of Lon protease	35.6121	9.04479e-08	4.09856e-07	Ca. T. taylori	195105.CN97_20135	GC_00004815	0	0.0556	0	0.75	9	18	10	24
Addiction module antidote	35.5941	9.12395e-08	4.13018e-07	Ca. T. endolucinida	555778.Hneap_1983	GC_00004316	0	0.8889	0	0.2083	9	18	10	24
Acid phosphatase homologues	35.5444	9.34754e-08	4.22705e-07	Ca. T. taylori	666681.M301_2476	GC_00004480, GC_00006226	0.1111	0	0.1	0.7917	9	18	10	24
Domain of unknown function (DUF1508)	35.4881	9.60722e-08	4.33557e-07	Ca. T. endolucinida	1288494.EBAPG3_31220	GC_00005200	0	0.7222	0.1	0	9	18	10	24
cpaB :: Flp pilus assembly protein RcpC/CpaB	35.4881	9.60722e-08	4.33557e-07	Ca. T. endolucinida	887898.HMPREF0551_0509	GC_00004874	0	0.7222	0.1	0	9	18	10	24
Plasmid stabilization system	35.4523	9.77618e-08	4.40729e-07	Ca. T. endolucinida	237368.SCABRO_00092	GC_00005190, GC_00008309	0	0.7778	0	0.0833	9	18	10	24
Plasmid maintenance system killer	35.376	1.0146e-07	4.56934e-07	Ca. T. endolucinida	323261.Noc_0570	GC_00004516	0.1111	0.7778	0	0.0417	9	18	10	24
PFAM Integrase, catalytic region	35.3731	1.016e-07	4.57097e-07	Ca. T. lotti	351348.Maqu_1001	GC_00004597, GC_00007979	0.1111	0.2222	1	0.0417	9	18	10	24
PFAM ATPase family associated with various cellular activities (AAA)	35.1606	1.12668e-07	5.06373e-07	Ca. T. endolucinida, Ca. T. lotti	472759.Nhal_2032	GC_00002778	0	1	1	0.4583	9	18	10	24
cbcC :: PFAM Class III cytochrome C family	35.0783	1.17272e-07	5.26528e-07	Ca. T. endolucinida, Ca. T. lotti	765911.Thivi_4467	GC_00004843	0	0.7778	0.3	0	9	18	10	24
Conjugal transfer protein	34.8689	1.29847e-07	5.82393e-07	Ca. T. endolucinida, Ca. T. lotti	314285.KT71_13909	GC_00004104, GC_00006903	0.1111	0.8889	0.4	0.0417	9	18	10	24
aer-2 :: Chemotaxis sensory transducer	34.8032	1.34061e-07	6.00679e-07	Ca. T. endolucinida, Ca. T. lotti, Ca. T. taylori	396588.Tgr7_1324	GC_00003833, GC_00004716	0	1	0.9	0.7917	9	18	10	24
Uncharacterized protein conserved in bacteria (DUF2325)	34.7712	1.3617e-07	6.0951e-07	Ca. T. lotti, Ca. T. taylori	1121448.DGI_2722	GC_00004586	0	0	1	0.375	9	18	10	24
PFAM 5'-nucleotidase, C-terminal domain	34.5517	1.51506e-07	6.77465e-07	Ca. T. weberae, Ca. T. lotti	65393.PCC7424_0398	GC_00003654	1	0	0.9	0.375	9	18	10	24
guaA_1 :: Glutamine amidotransferase class-I	34.4694	1.57696e-07	7.03714e-07	Ca. T. weberae, Ca. T. taylori	1396858.Q666_11755	GC_00005008	1	0	0	0.3333	9	18	10	24
rnaZ :: Beta-lactamase	34.4694	1.57696e-07	7.03714e-07	Ca. T. weberae, Ca. T. taylori	765912.Thimo_3298	GC_00004366	1	0	0	0.3333	9	18	10	24
hybO :: small subunit	34.4217	1.61397e-07	7.19502e-07	Ca. T. endolucinida, Ca. T. lotti	156889.Mmc1_2506	GC_00002802	0	1	1	0.5	9	18	10	24
amino acid transport	34.3956	1.63453e-07	7.27929e-07	Ca. T. weberae	1499967.BAYZ01000095_gene4218	GC_00005317, GC_00010306	1	0	0.2	0.1667	9	18	10	24
rci :: Belongs to the 'phage' integrase family	34.1561	1.8364e-07	8.14727e-07	Ca. T. lotti	1437824.BN940_09401	GC_00005256	0	0	0.7	0.0417	9	18	10	24
copB :: Copper resistance protein B precursor (CopB)	34.1556	1.83684e-07	8.14727e-07	Ca. T. weberae, Ca. T. endolucinida	1049564.TevJSym_ap00140	GC_00002608	0.8889	1	0.4	0.1667	9	18	10	24
pcoA :: Multicopper oxidase	34.1556	1.83684e-07	8.14727e-07	Ca. T. weberae, Ca. T. endolucinida	1049564.TevJSym_ap00150	GC_00002552	0.8889	1	0.4	0.1667	9	18	10	24
copG :: Protein of unknown function, DUF	34.1556	1.83684e-07	8.14727e-07	Ca. T. weberae, Ca. T. endolucinida	1049564.TevJSym_ap00120	GC_00002607	0.8889	1	0.4	0.1667	9	18	10	24
COG3209 Rhs family protein	34.1488	1.84298e-07	8.16626e-07	Ca. T. weberae, Ca. T. lotti	1453503.AU05_20230	GC_00003779, GC_00006652, GC_00008241, GC_00009827, GC_00009843	0.8889	0.1111	0.9	0.125	9	18	10	24
5'-nucleotidase, C-terminal domain	33.9622	2.01794e-07	8.89673e-07	Ca. T. weberae, Ca. T. taylori	32051.SynWH7803_0111	GC_00004666	1	0	0	0.4583	9	18	10	24
hybC :: Belongs to the NiFe NiFeSe hydrogenase large subunit family	33.9622	2.01794e-07	8.89673e-07	Ca. T. endolucinida, Ca. T. lotti	156889.Mmc1_2503	GC_00002752	0	1	1	0.5417	9	18	10	24
hybB :: PFAM Polysulphide reductase, NrfD	33.9622	2.01794e-07	8.89673e-07	Ca. T. endolucinida, Ca. T. lotti	156889.Mmc1_2504	GC_00002792	0	1	1	0.5417	9	18	10	24
hybD :: hydrogenase expression formation protein	33.9622	2.01794e-07	8.89673e-07	Ca. T. endolucinida, Ca. T. lotti	156889.Mmc1_2502	GC_00002749	0	1	1	0.5417	9	18	10	24
rubA :: rubredoxin	33.9622	2.01794e-07	8.89673e-07	Ca. T. endolucinida, Ca. T. lotti	156889.Mmc1_2498	GC_00004206, GC_00004340	0	1	1	0.5417	9	18	10	24
[truncated: 3,402 more rows]
